# Supplementary material for: Analysis of the Global Population Structure of Paenibacillus larvae and Outbreak Investigation of American Foulbrood Using a Stable wgMLST Scheme
Source: Front Vet Sci. 2021 Feb 26;8:582677. doi: 10.3389/fvets.2021.582677 (PMC7952629; doi:10.3389/fvets.2021.582677)
Supplement: Supplementary file 1 [file Table_1.XLSX]

## Sheet: Supplementary_Table_S1
Supplementary Table S1. Strain metadata.
Key	Strain	Isolation year	ERIC type	MLST ST (BN)	MLST ST (Morrisey et al., 2015)	Country (Morrisey et al., 2015)	City (Morrisey et al., 2015)	Continent (Morrisey et al., 2015)	Apiary and beehive	Beekeeper	AFB zone	Outbreak cluster	Source	Comment	Original file type	Reference in wgMLST scheme	Replicons	Assembly name	Assembly method	Assembly level	Run	BioProject	BioSample	Center name (submitter)	Instrument	Authors	Journal	Release date	Comment	GC%	Length (Mb)	AvgQuality	N50	NrContigs	AvgDeNovoCover	NrBasesN	NrNonACGT	NrAFMultiple	NrAFPerfect	NrAFPresent	NrBAFMultiple	NrBAFPerfect	NrToBeSubmitted	NrAlreadySubmitted	NrBAFPresent	NrConsensusUnknown	NrConsensusMultiple	NrConcensusConfirmed	NrConsensus
AARF01000000	BRL-230010	ND	I	18		USA	Unknown	Unknown							Assembly	No	AARF01000000	GCA_000153605.1		Scaffold		PRJNA13476	SAMN00253843	Baylor College of Medicine		Qin et al.	Insect Mol. Biol. (2006)	2006-08-18		44-46	4033192	?	23516	362	?	50966	0	?	?	?	31	3268	826	0	4138	0	31	0	3268
ADFW01000008.1	DSM 25719 plasmid pPLA1_10	ND	Unknown (I?)	18		USA	Unknown	Unknown							Assembly	No	ADFW01000008.1	GCA_000511115.1	MIRA v. 3.4.0.1	Contig		PRJNA42203	SAMN02597370	Georg-August-University Goettingen	Sanger; 454; Illumina	Djukic et al.	PLoS One (2014)	2013-12-19		44-46	4579589	?	3663994	8	94	0	0	?	?	?	53	4121	629	0	4750	0	53	0	4121
ADZY03000000	B-3650	ND	I	15		Unknown	Unknown	Unknown							Assembly	No	ADZY03000000	GCA_000187665.4	Abyss v. 1.1.2	Contig		PRJNA46259	SAMN02641593	Michael Smith Genome Sciences Centre	Sanger; Illumina	Chan et al.	BMC Genomics (2011)	2017-09-29		44-46	4352378	?	56120	353	1 + 100	3	0	?	?	?	12	3981	632	0	4613	0	12	0	3981
CP003355.1etc	DSM 25430 (ASM51140v1)	2004	II	11		Germany	Unknown	Unknown							Assembly	No	CP003355.1/NC_023134.1 + CP003356.1	GCA_000511405.1	MIRA	Complete chromosome + plasmids		PRJNA42205	SAMN02641512	Georg-August-University Goettingen	Sanger; 454; Illumina	Djukic et al.	PLoS One (2014)	2013-12-20		44-46	4056006	?	4046337	2	?	0	0	?	?	?	4	3619	432	0	4051	0	4	0	3619
CP019651.1	ERIC_I (ASM295187v1)	1906	I	18		USA	Unknown	North America							Assembly	Yes (prio)	CP019651.1	GCA_002951875.1	HGAP SMRTPortal	Complete chromosome		PRJNA358141	SAMN06166872	Leibniz Institute DSMZ	PacBio; Illumina HiSeq2502	Beims et al.	Unpublished	2018-02-20		44-46	4288947	?	4288947	1	193	0	0	?	?	?	16	3981	582	0	4563	0	16	0	3981
CP019652.1etc	DSM 25430 (ASM295189v1)	2004	II	11		Germany	Unknown	Unknown							Assembly	Yes (prio)	CP019652.1 + CP019653.1 + CP019654.1	GCA_002951895.1	HGAP SMRTPortal	Complete chromosome + plasmids		PRJNA358154	SAMN06166976	Leibniz Institute DSMZ	PacBio; Illumina HiSeq2501	Beims et al.	Unpublished	2018-02-20		44-46	4054587	?	4023351	3	153	0	0	?	?	?	4	3573	422	0	3995	0	4	0	3573
CP019655.1etc	Eric_III	1977	III	8		USA	Unknown	Unknown							Assembly	Yes (prio)	CP019655.1 + CP019656.1 + CP019657.1 + CP019658.1	GCA_002951915.1	HGAP SMRTPortal	Complete chromosome + plasmids		PRJNA358155	SAMN06166977	Leibniz Institute DSMZ	PacBio; Illumina HiSeq2501	Beims et al.	Unpublished	2018-02-20		<44	4701977	?	4489122	4	114	0	0	?	?	?	27	4088	668	0	4756	0	27	0	4088
CP019659.1etc	Eric_IV	ND	IV	8		Unknown	Unknown	Unknown							Assembly	Yes (prio)	CP019659.1 + CP019660.1 + CP019661.1	GCA_002951935.1	HGAP SMRTPortal	Complete chromosome + plasmids		PRJNA369466	SAMN06286564	Leibniz Institute DSMZ	PacBio; Illumina HiSeq2501	Beims et al.	Unpublished	2018-02-20		44-46	4378174	?	4268596	3	113	0	0	?	?	?	13	3907	653	0	4560	0	13	0	3907
CP019687.1	ATCC 9545 (ASM200326v1)	ND	I	18		Unknown	Unknown	Unknown							Assembly	No	CP019687.1	GCA_002003265.1	SMRT Pipe HGAP assembly	Complete chromosome		PRJNA362897	SAMN06281678	CT Agric Expt Station	PacBio	Dingman	Unpublished	2017-02-17		44-46	4289950	?	4289950	1	147	0	0	?	?	?	14	3836	743	0	4579	0	14	0	3836
CP019717.1etc	Eric_V	2013	V	25		Spain	Unknown	Unknown							Assembly	Yes (prio)	CP019717.1 + CP019719.1 + CP019718.1 + CP019720.1	GCA_011220525.1	HGAP SMRTPortal v. 2.3.0	Complete chromosome		PRJNA369467	SAMN06286565	Leibniz Institute DSMZ	PacBio; Illumina HiSeq2500	Beims et al.	Int. J. Med. Microbiol. (2020)	2020-02-11		<44	4800872	?	4672437	4	257	0	0	?	?	?	21	4119	736	0	4855	0	21	0	4119
CP019794.1etc	ATCC 13537 (ASM200776v1)	ND	IV	8		Unknown	Unknown	Unknown							Assembly	No	CP019794.1 + CP019795.1 + CP019796.1	GCA_002007765.1	SMRT Pipe HGAP assembly	Complete chromosome + plasmids		PRJNA362897	SAMN06299282	CT Agric Expt Station	PacBio	Dingman	Unpublished	2017-02-28		44-46	4520703	?	4411148	3	56	0	0	?	?	?	11	3337	1255	0	4592	0	11	0	3337
CP020327.1etc	CCM 38 (ASM204302v1)	ND	IV	8		Unknown	Unknown	Unknown							Assembly	No	CP020327.1 + CP020328.1 + CP020329.1	GCA_002043025.1	SMRT Pipe HGAP assembly	Complete chromosome + plasmids		PRJNA362897	SAMN06461926	CT Agric Expt Station	PacBio	Dingman	Unpublished	2017-03-20		44-46	4444206	?	4333246	3	150	0	0	?	?	?	17	3867	728	0	4595	0	17	0	3867
CP020557.1etc	SAG 10367	ND	II	Unknown (ST9?)		Unknown	Unknown	Unknown							Assembly	No	CP020557.1 + CP020558.1	GCA_002082155.1	SMRT Pipe HGAP assembly	Complete chromosome + plasmids		PRJNA362897	SAMN06547380	CT Agric Expt Station	PacBio	Dingman	Unpublished	2017-04-10		<44	4794868	?	4666454	2	214	0	0	?	?	?	25	3402	1327	0	4729	0	25	0	3402
LAWY01000000	MEX14	ND	Unknown (I?)	15		Unknown	Unknown	Unknown							Assembly	No	LAWY01000000	GCA_000988145.1	Newbler v. 2.8	Contig		PRJNA280999	SAMN03481253	Center for Genomic Sciences, UNAM	454	Perez de la Rosa et. al 2015	Genome Announc (2015)	2015-05-05		44-46	4185110	?	75413	139	?	0	0	?	?	?	14	3926	609	0	4535	0	14	0	3926
ERR1229504	SLU1	2014	I	15		Sweden	Unknown	Europe							WGS (FASTQ)	Yes			SPAdes 3.7.1	Contig	ERR1229504	PRJEB12365	SAMEA3857232	National Veterinary Institute (SVA)	Illumina MiSeq	Ågren et al.	PLoS One (2017)	2016-09-28	Outbreak isolate 2014	44-46	4295930	34.539	63569	259	72.0584	7084	947	81	4008	4561	18	3995	576	0	4646	1	50	3980	4060
ERR1229505	SLU2	2014	I	15		Sweden	Unknown	Europe							WGS (FASTQ)	Yes			SPAdes 3.7.1	Contig	ERR1229505	PRJEB12365	SAMEA3857233	National Veterinary Institute (SVA)	Illumina MiSeq	Ågren et al.	PLoS One (2017)	2016-09-28	Outbreak isolate 2014	44-46	4318302	34.325	63180	264	71.5241	3245	567	82	4050	4572	15	4026	585	0	4659	0	42	4027	4078
ERR1229506	SLU3	2014	I	19		Sweden	Unknown	Europe							WGS (FASTQ)	No			SPAdes 3.7.1	Contig	ERR1229506	PRJEB12365	SAMEA3857234	National Veterinary Institute (SVA)	Illumina MiSeq	Ågren et al.	PLoS One (2017)	2016-09-28	Outbreak isolate 2014	44-46	4292290	34.044	53175	384	71.4201	8142	550	59	4001	4505	11	3948	603	0	4581	0	30	3980	4003
ERR1229507	SLU4	2014	I	15		Sweden	Unknown	Europe							WGS (FASTQ)	Yes			SPAdes 3.7.1	Contig	ERR1229507	PRJEB12365	SAMEA3857235	National Veterinary Institute (SVA)	Illumina MiSeq	Ågren et al.	PLoS One (2017)	2016-09-28	Outbreak isolate 2014	44-46	4305427	33.7806	74369	224	71.723	297	721	83	4086	4578	18	4040	583	0	4663	0	46	4070	4088
ERR1229508	SLU5	2014	I	19		Sweden	Unknown	Europe							WGS (FASTQ)	Yes			SPAdes 3.7.1	Contig	ERR1229508	PRJEB12365	SAMEA3857236	National Veterinary Institute (SVA)	Illumina MiSeq	Ågren et al.	PLoS One (2017)	2016-09-28	Outbreak isolate 2014	44-46	4253095	34.108	51901	273	72.6593	2100	783	59	3998	4505	10	3951	585	0	4579	0	36	3978	4004
ERR1229509	SLU6	2014	I	15		Sweden	Unknown	Europe							WGS (FASTQ)	Yes			SPAdes 3.7.1	Contig	ERR1229509	PRJEB12365	SAMEA3857237	National Veterinary Institute (SVA)	Illumina MiSeq	Ågren et al.	PLoS One (2017)	2016-09-28	Outbreak isolate 2014	44-46	4304769	33.1186	71768	236	71.3337	546	813	84	4082	4579	15	4033	582	0	4661	0	47	4063	4086
ERR1229510	SLU7	2014	I	Unknown		Sweden	Unknown	Europe							WGS (FASTQ)	Yes			SPAdes 3.7.1	Contig	ERR1229510	PRJEB12365	SAMEA3857238	National Veterinary Institute (SVA)	Illumina MiSeq	Ågren et al.	PLoS One (2017)	2016-09-28	Outbreak isolate 2014	44-46	4306802	36.0601	71464	219	72.3012	1583	871	85	3895	4575	17	3914	568	0	4657	1	44	3865	4034
ERR1229511	SLU8	2014	I	19		Sweden	Unknown	Europe							WGS (FASTQ)	Yes			SPAdes 3.7.1	Contig	ERR1229511	PRJEB12365	SAMEA3857239	National Veterinary Institute (SVA)	Illumina MiSeq	Ågren et al.	PLoS One (2017)	2016-09-28	Outbreak isolate 2014	44-46	4240470	33.1292	59101	219	72.419	1099	443	59	3996	4505	14	3955	579	0	4579	0	33	3977	4002
ERR1229512	SLU9	2014	I	19		Sweden	Unknown	Europe							WGS (FASTQ)	Yes			SPAdes 3.7.1	Contig	ERR1229512	PRJEB12365	SAMEA3857240	National Veterinary Institute (SVA)	Illumina MiSeq	Ågren et al.	PLoS One (2017)	2016-09-28	Outbreak isolate 2014	44-46	4193617	32.6842	52974	215	72.6566	497	397	47	3972	4474	10	3933	581	0	4552	0	28	3962	3973
ERR1229513	SLU10	2014	Unknown (II?)	11		Sweden	Unknown	Europe							WGS (FASTQ)	Yes			SPAdes 3.7.1	Contig	ERR1229513	PRJEB12365	SAMEA3857241	National Veterinary Institute (SVA)	Illumina MiSeq	Ågren et al.	PLoS One (2017)	2016-09-28	Outbreak isolate 2014	44-46	3752088	33.3337	26221	308	80.7814	2893	183	19	3616	4002	4	3600	428	0	4043	0	9	3600	3625
ERR1229514	SLU11	2014	I	15		Sweden	Unknown	Europe							WGS (FASTQ)	Yes			SPAdes 3.7.1	Contig	ERR1229514	PRJEB12365	SAMEA3857242	National Veterinary Institute (SVA)	Illumina MiSeq	Ågren et al.	PLoS One (2017)	2016-09-28	Outbreak isolate 2014	44-46	4292162	32.8139	63569	207	71.4345	2075	862	81	4057	4570	17	4020	572	0	4656	0	46	4037	4073
ERR1229515	SLU12	2014	I	19		Sweden	Unknown	Europe							WGS (FASTQ)	Yes			SPAdes 3.7.1	Contig	ERR1229515	PRJEB12365	SAMEA3857243	National Veterinary Institute (SVA)	Illumina MiSeq	Ågren et al.	PLoS One (2017)	2016-09-28	Outbreak isolate 2014	44-46	4228176	33.5314	59995	193	73.0046	3301	507	56	3971	4493	14	3939	575	0	4567	0	32	3955	3987
ERR1229516	SLU13	2014	Unknown (II?)	11		Sweden	Unknown	Europe							WGS (FASTQ)	No			SPAdes 3.7.1	Contig	ERR1229516	PRJEB12365	SAMEA3857244	National Veterinary Institute (SVA)	Illumina MiSeq	Ågren et al.	PLoS One (2017)	2016-09-28	Outbreak isolate 2014	44-46	3737422	33.0722	26887	299	81.6274	2960	171	20	3594	3971	4	3573	425	0	4016	0	12	3577	3601
ERR1229517	SLU14	2014	I	Unknown		Sweden	Unknown	Europe							WGS (FASTQ)	Yes			SPAdes 3.7.1	Contig	ERR1229517	PRJEB12365	SAMEA3857245	National Veterinary Institute (SVA)	Illumina MiSeq	Ågren et al.	PLoS One (2017)	2016-09-28	Outbreak isolate 2014	44-46	4288486	35.9981	62195	240	72.6296	3288	1381	85	3868	4572	14	3892	558	0	4649	1	45	3829	4018
ERR1229518	SLU15	2014	Unknown (II?)	11		Sweden	Unknown	Europe							WGS (FASTQ)	Yes			SPAdes 3.7.1	Contig	ERR1229518	PRJEB12365	SAMEA3857246	National Veterinary Institute (SVA)	Illumina MiSeq	Ågren et al.	PLoS One (2017)	2016-09-28	Outbreak isolate 2014	44-46	3772095	35.4786	25888	305	81.0114	1457	362	18	3434	3990	4	3470	422	0	4033	1	7	3382	3551
ERR1229519	SLU16	2014	Unknown (II?)	11		Sweden	Unknown	Europe							WGS (FASTQ)	Yes			SPAdes 3.7.1	Contig	ERR1229519	PRJEB12365	SAMEA3857247	National Veterinary Institute (SVA)	Illumina MiSeq	Ågren et al.	PLoS One (2017)	2016-09-28	Outbreak isolate 2014	44-46	3773910	36.0803	25888	314	82.2473	1791	429	19	3449	4005	4	3461	433	0	4055	1	9	3381	3557
ERR1229520	SLU17	2014	Unknown (II?)	11		Sweden	Unknown	Europe							WGS (FASTQ)	Yes			SPAdes 3.7.1	Contig	ERR1229520	PRJEB12365	SAMEA3857248	National Veterinary Institute (SVA)	Illumina MiSeq	Ågren et al.	PLoS One (2017)	2016-09-28	Outbreak isolate 2014	44-46	3783748	35.0927	25591	324	81.8771	1081	342	18	3431	3989	4	3488	428	0	4033	1	7	3381	3565
ERR1229521	SLU18	2014	Unknown (II?)	Unknown		Sweden	Unknown	Europe							WGS (FASTQ)	Yes			SPAdes 3.7.1	Contig	ERR1229521	PRJEB12365	SAMEA3857249	National Veterinary Institute (SVA)	Illumina MiSeq	Ågren et al.	PLoS One (2017)	2016-09-28	Outbreak isolate 2014	44-46	3751996	35.2663	26243	316	82.5222	460	316	20	3444	4008	4	3500	432	0	4055	1	10	3391	3580
ERR1229522	SLU19	2014	I	Unknown		Sweden	Unknown	Europe							WGS (FASTQ)	Yes			SPAdes 3.7.1	Contig	ERR1229522	PRJEB12365	SAMEA3857250	National Veterinary Institute (SVA)	Illumina MiSeq	Ågren et al.	PLoS One (2017)	2016-09-28	Outbreak isolate 2014	44-46	4182392	34.9188	55897	203	74.1276	1515	400	46	3776	4471	11	3846	573	0	4550	1	24	3749	3920
ERR1229523	SLU20	2014	Unknown (II?)	Unknown		Sweden	Unknown	Europe							WGS (FASTQ)	Yes			SPAdes 3.7.1	Contig	ERR1229523	PRJEB12365	SAMEA3857251	National Veterinary Institute (SVA)	Illumina MiSeq	Ågren et al.	PLoS One (2017)	2016-09-28	Outbreak isolate 2014	44-46	3784607	35.1202	26092	315	81.4688	1342	349	17	3391	4010	4	3483	428	0	4056	0	10	3343	3569
ERR1229524	SLU21	2014	Unknown (II?)	11		Sweden	Unknown	Europe							WGS (FASTQ)	Yes			SPAdes 3.7.1	Contig	ERR1229524	PRJEB12365	SAMEA3857252	National Veterinary Institute (SVA)	Illumina MiSeq	Ågren et al.	PLoS One (2017)	2016-09-28	Outbreak isolate 2014	44-46	3738257	35.0334	25888	316	82.0351	163	326	16	3401	4005	3	3498	434	0	4055	1	9	3348	3577
ERR1229525	SLU22	2014	Unknown (II?)	Unknown		Sweden	Unknown	Europe							WGS (FASTQ)	Yes			SPAdes 3.7.1	Contig	ERR1229525	PRJEB12365	SAMEA3857253	National Veterinary Institute (SVA)	Illumina MiSeq	Ågren et al.	PLoS One (2017)	2016-09-28	Outbreak isolate 2014	44-46	3780874	34.204	26114	317	80.6473	661	293	17	3381	4004	4	3517	436	0	4055	0	9	3342	3579
ERR1229526	SLU23	2014	Unknown (II?)	Unknown		Sweden	Unknown	Europe							WGS (FASTQ)	Yes			SPAdes 3.7.1	Contig	ERR1229526	PRJEB12365	SAMEA3857254	National Veterinary Institute (SVA)	Illumina MiSeq	Ågren et al.	PLoS One (2017)	2016-09-28	Outbreak isolate 2014	44-46	3777103	35.6523	25439	315	82.1206	2460	430	16	3380	4000	4	3453	427	0	4048	1	8	3330	3540
ERR1229527	SLU24	2014	I	19		Sweden	Unknown	Europe							WGS (FASTQ)	Yes			SPAdes 3.7.1	Contig	ERR1229527	PRJEB12365	SAMEA3857255	National Veterinary Institute (SVA)	Illumina MiSeq	Ågren et al.	PLoS One (2017)	2016-09-28	Outbreak isolate 2014	44-46	4185853	34.5352	62145	214	73.6903	600	347	45	3718	4472	11	3833	577	0	4550	1	24	3689	3917
ERR1229528	SLU25	2014	I	17		Sweden	Unknown	Europe							WGS (FASTQ)	Yes			SPAdes 3.7.1	Contig	ERR1229528	PRJEB12365	SAMEA3857256	National Veterinary Institute (SVA)	Illumina MiSeq	Ågren et al.	PLoS One (2017)	2016-09-28	Outbreak isolate 2014	44-46	4180549	34.1305	54813	230	73.923	860	376	42	3668	4430	9	3792	583	0	4511	1	22	3639	3870
ERR1229529	SLU26	2014	Unknown (II?)	10		Sweden	Unknown	Europe							WGS (FASTQ)	Yes			SPAdes 3.7.1	Contig	ERR1229529	PRJEB12365	SAMEA3857257	National Veterinary Institute (SVA)	Illumina MiSeq	Ågren et al.	PLoS One (2017)	2016-09-28	Outbreak isolate 2014	44-46	3764894	33.0195	25230	324	79.5971	1122	222	20	3385	4016	4	3536	454	0	4076	0	11	3351	3596
ERR1941945	NGS1	ND	I	18		Sweden	Unknown	Europe							WGS (FASTQ)	No			SPAdes 3.7.1	Contig	ERR1941945	PRJEB12365	SAMEA103983219	National Veterinary Institute (SVA)	Illumina MiSeq	Ågren et al.	PLoS One (2017)	2017-04-20		>46	4395915	34.9559	60159	243	103.714	4308	526	111	4107	4633	46	4089	581	0	4721	0	69	4089	4132
ERR1941946	NGS2	ND	I	18		Sweden	Unknown	Europe							WGS (FASTQ)	No			SPAdes 3.7.1	Contig	ERR1941946	PRJEB12365	SAMEA103983220	National Veterinary Institute (SVA)	Illumina MiSeq	Ågren et al.	PLoS One (2017)	2017-04-20		>46	4366264	34.8972	72161	193	172.112	1882	1023	113	4132	4641	43	4079	586	0	4723	0	71	4109	4144
ERR1941947	NGS3	ND	I	15		Sweden	Unknown	Europe							WGS (FASTQ)	Yes			SPAdes 3.7.1	Contig	ERR1941947	PRJEB12365	SAMEA103983221	National Veterinary Institute (SVA)	Illumina MiSeq	Ågren et al.	PLoS One (2017)	2017-04-20		44-46	4154085	34.1081	77184	158	142.282	2815	517	48	3992	4491	7	3958	566	0	4574	1	25	3980	4001
ERR1941948	NGS4	ND	I	15		Sweden	Unknown	Europe							WGS (FASTQ)	Yes			SPAdes 3.7.1	Contig	ERR1941948	PRJEB12365	SAMEA103983222	National Veterinary Institute (SVA)	Illumina MiSeq	Ågren et al.	PLoS One (2017)	2017-04-20		44-46	4158295	34.5862	77184	159	132.155	955	288	49	3997	4492	8	3964	572	0	4574	0	25	3987	4001
ERR1941949	NGS5	ND	I	15		Sweden	Unknown	Europe							WGS (FASTQ)	Yes			SPAdes 3.7.1	Contig	ERR1941949	PRJEB12365	SAMEA103983223	National Veterinary Institute (SVA)	Illumina MiSeq	Ågren et al.	PLoS One (2017)	2017-04-20		44-46	4200004	34.9604	77052	168	143.647	178	206	56	4020	4512	11	3992	574	0	4593	0	25	4008	4024
ERR1941950	NGS6	ND	I	15		Sweden	Unknown	Europe							WGS (FASTQ)	Yes			SPAdes 3.7.1	Contig	ERR1941950	PRJEB12365	SAMEA103983224	National Veterinary Institute (SVA)	Illumina MiSeq	Ågren et al.	PLoS One (2017)	2017-04-20		44-46	4189518	34.5492	77052	151	128.659	1077	347	52	4011	4512	11	3981	569	0	4592	0	28	4000	4019
ERR1941951	NGS7	ND	I	19		Sweden	Unknown	Europe							WGS (FASTQ)	Yes			SPAdes 3.7.1	Contig	ERR1941951	PRJEB12365	SAMEA103983225	National Veterinary Institute (SVA)	Illumina MiSeq	Ågren et al.	PLoS One (2017)	2017-04-20		44-46	4132010	34.0048	62623	180	101.166	497	245	45	3929	4439	12	3903	585	0	4514	0	24	3919	3933
ERR1941952	NGS8	ND	I	18		Sweden	Unknown	Europe							WGS (FASTQ)	Yes			SPAdes 3.7.1	Contig	ERR1941952	PRJEB12365	SAMEA103983226	National Veterinary Institute (SVA)	Illumina MiSeq	Ågren et al.	PLoS One (2017)	2017-04-20		44-46	4334281	34.6374	71464	195	136.93	1234	602	104	4097	4598	43	4055	580	0	4685	0	64	4081	4103
ERR1941953	NGS9	ND	I	15		Sweden	Unknown	Europe							WGS (FASTQ)	Yes			SPAdes 3.7.1	Contig	ERR1941953	PRJEB12365	SAMEA103983227	National Veterinary Institute (SVA)	Illumina MiSeq	Ågren et al.	PLoS One (2017)	2017-04-20		44-46	4191878	34.5922	78399	155	117.68	981	357	55	4012	4510	11	3980	571	0	4591	0	27	3997	4019
ERR1941954	NGS10	ND	Unknown (I?)	15		Sweden	Unknown	Europe							WGS (FASTQ)	Yes			SPAdes 3.7.1	Contig	ERR1941954	PRJEB12365	SAMEA103983228	National Veterinary Institute (SVA)	Illumina MiSeq	Ågren et al.	PLoS One (2017)	2017-04-20		44-46	4193852	34.9542	78399	161	155.751	2312	412	53	4014	4513	12	3973	574	0	4589	0	32	4001	4018
ERR1941955	NGS11	ND	I	15		Sweden	Unknown	Europe							WGS (FASTQ)	Yes			SPAdes 3.7.1	Contig	ERR1941955	PRJEB12365	SAMEA103983229	National Veterinary Institute (SVA)	Illumina MiSeq	Ågren et al.	PLoS One (2017)	2017-04-20		44-46	4189704	35.0055	77052	165	140.674	884	466	54	4015	4514	11	3975	570	0	4591	0	30	4001	4020
ERR1941956	NGS12	ND	I	15		Sweden	Unknown	Europe							WGS (FASTQ)	Yes			SPAdes 3.7.1	Contig	ERR1941956	PRJEB12365	SAMEA103983230	National Veterinary Institute (SVA)	Illumina MiSeq	Ågren et al.	PLoS One (2017)	2017-04-20		44-46	4156422	35.1366	77052	160	140.514	676	260	49	3999	4493	7	3968	573	0	4575	0	23	3989	4002
ERR1941957	NGS13	ND	Unknown (I?)	15		Sweden	Unknown	Europe							WGS (FASTQ)	Yes			SPAdes 3.7.1	Contig	ERR1941957	PRJEB12365	SAMEA103983231	National Veterinary Institute (SVA)	Illumina MiSeq	Ågren et al.	PLoS One (2017)	2017-04-20		44-46	4149710	34.873	77184	159	113.467	1240	426	48	3990	4488	7	3955	564	0	4567	0	24	3978	3998
ERR1941958	NGS14	ND	I	18		Sweden	Unknown	Europe							WGS (FASTQ)	Yes			SPAdes 3.7.1	Contig	ERR1941958	PRJEB12365	SAMEA103983232	National Veterinary Institute (SVA)	Illumina MiSeq	Ågren et al.	PLoS One (2017)	2017-04-20		44-46	4371714	34.0815	56897	218	104.436	5358	914	106	4119	4635	44	4086	569	0	4722	0	70	4101	4140
ERR1941959	NGS15	ND	Unknown (I?)	15		Sweden	Unknown	Europe							WGS (FASTQ)	Yes			SPAdes 3.7.1	Contig	ERR1941959	PRJEB12365	SAMEA103983233	National Veterinary Institute (SVA)	Illumina MiSeq	Ågren et al.	PLoS One (2017)	2017-04-20		44-46	4152103	33.5649	77052	155	240.711	1014	459	55	4001	4493	8	3959	571	0	4572	0	26	3987	4004
ERR1941960	NGS16	ND	Unknown (I?)	15		Sweden	Unknown	Europe							WGS (FASTQ)	Yes			SPAdes 3.7.1	Contig	ERR1941960	PRJEB12365	SAMEA103983234	National Veterinary Institute (SVA)	Illumina MiSeq	Ågren et al.	PLoS One (2017)	2017-04-20		44-46	4149349	33.4039	78399	141	202.509	233	440	56	3999	4493	8	3963	567	0	4572	0	25	3985	4005
ERR1941961	NGS17	ND	Unknown (I?)	15		Sweden	Unknown	Europe							WGS (FASTQ)	Yes			SPAdes 3.7.1	Contig	ERR1941961	PRJEB12365	SAMEA103983235	National Veterinary Institute (SVA)	Illumina MiSeq	Ågren et al.	PLoS One (2017)	2017-04-20		44-46	4156145	32.9986	78399	154	231.362	462	273	54	4002	4494	7	3968	570	0	4574	0	22	3991	4004
ERR1941962	NGS18	ND	Unknown (I?)	15		Sweden	Unknown	Europe							WGS (FASTQ)	Yes			SPAdes 3.7.1	Contig	ERR1941962	PRJEB12365	SAMEA103983236	National Veterinary Institute (SVA)	Illumina MiSeq	Ågren et al.	PLoS One (2017)	2017-04-20		44-46	4155221	33.3417	77184	149	219.972	578	293	58	4002	4494	9	3968	569	0	4574	0	24	3991	4004
ERR1941963	NGS19	ND	I	18		Sweden	Unknown	Europe							WGS (FASTQ)	Yes			SPAdes 3.7.1	Contig	ERR1941963	PRJEB12365	SAMEA103983237	National Veterinary Institute (SVA)	Illumina MiSeq	Ågren et al.	PLoS One (2017)	2017-04-20		44-46	4381922	33.7444	75670	192	181.562	39	410	111	4151	4641	46	4107	592	0	4731	0	66	4137	4152
ERR1941964	NGS20	ND	Unknown (I?)	18		Sweden	Unknown	Europe							WGS (FASTQ)	Yes			SPAdes 3.7.1	Contig	ERR1941964	PRJEB12365	SAMEA103983238	National Veterinary Institute (SVA)	Illumina MiSeq	Ågren et al.	PLoS One (2017)	2017-04-20		44-46	4381126	33.3018	76440	184	162.513	99	428	114	4149	4644	43	4111	589	0	4733	0	65	4138	4150
ERR1941965	NGS21	ND	Unknown (I?)	15		Sweden	Unknown	Europe							WGS (FASTQ)	Yes			SPAdes 3.7.1	Contig	ERR1941965	PRJEB12365	SAMEA103983239	National Veterinary Institute (SVA)	Illumina MiSeq	Ågren et al.	PLoS One (2017)	2017-04-20		44-46	4198892	33.4421	78399	157	166.867	73	200	55	4019	4513	11	3990	577	0	4591	0	26	4009	4020
ERR1941966	NGS22	ND	Unknown (I?)	15		Sweden	Unknown	Europe							WGS (FASTQ)	Yes			SPAdes 3.7.1	Contig	ERR1941966	PRJEB12365	SAMEA103983240	National Veterinary Institute (SVA)	Illumina MiSeq	Ågren et al.	PLoS One (2017)	2017-04-20		44-46	4162867	33.7725	77052	172	154.972	520	231	51	4002	4494	7	3973	573	0	4576	0	23	3994	4003
ERR1941967	NGS23	ND	Unknown (I?)	15		Sweden	Unknown	Europe							WGS (FASTQ)	Yes			SPAdes 3.7.1	Contig	ERR1941967	PRJEB12365	SAMEA103983241	National Veterinary Institute (SVA)	Illumina MiSeq	Ågren et al.	PLoS One (2017)	2017-04-20		44-46	4199191	33.3029	78399	155	152.512	2124	289	58	4022	4513	12	3990	574	0	4591	0	27	4010	4023
ERR1941968	NGS24	ND	I	18		Sweden	Unknown	Europe							WGS (FASTQ)	Yes			SPAdes 3.7.1	Contig	ERR1941968	PRJEB12365	SAMEA103983242	National Veterinary Institute (SVA)	Illumina MiSeq	Ågren et al.	PLoS One (2017)	2017-04-20		44-46	4380485	33.7475	75670	189	143.359	190	412	111	4149	4642	43	4113	588	0	4732	0	66	4137	4151
ERR1941969	NGS25	ND	Unknown (I?)	18		Sweden	Unknown	Europe							WGS (FASTQ)	Yes			SPAdes 3.7.1	Contig	ERR1941969	PRJEB12365	SAMEA103983243	National Veterinary Institute (SVA)	Illumina MiSeq	Ågren et al.	PLoS One (2017)	2017-04-20		44-46	4381677	33.6002	75670	194	133.893	1473	467	110	4143	4642	44	4103	593	0	4731	0	66	4129	4146
ERR1941970	NGS26	ND	Unknown	15		Sweden	Unknown	Europe							WGS (FASTQ)	Yes			SPAdes 3.7.1	Contig	ERR1941970	PRJEB12365	SAMEA103983244	National Veterinary Institute (SVA)	Illumina MiSeq	Ågren et al.	PLoS One (2017)	2017-04-20		44-46	4148677	33.517	78398	155	135.89	899	480	47	3981	4493	7	3947	574	0	4571	0	27	3966	3990
ERR1941971	NGS27	ND	I	15		Sweden	Unknown	Europe							WGS (FASTQ)	Yes			SPAdes 3.7.1	Contig	ERR1941971	PRJEB12365	SAMEA103983245	National Veterinary Institute (SVA)	Illumina MiSeq	Ågren et al.	PLoS One (2017)	2017-04-20		44-46	4188725	33.4149	78399	148	182.339	452	384	56	4019	4512	12	3979	571	0	4593	0	30	4007	4021
ERR1941972	NGS28	ND	I	15		Sweden	Unknown	Europe							WGS (FASTQ)	Yes			SPAdes 3.7.1	Contig	ERR1941972	PRJEB12365	SAMEA103983246	National Veterinary Institute (SVA)	Illumina MiSeq	Ågren et al.	PLoS One (2017)	2017-04-20		44-46	4156037	33.6614	78399	157	165.472	298	269	51	4000	4494	7	3964	575	0	4574	0	25	3990	4001
ERR274125	03-159	2003	I	2	2	Germany	Saxony-Anhalt	Europe					Honey	AFB outbreak	WGS (FASTQ)	No			SPAdes 3.7.1	Contig	ERR274125	PRJEB1399	SAMEA1889298	The Wellcome Trust Sanger Institute (SC)	Illumina HiSeq 2000	Neuendorf et al.	Microbiology (2004)	2013-07-16		<44	4121849	34.7169	43150	279	119.535	159	845	46	3848	4410	9	3779	599	0	4487	0	31	3810	3877
ERR274126	03-189	2003	I	19	20	Germany	Saxony-Anhalt	Europe					Honey	AFB outbreak	WGS (FASTQ)	No			SPAdes 3.7.1	Contig	ERR274126	PRJEB1399	SAMEA1889271	The Wellcome Trust Sanger Institute (SC)	Illumina HiSeq 2000	Genersch et al.	Appl Environ Microbiol (2005)	2013-07-16		<44	4212935	34.7846	48598	335	142.045	196	1253	77	3954	4526	11	3856	611	0	4583	0	51	3911	3986
ERR274127	09-190	ND	Unknown (I?)	5		Unknown	Unknown	Unknown							WGS (FASTQ)	No			SPAdes 3.7.1	Contig	ERR274127	PRJEB1399	SAMEA1889248	The Wellcome Trust Sanger Institute (SC)	Illumina HiSeq 2000			2013-07-16		<44	3990887	34.6926	39310	289	210.778	89	573	36	3751	4309	4	3670	602	0	4374	0	31	3718	3776
ERR274129	11-106	ND	Unknown (I?)	5		Unknown	Unknown	Unknown							WGS (FASTQ)	No			SPAdes 3.7.1	Contig	ERR274129	PRJEB1399	SAMEA1889290	The Wellcome Trust Sanger Institute (SC)	Illumina HiSeq 2000			2013-07-16		<44	3993476	34.7634	38906	281	114.171	127	581	36	3744	4311	4	3675	598	0	4378	0	29	3708	3777
ERR274131	02-334	2002	II	11	11	Germany	Berlin	Europe					Honey	AFB outbreak	WGS (FASTQ)	Yes			SPAdes 3.7.1	Contig	ERR274131	PRJEB1399	SAMEA1889270	The Wellcome Trust Sanger Institute (SC)	Illumina HiSeq 2000	Neuendorf et al.	Microbiology (2004)	2013-07-16		44-46	3704777	34.7496	25806	348	109.127	95	261	86	3591	4030	5	3542	439	0	4059	0	20	3548	3635
ERR274132	03-194	2003	II	11	11	Germany	Berlin	Europe					Honey	AFB outbreak	WGS (FASTQ)	Yes			SPAdes 3.7.1	Contig	ERR274132	PRJEB1399	SAMEA1889208	The Wellcome Trust Sanger Institute (SC)	Illumina HiSeq 2000	Genersch et al.	Appl Environ Microbiol (2005)	2013-07-16		44-46	3704039	34.751	25127	343	166.57	136	286	21	3605	4011	5	3550	438	0	4059	1	16	3563	3633
ERR274133	03-200	2003	II	11	11	Germany	Berlin	Europe					Honey	AFB outbreak	WGS (FASTQ)	Yes			SPAdes 3.7.1	Contig	ERR274133	PRJEB1399	SAMEA1889231	The Wellcome Trust Sanger Institute (SC)	Illumina HiSeq 2000	Genersch et al.	Appl Environ Microbiol (2005)	2013-07-16		44-46	3683797	34.682	25096	332	139.614	56	247	25	3592	4002	5	3531	462	0	4052	0	17	3558	3628
ERR274136	05-078	ND	Unknown (II?)	11		Unknown	Unknown	Unknown							WGS (FASTQ)	Yes			SPAdes 3.7.1	Contig	ERR274136	PRJEB1399	SAMEA1889242	The Wellcome Trust Sanger Institute (SC)	Illumina HiSeq 2000			2013-07-16		44-46	3687513	34.7132	25096	340	78.5619	149	299	20	3574	4000	5	3518	457	0	4043	0	17	3532	3617
ERR274137	05-085	ND	II	11	11	Germany	Berlin	Europe							WGS (FASTQ)	Yes			SPAdes 3.7.1	Contig	ERR274137	PRJEB1399	SAMEA1889236	The Wellcome Trust Sanger Institute (SC)	Illumina HiSeq 2000			2013-07-16		44-46	3692640	34.7247	25086	340	73.3811	224	305	23	3579	4002	5	3511	458	0	4047	0	17	3535	3621
ERR274138	10-171	ND	Unknown (II?)	11		Unknown	Unknown	Unknown							WGS (FASTQ)	Yes			SPAdes 3.7.1	Contig	ERR274138	PRJEB1399	SAMEA1889254	The Wellcome Trust Sanger Institute (SC)	Illumina HiSeq 2000			2013-07-16		44-46	3688054	34.71	25096	336	122.34	67	276	22	3596	4013	5	3514	460	0	4056	0	14	3552	3628
ERR274139	12-398_I	ND	Unknown (I?)	5		Unknown	Unknown	Unknown							WGS (FASTQ)	No			SPAdes 3.7.1	Contig	ERR274139	PRJEB1399	SAMEA1889287	The Wellcome Trust Sanger Institute (SC)	Illumina HiSeq 2000			2013-07-16		<44	3990259	34.7738	39311	279	143.401	103	529	36	3742	4314	4	3681	602	0	4382	0	30	3709	3777
ERR274143	12-379	ND	Unknown (II?)	10		Unknown	Unknown	Unknown							WGS (FASTQ)	No			SPAdes 3.7.1	Contig	ERR274143	PRJEB1399	SAMEA1889258	The Wellcome Trust Sanger Institute (SC)	Illumina HiSeq 2000			2013-07-16		44-46	3870007	34.7158	20692	398	93.359	243	897	53	3690	4128	15	3599	469	0	4167	0	37	3630	3736
ERR274145	01-440	2001	I	15	15	Germany	Saxony-Anhalt	Europe					Honey	AFB outbreak	WGS (FASTQ)	No			SPAdes 3.7.1	Contig	ERR274145	PRJEB1399	SAMEA1889240	The Wellcome Trust Sanger Institute (SC)	Illumina HiSeq 2000	Genersch et al.	Appl Environ Microbiol (2005)	2013-07-16		<44	4290057	34.7435	53715	310	128.038	177	1215	98	4058	4595	24	3950	596	0	4673	1	69	4023	4088
ERR274147	ATCC 9545	ND	I	17	17	Unknown	Unknown	Unknown							WGS (FASTQ)	No			SPAdes 3.7.1	Contig	ERR274147	PRJEB1399	SAMEA1889259	The Wellcome Trust Sanger Institute (SC)	Illumina HiSeq 2000			2013-07-16	type strain of Paenibacillus larvae	<44	4153426	34.7777	49980	284	70.2602	1859	705	48	3859	4448	11	3803	605	0	4525	1	36	3825	3908
ERR274150	DSM 3615	ND	IV	8	8	Unknown	Unknown	Unknown							WGS (FASTQ)	No			SPAdes 3.7.1	Contig	ERR274150	PRJEB1399	SAMEA1889218	The Wellcome Trust Sanger Institute (SC)	Illumina HiSeq 2000			2013-07-16	type strain of Paenibacillus larvae subsp. pulvifaciens	<44	4235695	34.767	56288	327	91.0111	1073	1024	29	3904	4400	5	3844	651	0	4607	1	19	3826	3949
ERR274154	12-8382	ND	I	2	2	Unknown	Unknown	Europe							WGS (FASTQ)	No			SPAdes 3.7.1	Contig	ERR274154	PRJEB1399	SAMEA1889220	The Wellcome Trust Sanger Institute (SC)	Illumina HiSeq 2000			2013-07-16		<44	4097589	34.7325	45359	270	121.69	281	818	50	3856	4388	6	3784	560	0	4453	0	36	3814	3893
ERR274156	11-8010	ND	I	5	5	New Zealand	Unknown	Australasia							WGS (FASTQ)	No			SPAdes 3.7.1	Contig	ERR274156	PRJEB1399	SAMEA1889278	The Wellcome Trust Sanger Institute (SC)	Illumina HiSeq 2000			2013-07-16		<44	4016413	34.8143	39638	301	67.1015	755	536	40	3716	4323	6	3671	595	0	4377	0	32	3682	3771
ERR274157	11-8021	ND	I	5	5	New Zealand	Unknown	Australasia							WGS (FASTQ)	No			SPAdes 3.7.1	Contig	ERR274157	PRJEB1399	SAMEA1889275	The Wellcome Trust Sanger Institute (SC)	Illumina HiSeq 2000			2013-07-16		<44	4268146	34.7666	46202	359	129.759	252	990	81	3942	4521	12	3845	630	0	4597	0	52	3893	3977
ERR274158	Thur 99	ND	I	5	5	Germany	Thuringia	Europe							WGS (FASTQ)	No			SPAdes 3.7.1	Contig	ERR274158	PRJEB1399	SAMEA1889294	The Wellcome Trust Sanger Institute (SC)	Illumina HiSeq 2000			2013-07-16		<44	4039507	34.7424	39502	300	63.2921	1698	638	41	3743	4334	9	3700	599	0	4411	0	34	3707	3795
ERR274159	12-8277	ND	I	5	5	Canada	Unknown	North America							WGS (FASTQ)	No			SPAdes 3.7.1	Contig	ERR274159	PRJEB1399	SAMEA1889285	The Wellcome Trust Sanger Institute (SC)	Illumina HiSeq 2000			2013-07-16		44-46	3976613	34.7581	39624	277	139.648	359	508	36	3715	4289	4	3666	600	0	4356	0	29	3687	3752
ERR274160	12-8242	ND	I	5	5	Switzerland	Unknown	Europe							WGS (FASTQ)	No			SPAdes 3.7.1	Contig	ERR274160	PRJEB1399	SAMEA1889214	The Wellcome Trust Sanger Institute (SC)	Illumina HiSeq 2000			2013-07-16		<44	4397298	34.7265	42565	436	132.705	1883	1277	1594	4172	4678	20	3918	648	0	4698	4	113	4067	4250
ERR274161	12-8265	ND	I	5	5	Greece	Unknown	Europe							WGS (FASTQ)	No			SPAdes 3.7.1	Contig	ERR274161	PRJEB1399	SAMEA1889230	The Wellcome Trust Sanger Institute (SC)	Illumina HiSeq 2000			2013-07-16		<44	4246678	34.7089	43763	363	81.7876	558	1495	80	3880	4519	19	3785	642	0	4572	1	55	3829	3919
ERR274162	12-8348	ND	I	5	5	France	Unknown	Europe							WGS (FASTQ)	No			SPAdes 3.7.1	Contig	ERR274162	PRJEB1399	SAMEA1889272	The Wellcome Trust Sanger Institute (SC)	Illumina HiSeq 2000			2013-07-16		44-46	4294475	34.6746	43763	363	126.979	227	1050	95	3919	4518	20	3844	648	0	4601	1	60	3883	3955
ERR274167	11-8013	ND	II	10	10	New Zealand	Unknown	Australasia							WGS (FASTQ)	Yes			SPAdes 3.7.1	Contig	ERR274167	PRJEB1399	SAMEA1889237	The Wellcome Trust Sanger Institute (SC)	Illumina HiSeq 2000			2013-07-16		44-46	3700931	34.6893	24576	345	77.2877	238	302	18	3518	3958	4	3493	426	0	4004	0	13	3481	3563
ERR274168	12-8119	ND	II	10	10	Arabian Peninsula	Unknown	Asia							WGS (FASTQ)	Yes			SPAdes 3.7.1	Contig	ERR274168	PRJEB1399	SAMEA1889211	The Wellcome Trust Sanger Institute (SC)	Illumina HiSeq 2000			2013-07-16		44-46	3708581	34.7027	24380	337	74.2094	458	272	16	3520	3961	4	3494	434	0	4008	0	14	3487	3566
ERR274169	11-8080	ND	II	10	10	Greece	Mount Athos	Europe							WGS (FASTQ)	Yes			SPAdes 3.7.1	Contig	ERR274169	PRJEB1399	SAMEA1889286	The Wellcome Trust Sanger Institute (SC)	Illumina HiSeq 2000			2013-07-16		44-46	3731152	34.7188	24651	342	173.694	49	409	20	3604	4024	5	3539	465	0	4076	0	15	3563	3640
ERR274170	26/02 swe	ND	II	10	10	Sweden	Unknown	Europe							WGS (FASTQ)	Yes			SPAdes 3.7.1	Contig	ERR274170	PRJEB1399	SAMEA1889295	The Wellcome Trust Sanger Institute (SC)	Illumina HiSeq 2000			2013-07-16		44-46	3673626	34.74	24133	330	153.591	82	210	14	3557	3969	3	3488	466	0	4016	0	10	3526	3582
ERR274172	12-8272	ND	II	10	10	Canada	Unknown	Unknown							WGS (FASTQ)	Yes			SPAdes 3.7.1	Contig	ERR274172	PRJEB1399	SAMEA1889252	The Wellcome Trust Sanger Institute (SC)	Illumina HiSeq 2000			2013-07-16		44-46	3715461	34.7305	24162	329	142.549	37	268	15	3581	4017	2	3515	483	0	4065	0	10	3540	3616
ERR274173	12-8371	ND	II	10	10	Russia	Unknown	Europe/Asia							WGS (FASTQ)	Yes			SPAdes 3.7.1	Contig	ERR274173	PRJEB1399	SAMEA1889209	The Wellcome Trust Sanger Institute (SC)	Illumina HiSeq 2000			2013-07-16		44-46	3740280	34.7401	24761	339	183.205	28	339	20	3627	4032	5	3552	464	0	4088	0	16	3588	3658
ERR274177	UK 1991	ND	I	15	15	UK	Unknown	Europe							WGS (FASTQ)	No			SPAdes 3.7.1	Contig	ERR274177	PRJEB1399	SAMEA1889233	The Wellcome Trust Sanger Institute (SC)	Illumina HiSeq 2000			2013-07-16		<44	4285406	34.6983	54548	273	112.409	184	825	96	4054	4596	22	3963	593	0	4674	0	66	4017	4093
ERR274179	11-8030	ND	I	15	15	Unknown	Unknown	mixed							WGS (FASTQ)	No			SPAdes 3.7.1	Contig	ERR274179	PRJEB1399	SAMEA1889297	The Wellcome Trust Sanger Institute (SC)	Illumina HiSeq 2000			2013-07-16		<44	4286212	34.7886	53714	257	124.627	252	624	74	4070	4627	15	3994	589	0	4699	1	49	4048	4106
ERR274180	11-8061	ND	I	15	15	Argentina	Unknown	South America							WGS (FASTQ)	No			SPAdes 3.7.1	Contig	ERR274180	PRJEB1399	SAMEA1889265	The Wellcome Trust Sanger Institute (SC)	Illumina HiSeq 2000			2013-07-16		<44	4286326	34.7684	53714	244	107.325	248	652	70	4074	4627	18	4003	583	0	4697	0	50	4056	4111
ERR274181	11-8134	ND	I	15	15	Australia	Unknown	Australasia							WGS (FASTQ)	No			SPAdes 3.7.1	Contig	ERR274181	PRJEB1399	SAMEA1889264	The Wellcome Trust Sanger Institute (SC)	Illumina HiSeq 2000			2013-07-16		<44	4117834	34.7177	59431	206	156.458	122	610	52	3965	4515	7	3876	582	0	4569	0	38	3941	3994
ERR274183	12-8304	ND	I	15	15	USA	Unknown	North America							WGS (FASTQ)	No			SPAdes 3.7.1	Contig	ERR274183	PRJEB1399	SAMEA1889226	The Wellcome Trust Sanger Institute (SC)	Illumina HiSeq 2000			2013-07-16		<43	4257812	34.8083	54548	312	122.589	272	939	92	3987	4546	21	3889	589	0	4607	1	67	3951	4029
ERR274185	UK 1961	ND	I	17	17	UK	Unknown	Europe							WGS (FASTQ)	No			SPAdes 3.7.1	Contig	ERR274185	PRJEB1399	SAMEA1889255	The Wellcome Trust Sanger Institute (SC)	Illumina HiSeq 2000			2013-07-16		<44	4150847	34.7474	52218	276	73.5515	351	788	45	3871	4458	8	3813	603	0	4531	0	33	3831	3920
ERR274186	12-8330	ND	I	22		Unknown	Unknown	Unknown							WGS (FASTQ)	No			SPAdes 3.7.1	Contig	ERR274186	PRJEB1399	SAMEA1889256	The Wellcome Trust Sanger Institute (SC)	Illumina HiSeq 2000			2013-07-16		<44	4145272	34.6955	49144	250	143.564	96	573	70	3917	4475	7	3851	603	0	4548	1	32	3889	3952
ERR274189	11-8040	ND	I	18	18	New Zealand	Unknown	Australasia							WGS (FASTQ)	No			SPAdes 3.7.1	Contig	ERR274189	PRJEB1399	SAMEA1889261	The Wellcome Trust Sanger Institute (SC)	Illumina HiSeq 2000			2013-07-16		<44	4116275	34.7586	61737	214	83.2114	255	607	48	3933	4492	8	3874	583	0	4564	0	35	3912	3969
ERR274190	12-8100	ND	I	19	19	Unknown	Unknown	Unknown							WGS (FASTQ)	No			SPAdes 3.7.1	Contig	ERR274190	PRJEB1399	SAMEA1889289	The Wellcome Trust Sanger Institute (SC)	Illumina HiSeq 2000			2013-07-16		<44	4274332	34.7591	37915	372	119.846	212	1242	90	3977	4550	20	3879	609	0	4615	1	57	3931	4011
ERR274191	12-8271	ND	I	19	19	Greece	Unknown	Europe							WGS (FASTQ)	No			SPAdes 3.7.1	Contig	ERR274191	PRJEB1399	SAMEA1889206	The Wellcome Trust Sanger Institute (SC)	Illumina HiSeq 2000			2013-07-16		<44	4264984	34.7484	46357	328	67.7914	1335	754	75	3977	4573	16	3917	640	0	4676	1	49	3938	4025
ERR274192	778/03	ND	I	19	19	Czech Republic	Unknown	Europe							WGS (FASTQ)	No			SPAdes 3.7.1	Contig	ERR274192	PRJEB1399	SAMEA1889229	The Wellcome Trust Sanger Institute (SC)	Illumina HiSeq 2000			2013-07-16		<44	4088583	34.7214	50751	254	68.1116	115	670	45	3817	4406	8	3772	596	0	4472	0	35	3784	3871
ERR274195	12-8220a (Kas)	ND	II	10	10	Kazakhstan	Unknown	Asia							WGS (FASTQ)	No			SPAdes 3.7.1	Contig	ERR274195	PRJEB1399	SAMEA1889281	The Wellcome Trust Sanger Institute (SC)	Illumina HiSeq 2000			2013-07-16		<44	3827733	34.7583	21953	419	111.802	132	827	38	3679	4106	6	3571	481	0	4148	0	22	3613	3718
ERR274196	02-081	2002	Unknown (I?)	15		Germany	Unknown	Unknown					Honey	AFB outbreak	WGS (FASTQ)	No			SPAdes 3.7.1	Contig	ERR274196	PRJEB1399	SAMEA1889247	The Wellcome Trust Sanger Institute (SC)	Illumina HiSeq 2000	Neuendorf et al.	Microbiology (2004)	2013-07-16		<44	4293625	34.7659	54548	288	95.8055	254	1039	98	4046	4601	25	3955	597	0	4678	0	68	4012	4087
ERR274197	02-120	2002	Unknown (I?)	15		Germany	Unknown	Unknown					Honey	AFB outbreak	WGS (FASTQ)	No			SPAdes 3.7.1	Contig	ERR274197	PRJEB1399	SAMEA1889232	The Wellcome Trust Sanger Institute (SC)	Illumina HiSeq 2000	Genersch et al.	Appl Environ Microbiol (2005)	2013-07-16		<44	4295033	34.7516	58419	289	160.675	262	1087	100	4066	4602	20	3964	597	0	4685	2	68	4033	4100
ERR274199	ATCC 49843	ND	IV	8		Unknown	Unknown	Unknown							WGS (FASTQ)	No			SPAdes 3.7.1	Contig	ERR274199	PRJEB1399	SAMEA1889288	The Wellcome Trust Sanger Institute (SC)	Illumina HiSeq 2000			2013-07-16		<44	4229919	34.7696	56288	330	58.8151	495	990	30	3891	4398	4	3834	649	0	4601	0	19	3808	3947
ERR274201	LMG 16247	ND	IV	8	8	Unknown	Unknown	Unknown							WGS (FASTQ)	Yes			SPAdes 3.7.1	Contig	ERR274201	PRJEB1399	SAMEA1889246	The Wellcome Trust Sanger Institute (SC)	Illumina HiSeq 2000			2013-07-16		<44	4155447	34.7529	56288	280	137.165	40	683	22	3867	4347	5	3819	636	0	4547	0	13	3805	3905
ERR274202	11-8051	ND	III	9	9	Chile	Unknown	South America							WGS (FASTQ)	Yes			SPAdes 3.7.1	Contig	ERR274202	PRJEB1399	SAMEA1889221	The Wellcome Trust Sanger Institute (SC)	Illumina HiSeq 2000			2013-07-16		<44	4266719	34.7392	54053	312	147.547	122	1066	24	3776	4405	2	3717	795	0	4637	0	16	3712	3809
ERR274203	00-1163	2000	II	10	10	Germany	Unknown	Europe					Honey	AFB outbreak	WGS (FASTQ)	Yes			SPAdes 3.7.1	Contig	ERR274203	PRJEB1399	SAMEA1889215	The Wellcome Trust Sanger Institute (SC)	Illumina HiSeq 2000	Neuendorf et al.	Microbiology (2004)	2013-07-16		44-46	3679048	34.7425	24133	337	222.884	40	240	14	3570	3982	4	3505	447	0	4012	0	11	3523	3594
ERR274204	03-522	2003	II	10	10	Germany	Brandenburg, Kleinmachnow	Europe					Honey	AFB outbreak	WGS (FASTQ)	Yes			SPAdes 3.7.1	Contig	ERR274204	PRJEB1399	SAMEA1889291	The Wellcome Trust Sanger Institute (SC)	Illumina HiSeq 2000	Neuendorf et al.	Microbiology (2004)	2013-07-16		44-46	3705364	34.7484	24280	333	215.633	98	227	18	3554	3964	3	3511	437	0	4009	0	13	3518	3578
ERR274206	12-8123	ND	II	10	10	Arabian Peninsula	Unknown	Asia							WGS (FASTQ)	Yes			SPAdes 3.7.1	Contig	ERR274206	PRJEB1399	SAMEA1889239	The Wellcome Trust Sanger Institute (SC)	Illumina HiSeq 2000			2013-07-16		44-46	3707017	34.4994	24380	335	171.522	67	263	19	3559	3967	4	3512	431	0	4008	0	13	3518	3593
ERR274208	12-8139	ND	II	10	10	Australia	Unknown	Australasia							WGS (FASTQ)	Yes			SPAdes 3.7.1	Contig	ERR274208	PRJEB1399	SAMEA1889213	The Wellcome Trust Sanger Institute (SC)	Illumina HiSeq 2000			2013-07-16		44-46	3715258	34.7491	25195	345	120.188	255	297	39	3579	4032	4	3526	448	0	4045	0	15	3536	3616
ERR274209	Uni Saar. 913	ND	II	11	11	Germany	Saarland	Europe					Honey	AFB outbreak	WGS (FASTQ)	Yes			SPAdes 3.7.1	Contig	ERR274209	PRJEB1399	SAMEA1889292	The Wellcome Trust Sanger Institute (SC)	Illumina HiSeq 2000	Neuendorf et al.	Microbiology (2004)	2013-07-16		44-46	3697957	34.677	24688	345	82.2416	97	286	39	3575	4022	5	3510	461	0	4055	0	16	3531	3619
ERR274210	12-8360	ND	II	10	10	Russia	Unknown	Europe/Asia							WGS (FASTQ)	Yes			SPAdes 3.7.1	Contig	ERR274210	PRJEB1399	SAMEA1889260	The Wellcome Trust Sanger Institute (SC)	Illumina HiSeq 2000			2013-07-16		44-46	3750147	34.6713	24761	334	197.62	74	311	18	3638	4044	5	3563	469	0	4097	0	15	3600	3665
ERR274211	12-8271	ND	II	10	10	Russia	Unknown	Europe/Asia							WGS (FASTQ)	Yes			SPAdes 3.7.1	Contig	ERR274211	PRJEB1399	SAMEA1889238	The Wellcome Trust Sanger Institute (SC)	Illumina HiSeq 2000			2013-07-16		44-46	3749400	34.7501	24792	335	116.867	122	325	16	3625	4042	5	3579	450	0	4103	0	14	3587	3660
ERR274212	12-8373	ND	II	10	10	Russia	Unknown	Europe/Asia							WGS (FASTQ)	Yes			SPAdes 3.7.1	Contig	ERR274212	PRJEB1399	SAMEA1889225	The Wellcome Trust Sanger Institute (SC)	Illumina HiSeq 2000			2013-07-16		44-46	3759034	34.6973	24837	344	67.7813	251	366	18	3600	4045	5	3572	444	0	4101	0	15	3561	3649
ERR274214	8533/03 fin	ND	II	11	11	Finland	Unknown	Europe							WGS (FASTQ)	No			SPAdes 3.7.1	Contig	ERR274214	PRJEB1399	SAMEA1889300	The Wellcome Trust Sanger Institute (SC)	Illumina HiSeq 2000			2013-07-16		44-46	3743458	34.6793	24651	365	112.379	39	399	22	3598	4026	4	3524	467	0	4066	0	19	3546	3638
ERR274215	8514/03 fin	ND	II	11	11	Finland	Unknown	Europe							WGS (FASTQ)	No			SPAdes 3.7.1	Contig	ERR274215	PRJEB1399	SAMEA1889274	The Wellcome Trust Sanger Institute (SC)	Illumina HiSeq 2000			2013-07-16		44-46	3736585	34.6906	24688	363	63.8679	503	430	30	3575	4027	5	3511	462	0	4063	0	19	3529	3620
ERR274217	00-897	2000	II	10	10	Germany	Unknown	Europe							WGS (FASTQ)	Yes			SPAdes 3.7.1	Contig	ERR274217	PRJEB1399	SAMEA1889284	The Wellcome Trust Sanger Institute (SC)	Illumina HiSeq 2000			2013-07-16		44-46	3705037	34.6969	24133	334	150.969	33	186	19	3584	4002	4	3539	445	0	4042	0	11	3549	3616
ERR274218	02-083	2002	Unknown (I?)	15		Germany	Unknown	Unknown					Honey	AFB outbreak	WGS (FASTQ)	No			SPAdes 3.7.1	Contig	ERR274218	PRJEB1399	SAMEA1889212	The Wellcome Trust Sanger Institute (SC)	Illumina HiSeq 2000	Neuendorf et al.	Microbiology (2004)	2013-07-16		<44	4291419	34.7641	53715	303	68.5959	484	1282	99	4037	4602	20	3961	600	0	4682	1	69	4004	4087
ERR274219	02-067	2002	Unknown (I?)	15		Germany	Unknown	Unknown					Honey	AFB outbreak	WGS (FASTQ)	No			SPAdes 3.7.1	Contig	ERR274219	PRJEB1399	SAMEA1889223	The Wellcome Trust Sanger Institute (SC)	Illumina HiSeq 2000	Neuendorf et al.	Microbiology (2004)	2013-07-16		<44	4304429	34.7724	54548	308	51.0162	1338	1110	101	4047	4621	21	3948	601	0	4700	2	69	4007	4092
ERR274220	12-368	ND	Unknown (I?)	5		Unknown	Unknown	Unknown							WGS (FASTQ)	No			SPAdes 3.7.1	Contig	ERR274220	PRJEB1399	SAMEA1889251	The Wellcome Trust Sanger Institute (SC)	Illumina HiSeq 2000			2013-07-16		<44	4055842	34.6796	40098	314	54.6828	3434	561	63	3723	4362	6	3692	620	0	4444	0	32	3690	3795
PL1	PL1	2017	II	Undetermined		Slovenia	Unknown	Europe	1-1	1	3	SI 4	Honey	The isolate PL1 harbored no Natrans gene	WGS (FASTQ)	Yes			SPAdes 3.7.1	Contig	SRR11348858			University of Ljubljana	Illumina NovaSeq 6000	This study				44-46	3629712	35.8159	24695	340	409.141	21	148	21	3542	3907	4	3510	423	0	3952	0	13	3528	3542
PL2	PL2	2017	II	11		Slovenia	Unknown	Europe	1-2	1	3	SI 4	Honey		WGS (FASTQ)	Yes			SPAdes 3.7.1	Contig	SRR11348857			University of Ljubljana	Illumina NovaSeq 6000	This study				44-46	3712078	35.8418	25161	320	335.782	14	119	21	3621	3984	4	3593	426	0	4036	0	13	3610	3623
PL3	PL3	2018	II	11		Slovenia	Unknown	Europe	2-1	2	3	SI 4	Brood		WGS (FASTQ)	Yes			SPAdes 3.7.1	Contig	SRR11348846			University of Ljubljana	Illumina NovaSeq 6000	This study				44-46	3699944	35.8538	24769	332	365.349	7	136	23	3613	3973	3	3580	420	0	4021	0	14	3594	3614
PL4	PL4	2018	II	11		Slovenia	Unknown	Europe	2-2	2	3	SI 4	Brood		WGS (FASTQ)	Yes			SPAdes 3.7.1	Contig	SRR11348835			University of Ljubljana	Illumina NovaSeq 6000	This study				44-46	3694896	35.7665	25161	325	328.546	10	200	20	3611	3965	3	3577	422	0	4016	0	13	3594	3613
PL5	PL5	2018	II	11		Slovenia	Unknown	Europe	2-3	2	3	SI 4	Brood		WGS (FASTQ)	Yes			SPAdes 3.7.1	Contig	SRR11348824			University of Ljubljana	Illumina NovaSeq 6000	This study				44-46	3749426	35.799	25140	329	386.076	360	120	25	3624	3986	5	3594	426	0	4036	0	13	3610	3625
PL6	PL6	2018	II	11		Slovenia	Unknown	Europe	2-4	2	3	SI 4	Honey		WGS (FASTQ)	Yes			SPAdes 3.7.1	Contig	SRR11348813			University of Ljubljana	Illumina NovaSeq 6000	This study				44-46	3712029	35.7398	25130	333	363.812	15	131	20	3622	3986	4	3590	424	0	4036	0	14	3607	3623
PL7	PL7	2018	II	11		Slovenia	Unknown	Europe	2-5	2	3	SI 4	Honey		WGS (FASTQ)	Yes			SPAdes 3.7.1	Contig	SRR11348811			University of Ljubljana	Illumina NovaSeq 6000	This study				44-46	3713696	35.7644	24939	328	330.867	12	125	23	3625	3989	4	3595	425	1	4040	0	15	3610	3627
PL8	PL8	2018	II	11		Slovenia	Unknown	Europe	2-6	2	3	SI 4	Brood		WGS (FASTQ)	Yes			SPAdes 3.7.1	Contig	SRR11348810			University of Ljubljana	Illumina NovaSeq 6000	This study				44-46	3720858	35.8259	25252	330	372.246	14	153	23	3628	3990	3	3596	424	0	4037	0	12	3612	3628
PL9	PL9	2019	II	11		Slovenia	Unknown	Europe	2-7	2	3	SI 4	Brood		WGS (FASTQ)	Yes			SPAdes 3.7.1	Contig	SRR11348809			University of Ljubljana	Illumina NovaSeq 6000	This study				44-46	3712096	35.8371	24939	325	384.592	15	127	22	3623	3988	4	3593	427	0	4040	0	13	3610	3624
PL10	PL10	2019	II	11		Slovenia	Unknown	Europe	3-1	3	3	SI 4	Brood		WGS (FASTQ)	No			SPAdes 3.7.1	Contig	SRR11348808			University of Ljubljana	Illumina NovaSeq 6000	This study				>46	3699798	35.7975	25171	324	363.762	25	144	23	3615	3975	4	3580	421	0	4022	0	14	3597	3616
PL11	PL11	2019	II	11		Slovenia	Unknown	Europe	3-2	3	3	SI 4	Brood		WGS (FASTQ)	Yes			SPAdes 3.7.1	Contig	SRR11348856			University of Ljubljana	Illumina NovaSeq 6000	This study				44-46	3713556	35.7792	24939	327	409.998	20	126	21	3637	4000	4	3599	428	0	4050	0	14	3617	3638
PL12	PL12	2019	II	11		Slovenia	Unknown	Europe	4	4	3	SI 3	Brood	Migratory beekeping (mobile apiary)	WGS (FASTQ)	Yes			SPAdes 3.7.1	Contig	SRR11348855			University of Ljubljana	Illumina NovaSeq 6000	This study				44-46	3713481	35.829	25850	324	367.017	1	121	21	3633	4010	3	3601	439	0	4059	0	13	3619	3634
PL13	PL13	2019	II	11		Slovenia	Unknown	Europe	5	4	3	SI 4	Brood		WGS (FASTQ)	Yes			SPAdes 3.7.1	Contig	SRR11348854			University of Ljubljana	Illumina NovaSeq 6000	This study				44-46	3719805	35.8728	25161	323	370.717	4	109	21	3637	4007	4	3607	434	0	4057	0	12	3622	3637
PL14	PL14	2019	II	11		Slovenia	Unknown	Europe	6-1	5	3	SI 4	Brood		WGS (FASTQ)	Yes			SPAdes 3.7.1	Contig	SRR11348853			University of Ljubljana	Illumina NovaSeq 6000	This study				44-46	3710991	35.8115	24727	327	355.791	14	111	22	3622	3984	4	3593	425	0	4037	0	13	3608	3622
PL15	PL15	2019	II	11		Slovenia	Unknown	Europe	6-2	5	3	SI 4	Brood		WGS (FASTQ)	Yes			SPAdes 3.7.1	Contig	SRR11348852			University of Ljubljana	Illumina NovaSeq 6000	This study				44-46	3746982	35.8103	25011	329	347.695	1270	131	23	3642	4010	4	3611	431	0	4061	0	15	3626	3644
PL16	PL16	2019	II	11		Slovenia	Unknown	Europe	7-1	4	3	SI 4	Brood		WGS (FASTQ)	No			SPAdes 3.7.1	Contig	SRR11348851			University of Ljubljana	Illumina NovaSeq 6000	This study				>46	3728892	35.8425	25130	323	390.746	21	208	21	3640	4009	4	3602	431	0	4056	0	12	3622	3641
PL17	PL17	2019	II	11		Slovenia	Unknown	Europe	7-2	4	3	SI 4	Brood		WGS (FASTQ)	Yes			SPAdes 3.7.1	Contig	SRR11348850			University of Ljubljana	Illumina NovaSeq 6000	This study				44-46	3713186	35.8499	24763	330	354.006	16	132	27	3641	4009	4	3607	434	0	4060	0	13	3627	3641
PL18	PL18	2019	II	11		Slovenia	Unknown	Europe	8-1	6	3	SI 3	Brood	Same beekeper as in apiary 4	WGS (FASTQ)	Yes			SPAdes 3.7.1	Contig	SRR11348849			University of Ljubljana	Illumina NovaSeq 6000	This study				44-46	3710610	35.7698	25788	320	351.934	11	115	20	3633	4007	4	3597	445	0	4059	0	12	3621	3635
PL19	PL19	2019	II	11		Slovenia	Unknown	Europe	8-2	6	3	SI 4	Brood		WGS (FASTQ)	No			SPAdes 3.7.1	Contig	SRR11348848			University of Ljubljana	Illumina NovaSeq 6000	This study				>46	3685306	35.8497	25171	309	418.912	22	94	24	3591	3951	4	3561	424	0	4000	0	14	3578	3593
PL20	PL20	2019	II	11		Slovenia	Unknown	Europe	1-3	1	3	SI 4	Brood		WGS (FASTQ)	Yes			SPAdes 3.7.1	Contig	SRR11348847			University of Ljubljana	Illumina NovaSeq 6000	This study				44-46	3712430	35.7564	24939	324	326.417	10	127	21	3624	3989	4	3594	426	0	4040	0	12	3610	3624
PL21	PL21	2019	II	11		Slovenia	Unknown	Europe	1-4	1	3	SI 4	Brood		WGS (FASTQ)	Yes			SPAdes 3.7.1	Contig	SRR11348845			University of Ljubljana	Illumina NovaSeq 6000	This study				44-46	3709955	35.8433	25161	333	376.681	21	158	21	3627	3994	4	3595	422	0	4038	0	13	3611	3627
PL22	PL22	2019	II	11		Slovenia	Unknown	Europe	3-3	3	3	SI 4	Honey		WGS (FASTQ)	Yes			SPAdes 3.7.1	Contig	SRR11348844			University of Ljubljana	Illumina NovaSeq 6000	This study				44-46	3696560	35.8567	25171	323	336.55	14	131	20	3611	3965	3	3583	416	0	4017	0	11	3598	3612
PL23	PL23	2019	II	11		Slovenia	Unknown	Europe	7-3	4	3	SI 4	Honey		WGS (FASTQ)	Yes			SPAdes 3.7.1	Contig	SRR11348843			University of Ljubljana	Illumina NovaSeq 6000	This study				44-46	3731442	35.6702	25011	333	323.438	1251	148	22	3642	4010	4	3609	429	0	4057	0	14	3623	3643
PL24	PL24	2019	II	30		Slovenia	Unknown	Europe	7-4	4	3	SI 4	Honey	Isolate PL24 was of ST30, but clustered within the SI outbreak cluster 4 (ST11-ERIC II)	WGS (FASTQ)	No			SPAdes 3.7.1	Contig	SRR11348842			University of Ljubljana	Illumina NovaSeq 6000	This study				>46	3707466	35.8521	25171	320	329.753	15	148	23	3618	3981	4	3585	422	0	4028	0	16	3600	3618
PL25	PL25	2019	II	11		Slovenia	Unknown	Europe	9	7	2	SI 2	Honey	Same beekeper as in apiaries 11 and 15 (both outbreak C)	WGS (FASTQ)	Yes			SPAdes 3.7.1	Contig	SRR11348841			University of Ljubljana	Illumina NovaSeq 6000	This study				44-46	3677134	35.8057	25171	324	391.848	14	165	39	3603	3957	4	3560	421	0	4004	0	16	3585	3603
PL26	PL26	2019	II	11		Slovenia	Unknown	Europe	10-1	8	4	SI 2	Brood		WGS (FASTQ)	Yes			SPAdes 3.7.1	Contig	SRR11348840			University of Ljubljana	Illumina NovaSeq 6000	This study				44-46	3672980	35.7911	25171	317	314.631	1	121	17	3587	3946	3	3559	418	0	3997	0	14	3575	3589
PL27	PL27	2019	I	2		Slovenia	Unknown	Europe	10-2	8	4	SI 1	Brood		WGS (FASTQ)	Yes			SPAdes 3.7.1	Contig	SRR11348839			University of Ljubljana	Illumina NovaSeq 6000	This study				44-46	4202218	35.8091	54981	223	240.222	121	316	59	4007	4484	15	3959	563	0	4559	0	35	3989	4008
PL28	PL28	2019	II	11		Slovenia	Unknown	Europe	11-1	7	4	SI 2	Brood		WGS (FASTQ)	Yes			SPAdes 3.7.1	Contig	SRR11348838			University of Ljubljana	Illumina NovaSeq 6000	This study				44-46	3674976	35.838	25130	322	504.285	1	113	22	3597	3953	4	3559	425	0	4001	0	15	3582	3597
PL29	PL29	2019	II	11		Slovenia	Unknown	Europe	11-2	7	4	SI 2	Brood		WGS (FASTQ)	Yes			SPAdes 3.7.1	Contig	SRR11348837			University of Ljubljana	Illumina NovaSeq 6000	This study				44-46	3708650	35.829	25788	323	326.671	6	113	18	3621	3979	4	3584	421	1	4024	1	14	3602	3622
PL30	PL30	2019	I	2		Slovenia	Unknown	Europe	12-1	9	4	SI 1	Brood		WGS (FASTQ)	Yes			SPAdes 3.7.1	Contig	SRR11348836			University of Ljubljana	Illumina NovaSeq 6000	This study				44-46	4199914	35.8431	53738	232	392.159	85	369	60	4007	4485	15	3954	565	0	4557	0	40	3987	4008
PL31	PL31	2019	I	2		Slovenia	Unknown	Europe	12-2	9	4	SI 1	Brood		WGS (FASTQ)	Yes			SPAdes 3.7.1	Contig	SRR11348834			University of Ljubljana	Illumina NovaSeq 6000	This study				44-46	4201821	35.7721	53738	227	279.347	52	315	61	4005	4483	16	3956	565	0	4558	0	36	3987	4006
PL32	PL32	2019	I	2		Slovenia	Unknown	Europe	13-1	9	4	SI 1	Brood		WGS (FASTQ)	Yes			SPAdes 3.7.1	Contig	SRR11348833			University of Ljubljana	Illumina NovaSeq 6000	This study				44-46	4204674	35.8004	53625	235	325.889	176	348	?	?	?	13	3947	567	0	4555	0	13	0	3947
PL33	PL33	2019	II	10		Slovenia	Unknown	Europe	13-2	9	4		Brood		WGS (FASTQ)	Yes			SPAdes 3.7.1	Contig	SRR11348832			University of Ljubljana	Illumina NovaSeq 6000	This study				44-46	3709518	35.7284	24176	332	319.291	9	149	20	3578	3952	4	3550	433	0	4001	0	17	3563	3580
PL34	PL34	2019	I	2		Slovenia	Unknown	Europe	14-1	10	4	SI 1	Brood		WGS (FASTQ)	Yes			SPAdes 3.7.1	Contig	SRR11348831			University of Ljubljana	Illumina NovaSeq 6000	This study				44-46	4205498	35.8282	53560	231	307.163	47	338	59	4008	4486	15	3956	563	0	4558	0	36	3986	4009
PL35	PL35	2019	I	2		Slovenia	Unknown	Europe	14-2	10	4	SI 1	Brood		WGS (FASTQ)	Yes			SPAdes 3.7.1	Contig	SRR11348830			University of Ljubljana	Illumina NovaSeq 6000	This study				44-46	4205272	35.8238	55939	232	312.517	48	327	60	4007	4485	16	3957	562	0	4558	0	37	3989	4009
PL36	PL36	2019	I	2		Slovenia	Unknown	Europe	13-3	9	4	SI 1	Brood		WGS (FASTQ)	Yes			SPAdes 3.7.1	Contig	SRR11348829			University of Ljubljana	Illumina NovaSeq 6000	This study				44-46	4206477	35.7349	53068	248	337.586	12	366	58	4007	4486	15	3952	565	0	4559	0	36	3985	4008
PL37	PL37	2019	I	2		Slovenia	Unknown	Europe	13-4	9	4	SI 1	Brood		WGS (FASTQ)	Yes			SPAdes 3.7.1	Contig	SRR11348828			University of Ljubljana	Illumina NovaSeq 6000	This study				44-46	4203758	35.841	54602	227	393.673	84	360	61	4004	4486	17	3953	566	0	4558	0	38	3986	4005
PL38	PL38	2019	II	30		Slovenia	Unknown	Europe	15-1	7	4	SI 2	Brood	Isolate PL24 was of ST30, but clustered within the outbreak cluster 2 (ST11-ERIC II)	WGS (FASTQ)	Yes			SPAdes 3.7.1	Contig	SRR11348827			University of Ljubljana	Illumina NovaSeq 6000	This study				44-46	3746548	35.8253	26206	315	463.547	1	108	23	3660	4010	6	3624	417	0	4058	0	16	3645	3660
PL39	PL39	2019	II	11		Slovenia	Unknown	Europe	15-2	7	4	SI 2	Brood		WGS (FASTQ)	Yes			SPAdes 3.7.1	Contig	SRR11348826			University of Ljubljana	Illumina NovaSeq 6000	This study				44-46	3712269	35.767	25850	321	371.026	1	162	22	3619	3978	5	3584	422	0	4024	0	16	3603	3620
PL40	PL40	2017	II	10		Slovenia	Unknown	Europe	16-1	11	2		Honey		WGS (FASTQ)	Yes			SPAdes 3.7.1	Contig	SRR11348825			University of Ljubljana	Illumina NovaSeq 6000	This study				44-46	3710279	35.8052	24176	326	362.405	35	109	18	3579	3952	4	3552	431	0	4000	0	13	3565	3581
PL41	PL41	2017	I	2		Slovenia	Unknown	Europe	16-2	11	2		Honey		WGS (FASTQ)	Yes			SPAdes 3.7.1	Contig	SRR11348823			University of Ljubljana	Illumina NovaSeq 6000	This study				44-46	4076127	35.8072	53660	215	394.606	50	291	46	3889	4372	9	3849	562	0	4448	0	24	3874	3889
PL42	PL42	2018	II	11		Slovenia	Unknown	Europe	17-1	11	2	SI 3	Brood		WGS (FASTQ)	Yes			SPAdes 3.7.1	Contig	SRR11348822			University of Ljubljana	Illumina NovaSeq 6000	This study				44-46	3759005	35.8024	25850	322	331.673	12	135	20	3670	4039	4	3635	437	0	4090	0	13	3655	3671
PL43	PL43	2018	II	11		Slovenia	Unknown	Europe	17-2	11	2	SI 3	Brood		WGS (FASTQ)	Yes			SPAdes 3.7.1	Contig	SRR11348821			University of Ljubljana	Illumina NovaSeq 6000	This study				44-46	3739875	35.8655	25788	312	354.631	10	145	20	3663	4027	4	3620	432	0	4073	0	15	3646	3664
PL44	PL44	2018	II	11		Slovenia	Unknown	Europe	16-3	11	2	SI 3	Brood		WGS (FASTQ)	Yes			SPAdes 3.7.1	Contig	SRR11348820			University of Ljubljana	Illumina NovaSeq 6000	This study				44-46	3751052	35.8276	25140	318	383.014	7	114	20	3665	4040	4	3624	445	0	4087	0	12	3651	3666
PL45	PL45	2018	II	11		Slovenia	Unknown	Europe	16-4	11	2	SI 3	Brood		WGS (FASTQ)	Yes			SPAdes 3.7.1	Contig	SRR11348819			University of Ljubljana	Illumina NovaSeq 6000	This study				44-46	3751122	35.7973	25788	320	367.511	1	126	21	3669	4039	4	3629	443	0	4091	0	14	3654	3669
PL46	PL46	2018	II	11		Slovenia	Unknown	Europe	18-1	11	1	SI 3	Brood		WGS (FASTQ)	Yes			SPAdes 3.7.1	Contig	SRR11348818			University of Ljubljana	Illumina NovaSeq 6000	This study				44-46	3781975	35.7936	25414	321	351.549	2278	110	21	3667	4039	4	3627	444	0	4090	0	15	3652	3667
PL47	PL47	2019	II	11		Slovenia	Unknown	Europe	16-5	11	2	SI 3	Honey		WGS (FASTQ)	Yes			SPAdes 3.7.1	Contig	SRR11348817			University of Ljubljana	Illumina NovaSeq 6000	This study				44-46	3732646	35.8734	25916	311	483.734	12	120	22	3652	4016	3	3610	438	0	4069	0	14	3635	3653
PL48	PL48	2019	II	11		Slovenia	Unknown	Europe	18-2	11	1	SI 3	Honey		WGS (FASTQ)	Yes			SPAdes 3.7.1	Contig	SRR11348816			University of Ljubljana	Illumina NovaSeq 6000	This study				44-46	3750454	35.8504	25788	318	484.718	8	141	21	3668	4039	4	3622	441	0	4087	0	15	3653	3668
PL49	PL49	2019	II	11		Slovenia	Unknown	Europe	16-6	11	2	SI 3	Honey		WGS (FASTQ)	Yes			SPAdes 3.7.1	Contig	SRR11348815			University of Ljubljana	Illumina NovaSeq 6000	This study				44-46	3750582	35.8626	25788	325	366.037	1	173	20	3667	4039	3	3626	442	0	4088	0	13	3651	3668
PL50	PL50	2019	II	11		Slovenia	Unknown	Europe	18-3	11	1	SI 3	Honey		WGS (FASTQ)	Yes			SPAdes 3.7.1	Contig	SRR11348814			University of Ljubljana	Illumina NovaSeq 6000	This study				44-46	3751382	35.8447	25788	318	418.281	5	104	23	3668	4039	4	3629	443	0	4090	0	16	3652	3669
PL51	PL51	2019	II	11		Slovenia	Unknown	Europe	18-4	11	1	SI 3	Brood		WGS (FASTQ)	Yes			SPAdes 3.7.1	Contig	SRR11348812			University of Ljubljana	Illumina NovaSeq 6000	This study				44-46	3752406	35.8086	25788	322	336.507	11	107	22	3669	4039	4	3627	443	0	4089	0	15	3652	3669
[truncated: 9 more columns]
