# Supplementary material for: Analysis of the Global Population Structure of Paenibacillus larvae and Outbreak Investigation of American Foulbrood Using a Stable wgMLST Scheme
Source: Front Vet Sci. 2021 Feb 26;8:582677. doi: 10.3389/fvets.2021.582677 (PMC7952629; doi:10.3389/fvets.2021.582677)
Supplement: Supplementary file 2 [file Table_2.XLSX]

## Sheet: Supplementary_Table_S2
Supplementary Table S2. Overview of 5738 wgMLST loci and 7 MLST loci included in the Paenibacillus larvae scheme.
Locus name	Number of alleles*	Number of tentative alleles	Comment	Avg sequence length	Min sequence length	Max sequence length	Std dev sequence length	Avg SI (assembly-based)	Min SI (assembly-based)	Max SI (assembly-based)	Std dev SI (assembly-based)	Locus ID	Locus Tag	Gene	cgMLST
PLAR_0001	8	0	chromosomal replication initiator protein DnaA|Derived by automated computational analysis using gene prediction method: Protein Homology.	1359	1359	1359	0	99.83	99.78	99.93	0.05	1	000001_ERICI_RS00005	dnaA	95-Core
PLAR_0002	3	0	DNA polymerase III subunit beta|Derived by automated computational analysis using gene prediction method: Protein Homology.	1143	1143	1143	0	99.87	99.83	99.91	0.04	2	000001_ERICI_RS00010	dnaN	95-Core
PLAR_0003	4	0	S4 domain-containing protein YaaA|Derived by automated computational analysis using gene prediction method: Protein Homology.	216	216	216	0	99.39	99.08	99.54	0.22	3	000001_ERICI_RS00015	yaaA	95-Core
PLAR_0004	3	0	DUF370 domain-containing protein|Derived by automated computational analysis using gene prediction method: Protein Homology.	249	249	249	0	99.4	99.2	99.6	0.2	4	000001_ERICI_RS00025		95-Core
PLAR_0005	5	0	DNA topoisomerase (ATP-hydrolyzing) subunit B|Derived by automated computational analysis using gene prediction method: Protein Homology.	1911	1911	1911	0	99.86	99.79	99.95	0.07	5	000001_ERICI_RS00030	gyrB	95-Core
PLAR_0006	5	0	DNA gyrase subunit A|Derived by automated computational analysis using gene prediction method: Protein Homology.	2457	2457	2457	0	99.89	99.76	99.96	0.08	6	000001_ERICI_RS00035	gyrA	95-Core
PLAR_0007	10	0	Inosine-5'-monophosphate dehydrogenase|Derived by automated computational analysis using gene prediction method: Protein Homology.	1458	1458	1458	0	99.66	99.63	99.73	0.04	7	000001_ERICI_RS00060	guaB	95-Core
PLAR_0008	7	0	D-alanyl-D-alanine carboxypeptidase DacA|Derived by automated computational analysis using gene prediction method: Protein Homology.	1245	1245	1245	0	99.82	99.68	99.88	0.06	8	000001_ERICI_RS00065	dacA	95-Core
PLAR_0009	5	0	pyridoxal 5'-phosphate synthase lyase subunit PdxS|Derived by automated computational analysis using gene prediction method: Protein Homology.	882	882	882	0	99.74	99.7	99.77	0.03	9	000001_ERICI_RS00070	pdxS	95-Core
PLAR_0010	8	0	pyridoxal 5'-phosphate synthase glutaminase subunit PdxT|Derived by automated computational analysis using gene prediction method: Protein Homology.	576	576	576	0	99.63	99.31	99.83	0.17	10	000001_ERICI_RS00075	pdxT	95-Core
PLAR_0011	10	0	serine--tRNA ligase|Derived by automated computational analysis using gene prediction method: Protein Homology.	1281	1281	1281	0	99.8	99.61	99.93	0.11	11	000001_ERICI_RS00080	serS	95-Core
PLAR_0012	6	0	hypothetical protein|Derived by automated computational analysis using gene prediction method: Protein Homology.	348	348	348	0	99.48	99.14	99.71	0.21	12	000001_ERICI_RS00090		95-Core
PLAR_0013	3	0	Small, acid-soluble spore protein P|Derived by automated computational analysis using gene prediction method: Protein Homology.	147	147	147	0	99.32	99.32	99.32	0	13	000001_ERICI_RS00095	sspP	95-Core
PLAR_0014	4	0	hypothetical protein|Derived by automated computational analysis using gene prediction method: GeneMarkS+.	495	495	495	0	99.73	99.6	99.8	0.09	14	000001_ERICI_RS00105		95-Core
PLAR_0015	6	0	hypothetical protein|Derived by automated computational analysis using gene prediction method: GeneMarkS+.	488	480	507	12.05	99.83	99.79	100	0.08	15	000001_ERICI_RS00125		95-Core
PLAR_0016	4	0	NUDIX domain-containing protein|Derived by automated computational analysis using gene prediction method: Protein Homology.	429	429	429	0	99.69	99.53	99.77	0.11	16	000001_ERICI_RS00130		95-Core
PLAR_0017	4	0	tRNA adenosine(34) deaminase TadA|Derived by automated computational analysis using gene prediction method: Protein Homology.	474	474	474	0	99.79	99.79	99.79	0	17	000001_ERICI_RS00135	tadA	95-Core
PLAR_0018	3	0	hypothetical protein|Derived by automated computational analysis using gene prediction method: GeneMarkS+.	201	201	201	0	99.26	99.01	99.51	0.25	18	000001_ERICI_RS00140		95-Core
PLAR_0019	9	0	Ribosome-binding ATPase YchF|Derived by automated computational analysis using gene prediction method: Protein Homology.	1101	1101	1101	0	99.61	98.73	99.91	0.48	19	000001_ERICI_RS00155	ychF	95-Core
PLAR_0020	3	0	peptide chain release factor 1|Derived by automated computational analysis using gene prediction method: Protein Homology.	1071	1071	1071	0	99.77	99.72	99.81	0.05	20	000001_ERICI_RS00160	prfA	95-Core
PLAR_0021	7	0	peptide chain release factor N(5)-glutamine methyltransferase|Derived by automated computational analysis using gene prediction method: Protein Homology.	882	882	882	0	99.74	99.32	99.89	0.2	21	000001_ERICI_RS00165	prmC	95-Core
PLAR_0022	6	0	stage II sporulation protein R|Derived by automated computational analysis using gene prediction method: Protein Homology.	699	699	699	0	99.77	99.43	99.86	0.17	22	000001_ERICI_RS00170	spoIIR	95-Core
PLAR_0023	7	0	threonylcarbamoyl-AMP synthase|Derived by automated computational analysis using gene prediction method: Protein Homology.	1059	1059	1059	0	99.8	99.72	99.91	0.06	23	000001_ERICI_RS00175	ywlC	95-Core
PLAR_0024	6	0	putative manganese efflux pump MntP|Derived by automated computational analysis using gene prediction method: Protein Homology.	564	564	564	0	99.55	99.47	99.65	0.06	24	000001_ERICI_RS00180	mntP	95-Core
PLAR_0025	4	0	low molecular weight protein arginine phosphatase|Derived by automated computational analysis using gene prediction method: Protein Homology.	594	594	594	0	99.83	99.83	99.83	0	25	000001_ERICI_RS00185	ywle	95-Core
PLAR_0026	5	0	Putative sugar phosphate isomerase YwlF|Derived by automated computational analysis using gene prediction method: Protein Homology.	459	459	459	0	99.62	99.35	99.79	0.18	26	000001_ERICI_RS00190	rpiB,ywlF	95-Core
PLAR_0027	5	0	serine hydroxymethyltransferase|catalyzes the reaction of glycine with 5,10-methylenetetrahydrofolate to form L-serine and tetrahydrofolate; Derived by automated computational analysis using gene prediction method: Protein Homology.	1248	1248	1248	0	99.92	99.92	99.92	0	27	000001_ERICI_RS00200	glyA	95-Core
PLAR_0028	6	0	uracil phosphoribosyltransferase|Derived by automated computational analysis using gene prediction method: Protein Homology.	630	630	630	0	99.85	99.85	99.85	0	28	000001_ERICI_RS00205	upp	95-Core
PLAR_0029	5	0	UDP-N-acetylglucosamine 2-epimerase (non-hydrolyzing)|Derived by automated computational analysis using gene prediction method: Protein Homology.	1143	1143	1143	0	99.89	99.83	99.91	0.04	29	000001_ERICI_RS00210	mnaA	95-Core
PLAR_0030	2	0	hypothetical protein|Derived by automated computational analysis using gene prediction method: Protein Homology.	234	234	234	0	99.57	99.57	99.57	0	30	000001_ERICI_RS00215		95-Core
PLAR_0031	5	0	ATP synthase-like protein|Derived by automated computational analysis using gene prediction method: Protein Homology.	372	372	372	0	99.6	99.47	99.73	0.13	31	000001_ERICI_RS00220		95-Core
PLAR_0032	5	0	ATP synthase F0 subunit A|Derived by automated computational analysis using gene prediction method: Protein Homology.	780	780	780	0	99.81	99.62	99.87	0.11	32	000001_ERICI_RS00225	atpB	95-Core
PLAR_0033	3	0	F0F1 ATP synthase subunit C|Derived by automated computational analysis using gene prediction method: Protein Homology.	213	213	213	0	99.3	99.07	99.53	0.23	33	000001_ERICI_RS00230	atpE	95-Core
PLAR_0034	4	0	ATP synthase F0 subunit B|Derived by automated computational analysis using gene prediction method: Protein Homology.	495	495	495	0	99.8	99.8	99.8	0	34	000001_ERICI_RS00235	atpF	95-Core
PLAR_0035	3	0	F0F1 ATP synthase subunit delta|Derived by automated computational analysis using gene prediction method: Protein Homology.	552	552	552	0	99.82	99.82	99.82	0	35	000001_ERICI_RS00240	atpH	95-Core
PLAR_0036	6	0	F0F1 ATP synthase subunit alpha|Derived by automated computational analysis using gene prediction method: Protein Homology.	1518	1518	1518	0	99.87	99.67	99.94	0.1	36	000001_ERICI_RS00245	atpA	95-Core
PLAR_0037	6	0	F0F1 ATP synthase subunit gamma|produces ATP from ADP in the presence of a proton gradient across the membrane; the gamma chain is a regulatory subunit; Derived by automated computational analysis using gene prediction method: Protein Homology.	858	858	858	0	99.81	99.77	99.89	0.06	37	000001_ERICI_RS00250	atpG	95-Core
PLAR_0038	4	0	F0F1 ATP synthase subunit beta|Derived by automated computational analysis using gene prediction method: Protein Homology.	1407	1407	1407	0	99.81	99.65	99.93	0.12	38	000001_ERICI_RS00255	atpD	95-Core
PLAR_0039	1	0	F0F1 ATP synthase subunit epsilon|Derived by automated computational analysis using gene prediction method: Protein Homology.	411	411	411	0	-	-	-	-	39	000001_ERICI_RS00260	atpC	95-Core
PLAR_0040	2	0	hypothetical protein|Derived by automated computational analysis using gene prediction method: Protein Homology.	213	213	213	0	99.53	99.53	99.53	0	40	000001_ERICI_RS00275		95-Core
PLAR_0041	7	0	NAD(P)H-quinone oxidoreductase subunit 3|Derived by automated computational analysis using gene prediction method: Protein Homology.	366	366	366	0	99.46	99.19	99.73	0.17	41	000001_ERICI_RS00280	ndhC	95-Core
PLAR_0042	6	0	NADH-quinone oxidoreductase subunit B|Derived by automated computational analysis using gene prediction method: Protein Homology.	519	519	519	0	99.77	99.62	99.81	0.08	42	000001_ERICI_RS00285	nqo6
PLAR_0043	6	0	NADH-quinone oxidoreductase subunit D|Derived by automated computational analysis using gene prediction method: Protein Homology.	1098	1098	1098	0	99.57	99.53	99.64	0.04	43	000001_ERICI_RS00295	nqo4	95-Core
PLAR_0044	7	0	NADH-quinone oxidoreductase subunit NuoH|Derived by automated computational analysis using gene prediction method: Protein Homology.	1008	1008	1008	0	99.84	99.71	99.91	0.07	44	000001_ERICI_RS00300	nuoH	95-Core
PLAR_0045	4	0	NADH-quinone oxidoreductase subunit NuoI|Derived by automated computational analysis using gene prediction method: Protein Homology.	456	456	456	0	99.71	99.57	99.79	0.1	45	000001_ERICI_RS00305	nuoI	95-Core
PLAR_0046	4	0	NADH-quinone oxidoreductase subunit J|Derived by automated computational analysis using gene prediction method: Protein Homology.	522	522	522	0	99.81	99.81	99.81	0	46	000001_ERICI_RS00310		95-Core
PLAR_0047	5	0	NADH-quinone oxidoreductase subunit NuoK|Derived by automated computational analysis using gene prediction method: Protein Homology.	312	312	312	0	99.6	99.36	99.68	0.14	47	000001_ERICI_RS00315		95-Core
PLAR_0048	11	0	NADH-quinone oxidoreductase subunit L|Derived by automated computational analysis using gene prediction method: Protein Homology.	1878	1878	1878	0	99.92	99.85	99.95	0.03	48	000001_ERICI_RS00320	nuoL	95-Core
PLAR_0049	7	0	monovalent cation/H+ antiporter-like protein subunit D|Derived by automated computational analysis using gene prediction method: Protein Homology.	1626	1626	1626	0	99.61	99.57	99.69	0.04	49	000001_ERICI_RS00325	ndhD1	95-Core
PLAR_0050	7	0	NADH-quinone oxidoreductase subunit N|Derived by automated computational analysis using gene prediction method: Protein Homology.	1517	1512	1524	5.94	99.94	99.87	100	0.04	50	000001_ERICI_RS00330	nuoN	95-Core
PLAR_0051	6	0	serine alkaline protease-like protein|Derived by automated computational analysis using gene prediction method: Protein Homology.	2529	2529	2529	0	99.69	99.21	99.96	0.29	51	000001_ERICI_RS00335		95-Core
PLAR_0052	5	0	DUF1146 domain-containing protein|Derived by automated computational analysis using gene prediction method: Protein Homology.	255	255	255	0	99.22	98.83	99.61	0.28	52	000001_ERICI_RS00340		95-Core
PLAR_0053	10	0	UDP-N-acetylglucosamine 1-carboxyvinyltransferase 1|Derived by automated computational analysis using gene prediction method: Protein Homology.	1323	1323	1323	0	99.78	99.55	99.93	0.12	53	000001_ERICI_RS00345	murA,murAA	95-Core
PLAR_0054	7	0	stage II sporulation protein D|Derived by automated computational analysis using gene prediction method: Protein Homology.	1065	1065	1065	0	99.77	99.44	99.91	0.15	54	000001_ERICI_RS00350	spoIID	95-Core
PLAR_0055	4	0	Stage II sporulation protein Q|Derived by automated computational analysis using gene prediction method: Protein Homology.	732	732	732	0	99.77	99.73	99.87	0.07	55	000001_ERICI_RS00355	spoIIQ	95-Core
PLAR_0056	3	0	sporulation transcriptional regulator SpoIIID|Derived by automated computational analysis using gene prediction method: Protein Homology.	291	291	291	0	99.66	99.66	99.66	0	56	000001_ERICI_RS00360	spoIIID	95-Core
PLAR_0057	5	0	rod shape-determining protein|Derived by automated computational analysis using gene prediction method: Protein Homology.	1002	1002	1002	0	99.75	99.6	99.91	0.11	57	000001_ERICI_RS00365	mbl	95-Core
PLAR_0058	8	0	Flagellar basal-body rod protein FlgG|Derived by automated computational analysis using gene prediction method: Protein Homology.	894	894	894	0	99.73	99.55	99.89	0.13	58	000001_ERICI_RS00370	flgG	95-Core
PLAR_0059	6	0	Flagellar basal-body rod protein FlgG|Derived by automated computational analysis using gene prediction method: Protein Homology.	828	828	828	0	99.6	99.52	99.88	0.14	59	000001_ERICI_RS00375	flgG	95-Core
PLAR_0060	6	0	DNA-directed RNA polymerase subunit beta|Derived by automated computational analysis using gene prediction method: Protein Homology.	459	447	462	5.59	99.53	98.49	99.79	0.52	60	000001_ERICI_RS00380		95-Core
PLAR_0061	5	0	CDP-diacylglycerol--glycerol-3-phosphate 3-phosphatidyltransferase|Derived by automated computational analysis using gene prediction method: Protein Homology.	525	525	525	0	99.62	99.24	99.81	0.23	61	000001_ERICI_RS00385	pgsA
PLAR_0062	2	0	3-hydroxyacyl-[acyl-carrier-protein] dehydratase FabZ|Derived by automated computational analysis using gene prediction method: Protein Homology.	432	432	432	0	99.77	99.77	99.77	0	62	000001_ERICI_RS00390	fabZ	95-Core
PLAR_0063	8	0	phospho-sugar mutase|Derived by automated computational analysis using gene prediction method: Protein Homology.	1695	1695	1695	0	99.77	99.53	99.89	0.11	63	000001_ERICI_RS00395	pgcA	95-Core
PLAR_0064	8	0	hypothetical protein|Derived by automated computational analysis using gene prediction method: Protein Homology.	2070	2070	2070	0	99.84	99.28	99.95	0.23	64	000001_ERICI_RS00400		95-Core
PLAR_0065	8	0	polysaccharide pyruvyl transferase CsaB|Derived by automated computational analysis using gene prediction method: Protein Homology.	1107	1107	1107	0	99.56	98.47	99.91	0.48	65	000001_ERICI_RS00405	csaB	95-Core
PLAR_0066	7	0	undecaprenyl/decaprenyl-phosphate alpha-N-acetylglucosaminyl 1-phosphate transferase|Derived by automated computational analysis using gene prediction method: Protein Homology.	1101	1101	1101	0	99.75	99.64	99.91	0.1	66	000001_ERICI_RS00410	tagO	95-Core
PLAR_0067	15	0	S-layer homology domain-containing protein|Derived by automated computational analysis using gene prediction method: Protein Homology.	3807	3807	3807	0	99.83	99.21	99.97	0.22	67	000001_ERICI_RS00415
PLAR_0068	5	0	S-layer homology domain-containing protein|Derived by automated computational analysis using gene prediction method: Protein Homology.	912	912	912	0	99.79	99.67	99.89	0.08	68	000001_ERICI_RS00420
PLAR_0069	5	0	small acid-soluble spore protein|Derived by automated computational analysis using gene prediction method: Protein Homology.	279	279	279	0	99.02	97.85	99.65	0.73	69	000001_ERICI_RS00430		95-Core
PLAR_0070	7	0	methionine adenosyltransferase|Derived by automated computational analysis using gene prediction method: Protein Homology.	1206	1206	1206	0	98.37	98.31	98.51	0.07	70	000001_ERICI_RS00435	metK	95-Core
PLAR_0071	2	0	hypothetical protein|Derived by automated computational analysis using gene prediction method: GeneMarkS+.	246	246	246	0	97.55	97.55	97.55	0	71	000001_ERICI_RS00440		95-Core
PLAR_0072	1	0	hypothetical protein|Derived by automated computational analysis using gene prediction method: GeneMarkS+.	321	321	321	0	-	-	-	-	72	000001_ERICI_RS00445
PLAR_0073	4	0	hypothetical protein|Derived by automated computational analysis using gene prediction method: GeneMarkS+.	223	210	228	7.79	99.05	97.62	100	1.03	73	000001_ERICI_RS00450		95-Core
PLAR_0074	9	0	Signal transduction histidine-protein kinase/phosphatase DegS|Derived by automated computational analysis using gene prediction method: Protein Homology.	1153	873	1188	98.99	99.64	99.58	99.67	0.03	74	000001_ERICI_RS00455	degS	95-Core
PLAR_0075	2	0	Transcriptional regulatory protein DegU|Derived by automated computational analysis using gene prediction method: Protein Homology.	726	726	726	0	99.87	99.87	99.87	0	75	000001_ERICI_RS00460	degU	95-Core
PLAR_0076	1	0	hypothetical protein|Derived by automated computational analysis using gene prediction method: GeneMarkS+.	402	402	402	0	-	-	-	-	76	000001_ERICI_RS00465		95-Core
PLAR_0077	10	0	hypothetical protein|Derived by automated computational analysis using gene prediction method: Protein Homology.	1600	1305	1686	108.08	99.67	98.09	100	0.56	77	000001_ERICI_RS00470
PLAR_0078	5	0	ComF family protein|Derived by automated computational analysis using gene prediction method: GeneMarkS+.	786	786	786	0	99.43	98.73	99.87	0.48	78	000001_ERICI_RS00475		95-Core
PLAR_0079	8	0	DNA-binding protein|Derived by automated computational analysis using gene prediction method: GeneMarkS+.	1359	1359	1359	0	99.77	99.34	99.93	0.18	79	000001_ERICI_RS00480		95-Core
PLAR_0080	4	0	Thioesterase PikA5|Derived by automated computational analysis using gene prediction method: Protein Homology.	744	744	744	0	99.69	99.6	99.87	0.13	80	000001_ERICI_RS00485	pikAV	95-Core
PLAR_0081	5	0	copper-binding periplasmic protein NosD|Derived by automated computational analysis using gene prediction method: Protein Homology.	1344	1344	1344	0	99.27	99.11	99.71	0.25	81	000001_ERICI_RS00490		95-Core
PLAR_0082	4	0	hypothetical protein|Derived by automated computational analysis using gene prediction method: Protein Homology.	660	660	660	0	99.75	99.55	99.85	0.14	82	000001_ERICI_RS00495		95-Core
PLAR_0083	6	0	ABC transporter permease|Derived by automated computational analysis using gene prediction method: Protein Homology.	805	735	819	31.3	99.42	97.96	99.88	0.74	83	000001_ERICI_RS00500		95-Core
PLAR_0084	6	0	putative ABC transporter ATP-binding protein YxlF|Derived by automated computational analysis using gene prediction method: Protein Homology.	768	768	768	0	99.85	99.74	99.87	0.05	84	000001_ERICI_RS00505	yxlF	95-Core
PLAR_0085	3	0	hypothetical protein|Derived by automated computational analysis using gene prediction method: GeneMarkS+.	411	411	411	0	99.76	99.76	99.76	0	85	000001_ERICI_RS00510		95-Core
PLAR_0086	5	0	flagellar protein|Derived by automated computational analysis using gene prediction method: Protein Homology.	414	414	414	0	99.7	99.52	99.76	0.1	86	000001_ERICI_RS00515		95-Core
PLAR_0087	6	0	flagellar protein FlgN|Derived by automated computational analysis using gene prediction method: Protein Homology.	510	510	510	0	98.28	92.55	99.81	2.87	87	000001_ERICI_RS00525	yvyG	95-Core
PLAR_0088	9	0	flagellar hook-associated protein FlgK|Derived by automated computational analysis using gene prediction method: Protein Homology.	1560	1560	1560	0	99.84	99.75	99.94	0.07	88	000001_ERICI_RS00530	flgK	95-Core
PLAR_0089	3	0	flagellar hook-associated protein 3|Derived by automated computational analysis using gene prediction method: Protein Homology.	900	900	900	0	99.89	99.89	99.89	0	89	000001_ERICI_RS00535	flgL,flaB3
PLAR_0090	6	0	hypothetical protein|Derived by automated computational analysis using gene prediction method: GeneMarkS+.	561	561	561	0	99.75	99.65	99.83	0.09	90	000001_ERICI_RS00540		95-Core
PLAR_0091	2	0	Flagellar assembly factor FliW|Derived by automated computational analysis using gene prediction method: Protein Homology.	456	456	456	0	99.79	99.79	99.79	0	91	000001_ERICI_RS00545	fliW	95-Core
PLAR_0092	1	0	Translational regulator CsrA|Derived by automated computational analysis using gene prediction method: Protein Homology.	282	282	282	0	-	-	-	-	92	000001_ERICI_RS00550	csrA	95-Core
PLAR_0093	8	0	flagellin-like protein|Derived by automated computational analysis using gene prediction method: Protein Homology.	853	840	876	11.91	99.68	99.53	100	0.15	93	000001_ERICI_RS00555	hag	95-Core
PLAR_0094	1	0	hypothetical protein|Derived by automated computational analysis using gene prediction method: GeneMarkS+.	192	192	192	0	-	-	-	-	94	000001_ERICI_RS00560		95-Core
PLAR_0095	4	0	Flagellar hook-associated protein 2|Derived by automated computational analysis using gene prediction method: Protein Homology.	1518	1518	1518	0	99.92	99.87	99.94	0.03	95	000001_ERICI_RS00565	fliD	95-Core
PLAR_0096	4	0	Flagellar secretion chaperone FliS|Derived by automated computational analysis using gene prediction method: Protein Homology.	399	399	399	0	99.54	99.38	99.75	0.16	96	000001_ERICI_RS00570	fliS	95-Core
PLAR_0097	3	0	flagellar protein FliT|Derived by automated computational analysis using gene prediction method: GeneMarkS+.	354	354	354	0	99.72	99.72	99.72	0	97	000001_ERICI_RS00575		95-Core
PLAR_0098	1	0	cold shock domain-containing protein|Derived by automated computational analysis using gene prediction method: Protein Homology.	198	198	198	0	-	-	-	-	98	000001_ERICI_RS00580	cspB	95-Core
PLAR_0099	6	0	ribosome-associated translation inhibitor RaiA|Derived by automated computational analysis using gene prediction method: Protein Homology.	549	549	549	0	99.78	99.64	99.82	0.07	99	000001_ERICI_RS00585	raiA,yvyD	95-Core
PLAR_0100	3	0	hypothetical protein|Derived by automated computational analysis using gene prediction method: GeneMarkS+.	235	231	243	5.66	99.35	99.13	99.57	0.22	100	000001_ERICI_RS00595		95-Core
PLAR_0101	10	0	preprotein translocase subunit SecA|Derived by automated computational analysis using gene prediction method: Protein Homology.	2508	2508	2508	0	99.81	99.74	99.93	0.07	101	000001_ERICI_RS00600	secA	95-Core
PLAR_0102	3	0	YitT family protein|Derived by automated computational analysis using gene prediction method: Protein Homology.	816	816	816	0	99.82	99.76	99.88	0.06	102	000001_ERICI_RS00610
PLAR_0103	9	0	N-acetyl-gamma-glutamyl-phosphate reductase|Derived by automated computational analysis using gene prediction method: Protein Homology.	1083	1083	1083	0	99.9	99.82	99.91	0.03	103	000001_ERICI_RS00615	argC	95-Core
PLAR_0104	8	0	bifunctional glutamate N-acetyltransferase/amino-acid acetyltransferase ArgJ|Derived by automated computational analysis using gene prediction method: Protein Homology.	1227	1227	1227	0	99.52	99.35	99.76	0.13	104	000001_ERICI_RS00620	argJ	95-Core
PLAR_0105	6	0	acetylglutamate kinase|Derived by automated computational analysis using gene prediction method: Protein Homology.	795	795	795	0	99.84	99.75	99.88	0.05	105	000001_ERICI_RS00625	argB	95-Core
PLAR_0106	4	0	Acetylornithine aminotransferase|Derived by automated computational analysis using gene prediction method: Protein Homology.	1203	1200	1215	6.5	99.75	99.59	99.92	0.14	106	000001_ERICI_RS00630	argD
PLAR_0107	5	0	ornithine carbamoyltransferase|Derived by automated computational analysis using gene prediction method: Protein Homology.	966	966	966	0	99.69	99.59	99.79	0.1	107	000001_ERICI_RS00635	argF	95-Core
PLAR_0108	8	0	argininosuccinate synthase|Derived by automated computational analysis using gene prediction method: Protein Homology.	1227	1227	1227	0	99.82	99.68	99.92	0.09	108	000001_ERICI_RS00640	argG	95-Core
PLAR_0109	12	0	argininosuccinate lyase|Derived by automated computational analysis using gene prediction method: Protein Homology.	1410	1410	1410	0	99.81	99.72	99.93	0.06	109	000001_ERICI_RS00645	argH	95-Core
PLAR_0110	3	0	hypothetical protein|Derived by automated computational analysis using gene prediction method: GeneMarkS+.	471	471	471	0	99.69	99.58	99.79	0.11	110	000001_ERICI_RS00655
PLAR_0111	9	0	cell division ATP-binding protein FtsE|Derived by automated computational analysis using gene prediction method: Protein Homology.	687	687	687	0	99.67	99.49	99.86	0.11	111	000001_ERICI_RS00660	ftsE	95-Core
PLAR_0112	4	0	ABC transporter permease|Derived by automated computational analysis using gene prediction method: Protein Homology.	921	921	921	0	99.89	99.89	99.89	0	112	000001_ERICI_RS00665	ftsX	95-Core
PLAR_0113	6	0	secreted cell wall DL-endopeptidase-like protein|Derived by automated computational analysis using gene prediction method: Protein Homology.	1272	1272	1272	0	99.66	99.61	99.77	0.06	113	000001_ERICI_RS00670	envC	95-Core
PLAR_0114	9	0	Carboxy-terminal processing protease CtpB|Derived by automated computational analysis using gene prediction method: Protein Homology.	1434	1434	1434	0	99.84	99.79	99.93	0.05	114	000001_ERICI_RS00675	ctpB	95-Core
PLAR_0115	9	0	Cell division topological determinant MinJ|Derived by automated computational analysis using gene prediction method: Protein Homology.	1287	1287	1287	0	99.83	99.69	99.93	0.09	115	000001_ERICI_RS00680	minJ	95-Core
PLAR_0116	6	0	flagellar motor protein|Derived by automated computational analysis using gene prediction method: Protein Homology.	777	777	777	0	99.85	99.75	99.87	0.05	116	000001_ERICI_RS00690	motB	95-Core
PLAR_0117	5	0	flagellar motor protein|Derived by automated computational analysis using gene prediction method: Protein Homology.	798	798	798	0	99.78	99.63	99.88	0.11	117	000001_ERICI_RS00695	pomA	95-Core
PLAR_0118	13	0	excinuclease ABC subunit UvrB|The UvrABC repair system catalyzes the recognition and processing of DNA lesions. The beta-hairpin of the Uvr-B subunit is inserted between the strands, where it probes for the presence of a lesion; Derived by automated computational analysis using gene prediction method: Protein Homology.	1995	1995	1995	0	99.71	99.62	99.8	0.06	118	000001_ERICI_RS00700	uvrB	95-Core
PLAR_0119	13	0	excinuclease ABC subunit UvrA|Derived by automated computational analysis using gene prediction method: Protein Homology.	2883	2883	2883	0	99.89	99.62	99.97	0.09	119	000001_ERICI_RS00705	uvrA	95-Core
PLAR_0120	10	0	sulfite reductase subunit beta|Derived by automated computational analysis using gene prediction method: Protein Homology.	1617	1617	1617	0	99.74	99.61	99.88	0.09	120	000001_ERICI_RS00715	sir	95-Core
PLAR_0121	1	0	hypothetical protein|Derived by automated computational analysis using gene prediction method: Protein Homology.	201	201	201	0	-	-	-	-	121	000001_ERICI_RS00720		95-Core
PLAR_0122	2	0	DUF4879 domain-containing protein|Derived by automated computational analysis using gene prediction method: GeneMarkS+.	471	471	471	0	99.79	99.79	99.79	0	122	000001_ERICI_RS00745
PLAR_0123	3	0	hypothetical protein|Derived by automated computational analysis using gene prediction method: GeneMarkS+.	327	327	327	0	99.55	99.39	99.7	0.15	123	000001_ERICI_RS00750
PLAR_0124	5	0	putative siderophore transport system ATP-binding protein YusV|Part of the FecBCDE citrate-dependent iron (III) transport system; Derived by automated computational analysis using gene prediction method: Protein Homology.	843	843	843	0	99.84	99.77	99.89	0.05	124	000001_ERICI_RS00755	fecE,yusV	95-Core
PLAR_0125	8	0	Vitamin B12 import ATP-binding protein BtuD|Derived by automated computational analysis using gene prediction method: Protein Homology.	1098	1098	1098	0	99.85	99.73	99.91	0.08	125	000001_ERICI_RS00760	btuD	95-Core
PLAR_0126	4	0	ABC transporter permease|Derived by automated computational analysis using gene prediction method: Protein Homology.	717	717	717	0	99.86	99.86	99.86	0	126	000001_ERICI_RS00765		95-Core
PLAR_0127	6	0	ABC transporter|Derived by automated computational analysis using gene prediction method: Protein Homology.	1383	1383	1383	0	99.89	99.86	99.93	0.04	127	000001_ERICI_RS00770		95-Core
PLAR_0128	6	0	DUF4340 domain-containing protein|Derived by automated computational analysis using gene prediction method: Protein Homology.	1062	1062	1062	0	99.89	99.81	99.91	0.04	128	000001_ERICI_RS00775		95-Core
PLAR_0129	1	0	hypothetical protein|Derived by automated computational analysis using gene prediction method: Protein Homology.	231	231	231	0	-	-	-	-	129	000001_ERICI_RS00780		95-Core
PLAR_0130	2	0	hypothetical protein|Derived by automated computational analysis using gene prediction method: GeneMarkS+.	450	450	450	0	99.78	99.78	99.78	0	130	000001_ERICI_RS00790
PLAR_0131	4	0	Vitamin B12 import ATP-binding protein BtuD|Derived by automated computational analysis using gene prediction method: Protein Homology.	837	837	837	0	99.88	99.88	99.88	0	131	000001_ERICI_RS00800	btuD	95-Core
PLAR_0132	5	0	heptaprenylglyceryl phosphate synthase|Derived by automated computational analysis using gene prediction method: Protein Homology.	699	699	699	0	99.5	98.57	99.86	0.54	132	000001_ERICI_RS00805	pcrB	95-Core
PLAR_0133	12	0	ATP-dependent DNA helicase PcrA|Derived by automated computational analysis using gene prediction method: Protein Homology.	2331	2331	2331	0	99.82	98.8	99.96	0.32	133	000001_ERICI_RS00810	pcrA
PLAR_0134	9	0	NAD-dependent DNA ligase LigA|Derived by automated computational analysis using gene prediction method: Protein Homology.	2022	2022	2022	0	99.89	99.75	99.95	0.06	134	000001_ERICI_RS00815	ligA	95-Core
PLAR_0135	14	0	RNA polymerase-associated protein RapA|Derived by automated computational analysis using gene prediction method: Protein Homology.	2847	2847	2847	0	99.68	99.66	99.72	0.02	135	000001_ERICI_RS00910	rapA	95-Core
PLAR_0136	9	0	replication initiation-like protein|Derived by automated computational analysis using gene prediction method: GeneMarkS+.	1590	1590	1590	0	99.85	99.63	99.94	0.12	136	000001_ERICI_RS00915		95-Core
PLAR_0137	2	0	GNAT family N-acetyltransferase|Derived by automated computational analysis using gene prediction method: Protein Homology.	486	486	486	0	99.8	99.8	99.8	0	137	000001_ERICI_RS00930
PLAR_0138	13	0	Multidrug resistance protein 3|Derived by automated computational analysis using gene prediction method: Protein Homology.	1601	1599	1626	7.19	99.86	99.63	100	0.11	138	000001_ERICI_RS00935	bmr3	95-Core
PLAR_0139	2	0	MarR family transcriptional regulator|Derived by automated computational analysis using gene prediction method: Protein Homology.	444	444	444	0	99.78	99.78	99.78	0	139	000001_ERICI_RS00940		95-Core
PLAR_0140	5	0	hypothetical protein|Derived by automated computational analysis using gene prediction method: Protein Homology.	309	297	360	25.2	98.99	97.98	99.67	0.63	140	000001_ERICI_RS00950		95-Core
PLAR_0141	7	0	hypothetical protein|Derived by automated computational analysis using gene prediction method: GeneMarkS+.	819	819	819	0	99.82	99.63	99.88	0.09	141	000001_ERICI_RS00955		95-Core
PLAR_0142	5	0	hypothetical protein|Derived by automated computational analysis using gene prediction method: Protein Homology.	498	498	498	0	99.7	99.6	99.8	0.1	142	000001_ERICI_RS00965		95-Core
PLAR_0143	8	0	penicillin-binding protein 1A|Derived by automated computational analysis using gene prediction method: Protein Homology.	2061	2061	2061	0	99.91	99.86	99.95	0.04	143	000001_ERICI_RS00970	pbpG	95-Core
PLAR_0144	3	0	polyamine aminopropyltransferase|catalyzes the formation of spermidine from putrescine and S-adenosylmethioninamine; Derived by automated computational analysis using gene prediction method: Protein Homology.	828	828	828	0	99.88	99.88	99.88	0	144	000001_ERICI_RS00975	speE	95-Core
PLAR_0145	3	0	agmatinase|Derived by automated computational analysis using gene prediction method: Protein Homology.	870	870	870	0	99.89	99.89	99.89	0	145	000001_ERICI_RS00980	speB	95-Core
PLAR_0146	4	0	DUF1934 domain-containing protein|Derived by automated computational analysis using gene prediction method: Protein Homology.	417	417	417	0	99.68	99.52	99.77	0.12	146	000001_ERICI_RS00985		95-Core
PLAR_0147	9	0	arginine--tRNA ligase|Derived by automated computational analysis using gene prediction method: Protein Homology.	1674	1674	1674	0	99.91	99.82	99.94	0.04	147	000001_ERICI_RS00990	argS	95-Core
PLAR_0148	5	0	serine alkaline protease-like protein|Derived by automated computational analysis using gene prediction method: Protein Homology.	1128	1128	1128	0	99.84	99.65	99.91	0.11	148	000001_ERICI_RS00995	aprE	95-Core
PLAR_0149	2	0	DNA-directed RNA polymerase subunit delta|Derived by automated computational analysis using gene prediction method: Protein Homology.	540	540	540	0	99.82	99.82	99.82	0	149	000001_ERICI_RS01000	rpoE	95-Core
PLAR_0150	5	0	CTP synthase|Derived by automated computational analysis using gene prediction method: Protein Homology.	1605	1605	1605	0	99.86	99.75	99.94	0.08	150	000001_ERICI_RS01005	pyrG	95-Core
PLAR_0151	2	0	Sporulation initiation phosphotransferase F|Derived by automated computational analysis using gene prediction method: Protein Homology.	387	387	387	0	99.75	99.75	99.75	0	151	000001_ERICI_RS01010	spo0F	95-Core
PLAR_0152	4	0	fructose-1,6-bisphosphate aldolase, class II|Derived by automated computational analysis using gene prediction method: Protein Homology.	855	855	855	0	99.89	99.89	99.89	0	152	000001_ERICI_RS01015	fba	95-Core
PLAR_0153	4	0	UDP-N-acetylglucosamine 1-carboxyvinyltransferase 2|Derived by automated computational analysis using gene prediction method: Protein Homology.	1260	1260	1260	0	99.79	99.69	99.93	0.1	153	000001_ERICI_RS01020	murAB	95-Core
PLAR_0154	5	0	transcription termination factor Rho|Derived by automated computational analysis using gene prediction method: Protein Homology.	1287	1287	1287	0	99.93	99.93	99.93	0	154	000001_ERICI_RS01025	rho
PLAR_0155	1	0	50S ribosomal protein L31|Derived by automated computational analysis using gene prediction method: Protein Homology.	198	198	198	0	-	-	-	-	155	000001_ERICI_RS01030	rpmE	95-Core
PLAR_0156	5	0	Adaptive-response sensory-kinase SasA|Derived by automated computational analysis using gene prediction method: Protein Homology.	1410	1410	1410	0	99.86	99.79	99.93	0.05	156	000001_ERICI_RS01040	sasA	95-Core
PLAR_0157	6	0	DNA polymerase III subunit gamma/tau|Derived by automated computational analysis using gene prediction method: Protein Homology.	1734	1734	1734	0	99.87	99.77	99.95	0.08	157	000001_ERICI_RS01045	dnaX	95-Core
PLAR_0158	2	0	nucleoid-associated protein, YbaB/EbfC family|Derived by automated computational analysis using gene prediction method: Protein Homology.	312	312	312	0	99.68	99.68	99.68	0	158	000001_ERICI_RS01050		95-Core
PLAR_0159	5	0	recombination protein RecR|Derived by automated computational analysis using gene prediction method: Protein Homology.	597	597	597	0	99.83	99.83	99.83	0	159	000001_ERICI_RS01055	recR	95-Core
PLAR_0160	1	0	DUF2508 domain-containing protein|Derived by automated computational analysis using gene prediction method: Protein Homology.	249	249	249	0	-	-	-	-	160	000001_ERICI_RS01060		95-Core
PLAR_0161	2	0	hypothetical protein|Derived by automated computational analysis using gene prediction method: Protein Homology.	264	264	264	0	99.63	99.63	99.63	0	161	000001_ERICI_RS01065		95-Core
PLAR_0162	4	0	CtsR family transcriptional regulator|Derived by automated computational analysis using gene prediction method: Protein Homology.	462	462	462	0	99.72	99.57	99.79	0.1	162	000001_ERICI_RS01095	ctsr	95-Core
PLAR_0163	1	0	Protein-arginine kinase activator protein|Derived by automated computational analysis using gene prediction method: Protein Homology.	525	525	525	0	-	-	-	-	163	000001_ERICI_RS01100	mcsA	95-Core
PLAR_0164	3	0	protein arginine kinase|Derived by automated computational analysis using gene prediction method: Protein Homology.	1071	1071	1071	0	99.86	99.81	99.91	0.05	164	000001_ERICI_RS01105	mcsB	95-Core
PLAR_0165	10	0	Negative regulator of genetic competence ClpC/MecB|Derived by automated computational analysis using gene prediction method: Protein Homology.	2451	2451	2451	0	99.93	99.88	99.96	0.03	165	000001_ERICI_RS01110	clpC	95-Core
PLAR_0166	3	0	DNA repair protein RadA|Derived by automated computational analysis using gene prediction method: Protein Homology.	1368	1368	1368	0	99.93	99.93	99.93	0	166	000001_ERICI_RS01115	radA	95-Core
PLAR_0167	4	0	DNA integrity scanning protein DisA|Derived by automated computational analysis using gene prediction method: Protein Homology.	1080	1080	1080	0	99.91	99.91	99.91	0	167	000001_ERICI_RS01120	disA	95-Core
PLAR_0168	2	0	CDP-diacylglycerol--serine O-phosphatidyltransferase|Derived by automated computational analysis using gene prediction method: Protein Homology.	744	744	744	0	99.73	99.73	99.73	0	168	000001_ERICI_RS01125	pssA
PLAR_0169	3	0	hypothetical protein|Derived by automated computational analysis using gene prediction method: Protein Homology.	396	396	396	0	99.75	99.75	99.75	0	169	000001_ERICI_RS01130		95-Core
PLAR_0170	3	0	putative PIN and TRAM-domain containing protein YacL|Derived by automated computational analysis using gene prediction method: Protein Homology.	1035	1035	1035	0	99.86	99.81	99.91	0.05	170	000001_ERICI_RS01135	yacL	95-Core
PLAR_0171	2	0	2-C-methyl-D-erythritol 4-phosphate cytidylyltransferase|Derived by automated computational analysis using gene prediction method: Protein Homology.	699	699	699	0	99.71	99.71	99.71	0	171	000001_ERICI_RS01140	ispD	95-Core
PLAR_0172	4	0	2-C-methyl-D-erythritol 2,4-cyclodiphosphate synthase|Derived by automated computational analysis using gene prediction method: Protein Homology.	480	480	480	0	99.79	99.79	99.79	0	172	000001_ERICI_RS01145	ispF	95-Core
PLAR_0173	9	0	glutamate--tRNA ligase|Derived by automated computational analysis using gene prediction method: Protein Homology.	1455	1455	1455	0	99.86	99.79	99.93	0.06	173	000001_ERICI_RS01150	gltX	95-Core
PLAR_0174	3	0	serine O-acetyltransferase|Derived by automated computational analysis using gene prediction method: Protein Homology.	678	678	678	0	99.78	99.71	99.85	0.07	174	000001_ERICI_RS01155	cysE	95-Core
PLAR_0175	7	0	cysteine--tRNA ligase|Derived by automated computational analysis using gene prediction method: Protein Homology.	1398	1398	1398	0	99.87	99.65	99.93	0.1	175	000001_ERICI_RS01160	cysS	95-Core
PLAR_0176	3	0	Mini-ribonuclease 3|Derived by automated computational analysis using gene prediction method: Protein Homology.	423	423	423	0	99.77	99.77	99.77	0	176	000001_ERICI_RS01165	mrnC	95-Core
PLAR_0177	7	0	23S rRNA (guanosine(2251)-2'-O)-methyltransferase RlmB|Derived by automated computational analysis using gene prediction method: Protein Homology.	738	738	738	0	99.61	99.51	99.73	0.09	177	000001_ERICI_RS01170		95-Core
PLAR_0178	4	0	NYN domain-containing protein|Derived by automated computational analysis using gene prediction method: Protein Homology.	516	516	516	0	99.74	99.61	99.81	0.09	178	000001_ERICI_RS01175	yacP	95-Core
PLAR_0179	5	0	RNA polymerase sporulation sigma factor SigH|DNA-dependent RNA polymerase catalyzes the transcription of DNA into RNA using the four ribonucleoside triphosphates as substrates; Derived by automated computational analysis using gene prediction method: Protein Homology.	645	645	645	0	99.73	99.38	99.85	0.2	179	000001_ERICI_RS01180	sigH	95-Core
PLAR_0180	1	0	50S ribosomal protein L33|Derived by automated computational analysis using gene prediction method: Protein Homology.	150	150	150	0	-	-	-	-	180	000001_ERICI_RS01185	rpmG	95-Core
PLAR_0181	1	0	preprotein translocase subunit SecE|Derived by automated computational analysis using gene prediction method: Protein Homology.	213	213	213	0	-	-	-	-	181	000001_ERICI_RS01190	secE	95-Core
PLAR_0182	2	0	transcription termination/antitermination protein NusG|Derived by automated computational analysis using gene prediction method: Protein Homology.	534	534	534	0	99.63	99.63	99.63	0	182	000001_ERICI_RS01195	nusG	95-Core
PLAR_0183	4	0	50S ribosomal protein L11|Derived by automated computational analysis using gene prediction method: Protein Homology.	426	426	426	0	99.77	99.77	99.77	0	183	000001_ERICI_RS01200	rplK	95-Core
PLAR_0184	5	0	50S ribosomal protein L1|Derived by automated computational analysis using gene prediction method: Protein Homology.	693	693	693	0	99.75	99.57	99.86	0.12	184	000001_ERICI_RS01205	rplA	95-Core
PLAR_0185	5	0	50S ribosomal protein L10|Derived by automated computational analysis using gene prediction method: Protein Homology.	516	516	516	0	99.61	99.42	99.81	0.14	185	000001_ERICI_RS01210	rplJ	95-Core
PLAR_0186	6	0	50S ribosomal protein L7/L12|Derived by automated computational analysis using gene prediction method: Protein Homology.	370	366	375	2.83	99.89	99.73	100	0.13	186	000001_ERICI_RS01215	rplL	95-Core
PLAR_0187	6	0	Ribosomal RNA large subunit methyltransferase G|Derived by automated computational analysis using gene prediction method: Protein Homology.	600	600	600	0	99.83	99.83	99.83	0	187	000001_ERICI_RS01220	rlmG	95-Core
PLAR_0188	5	0	hypothetical protein|Derived by automated computational analysis using gene prediction method: GeneMarkS+.	276	276	276	0	99.64	99.64	99.64	0	188	000001_ERICI_RS01225
PLAR_0189	11	0	DNA-directed RNA polymerase subunit beta|Derived by automated computational analysis using gene prediction method: Protein Homology.	3537	3537	3537	0	99.86	99.83	99.92	0.02	189	000001_ERICI_RS01230	rpoB	95-Core
PLAR_0190	14	0	DNA-directed RNA polymerase subunit beta'|Derived by automated computational analysis using gene prediction method: Protein Homology.	3624	3624	3624	0	99.92	99.81	99.97	0.05	190	000001_ERICI_RS01235	rpoC	95-Core
PLAR_0191	2	0	Ribosome-associated protein L7Ae-like protein|Derived by automated computational analysis using gene prediction method: Protein Homology.	252	252	252	0	99.61	99.61	99.61	0	191	000001_ERICI_RS01240	rplGB	95-Core
PLAR_0192	2	0	30S ribosomal protein S12|Derived by automated computational analysis using gene prediction method: Protein Homology.	420	420	420	0	99.77	99.77	99.77	0	192	000001_ERICI_RS01245	rpsL	95-Core
PLAR_0193	2	0	30S ribosomal protein S7|Derived by automated computational analysis using gene prediction method: Protein Homology.	471	471	471	0	99.79	99.79	99.79	0	193	000001_ERICI_RS01250	rpsG	95-Core
PLAR_0194	8	0	elongation factor G|Derived by automated computational analysis using gene prediction method: Protein Homology.	2076	2076	2076	0	99.92	99.86	99.95	0.03	194	000001_ERICI_RS01255	fusA	95-Core
PLAR_0195	7	0	elongation factor Tu|Derived by automated computational analysis using gene prediction method: Protein Homology.	1191	1191	1191	0	99.88	99.75	99.92	0.06	195	000001_ERICI_RS01260	tuf	95-Core
PLAR_0196	3	0	30S ribosomal protein S10|Derived by automated computational analysis using gene prediction method: Protein Homology.	309	309	309	0	99.68	99.68	99.68	0	196	000001_ERICI_RS01265	rpsJ	95-Core
PLAR_0197	4	0	50S ribosomal protein L3|Derived by automated computational analysis using gene prediction method: Protein Homology.	627	627	627	0	99.74	99.53	99.85	0.15	197	000001_ERICI_RS01270	rplC	95-Core
PLAR_0198	6	0	50S ribosomal protein L4|Derived by automated computational analysis using gene prediction method: Protein Homology.	627	627	627	0	99.63	99.57	99.69	0.05	198	000001_ERICI_RS01275	rplD	95-Core
PLAR_0199	2	0	50S ribosomal protein L23|Derived by automated computational analysis using gene prediction method: Protein Homology.	291	291	291	0	99.66	99.66	99.66	0	199	000001_ERICI_RS01280	rplW	95-Core
PLAR_0200	7	0	50S ribosomal protein L2|Derived by automated computational analysis using gene prediction method: Protein Homology.	831	831	831	0	99.74	99.64	99.88	0.08	200	000001_ERICI_RS01285	rplB	95-Core
PLAR_0201	2	0	30S ribosomal protein S19|Derived by automated computational analysis using gene prediction method: Protein Homology.	276	276	276	0	99.64	99.64	99.64	0	201	000001_ERICI_RS01290	rpsS	95-Core
PLAR_0202	3	0	50S ribosomal protein L22|Derived by automated computational analysis using gene prediction method: Protein Homology.	333	333	333	0	99.55	99.4	99.7	0.15	202	000001_ERICI_RS01295	rplV	95-Core
PLAR_0203	5	0	30S ribosomal protein S3|Derived by automated computational analysis using gene prediction method: Protein Homology.	663	663	663	0	99.82	99.7	99.85	0.07	203	000001_ERICI_RS01300	rpsC	95-Core
PLAR_0204	6	0	50S ribosomal protein L16|Derived by automated computational analysis using gene prediction method: Protein Homology.	435	435	435	0	99.68	99.55	99.77	0.11	204	000001_ERICI_RS01305	rplP	95-Core
PLAR_0205	2	0	50S ribosomal protein L29|Derived by automated computational analysis using gene prediction method: Protein Homology.	198	198	198	0	99.5	99.5	99.5	0	205	000001_ERICI_RS01310	rpmC	95-Core
PLAR_0206	1	0	30S ribosomal protein S17|Derived by automated computational analysis using gene prediction method: Protein Homology.	264	264	264	0	-	-	-	-	206	000001_ERICI_RS01315	rpsQ	95-Core
PLAR_0207	2	0	50S ribosomal protein L14|Derived by automated computational analysis using gene prediction method: Protein Homology.	369	369	369	0	99.73	99.73	99.73	0	207	000001_ERICI_RS01320	rplN	95-Core
PLAR_0208	3	0	50S ribosomal protein L24|Derived by automated computational analysis using gene prediction method: Protein Homology.	354	354	354	0	99.58	99.44	99.72	0.14	208	000001_ERICI_RS01325	rplX	95-Core
PLAR_0209	4	0	50S ribosomal protein L5|Derived by automated computational analysis using gene prediction method: Protein Homology.	543	543	543	0	99.76	99.63	99.82	0.09	209	000001_ERICI_RS01330	rplE	95-Core
PLAR_0210	4	0	type Z 30S ribosomal protein S14|Derived by automated computational analysis using gene prediction method: Protein Homology.	186	186	186	0	99.47	99.47	99.47	0	210	000001_ERICI_RS01335		95-Core
PLAR_0211	3	0	30S ribosomal protein S8|Derived by automated computational analysis using gene prediction method: Protein Homology.	399	399	399	0	99.75	99.75	99.75	0	211	000001_ERICI_RS01340	rpsH	95-Core
PLAR_0212	6	0	50S ribosomal protein L6|Derived by automated computational analysis using gene prediction method: Protein Homology.	543	543	543	0	99.42	99.32	99.63	0.12	212	000001_ERICI_RS01345	rplF	95-Core
PLAR_0213	5	0	50S ribosomal protein L18|Derived by automated computational analysis using gene prediction method: Protein Homology.	369	369	369	0	99.67	99.46	99.73	0.12	213	000001_ERICI_RS01350	rplR	95-Core
PLAR_0214	5	0	30S ribosomal protein S5|Derived by automated computational analysis using gene prediction method: Protein Homology.	498	498	498	0	99.8	99.8	99.8	0	214	000001_ERICI_RS01355	rpsE	95-Core
PLAR_0215	2	0	50S ribosomal protein L30|Derived by automated computational analysis using gene prediction method: Protein Homology.	189	189	189	0	99.47	99.47	99.47	0	215	000001_ERICI_RS01360	rpmD	95-Core
PLAR_0216	2	0	50S ribosomal protein L15|Derived by automated computational analysis using gene prediction method: Protein Homology.	441	441	441	0	99.77	99.77	99.77	0	216	000001_ERICI_RS01365	rplO	95-Core
PLAR_0217	8	0	preprotein translocase subunit SecY|Derived by automated computational analysis using gene prediction method: Protein Homology.	1308	1308	1308	0	99.81	99.55	99.93	0.11	217	000001_ERICI_RS01370	secY	95-Core
PLAR_0218	1	0	adenylate kinase|Derived by automated computational analysis using gene prediction method: Protein Homology.	654	654	654	0	-	-	-	-	218	000001_ERICI_RS01375	adk	95-Core
PLAR_0219	6	0	type I methionyl aminopeptidase|Derived by automated computational analysis using gene prediction method: Protein Homology.	753	753	753	0	99.74	99.61	99.87	0.08	219	000001_ERICI_RS01380	map	95-Core
PLAR_0220	1	0	RNA-binding protein|Derived by automated computational analysis using gene prediction method: Protein Homology.	309	309	309	0	-	-	-	-	220	000001_ERICI_RS01385		95-Core
PLAR_0221	2	0	translation initiation factor IF-1|Derived by automated computational analysis using gene prediction method: Protein Homology.	219	219	219	0	99.55	99.55	99.55	0	221	000001_ERICI_RS01390	infA	95-Core
PLAR_0222	2	0	50S ribosomal protein L36|Derived by automated computational analysis using gene prediction method: Protein Homology.	114	114	114	0	99.13	99.13	99.13	0	222	000001_ERICI_RS01395	rpmJ	95-Core
PLAR_0223	2	0	30S ribosomal protein S13|Derived by automated computational analysis using gene prediction method: Protein Homology.	369	369	369	0	99.46	99.46	99.46	0	223	000001_ERICI_RS01400	rpsM	95-Core
PLAR_0224	2	0	30S ribosomal protein S11|Derived by automated computational analysis using gene prediction method: Protein Homology.	396	396	396	0	99.75	99.75	99.75	0	224	000001_ERICI_RS01405	rpsK	95-Core
PLAR_0225	6	0	DNA-directed RNA polymerase subunit alpha|Derived by automated computational analysis using gene prediction method: Protein Homology.	945	945	945	0	99.82	99.77	99.9	0.05	225	000001_ERICI_RS01410	rpoA	95-Core
PLAR_0226	3	0	50S ribosomal protein L17|Derived by automated computational analysis using gene prediction method: Protein Homology.	366	366	366	0	99.59	99.45	99.73	0.14	226	000001_ERICI_RS01415	rplQ	95-Core
PLAR_0227	6	0	tRNA pseudouridine(38-40) synthase TruA|Derived by automated computational analysis using gene prediction method: Protein Homology.	759	759	759	0	99.79	99.74	99.87	0.07	227	000001_ERICI_RS01420	truA	95-Core
PLAR_0228	2	0	50S ribosomal protein L13|Derived by automated computational analysis using gene prediction method: Protein Homology.	438	438	438	0	99.77	99.77	99.77	0	228	000001_ERICI_RS01425	rplM	95-Core
PLAR_0229	3	0	30S ribosomal protein S9|Derived by automated computational analysis using gene prediction method: Protein Homology.	393	393	393	0	99.75	99.75	99.75	0	229	000001_ERICI_RS01430	rpsI	95-Core
PLAR_0230	2	0	hypothetical protein|Derived by automated computational analysis using gene prediction method: GeneMarkS+.	207	207	207	0	99.52	99.52	99.52	0	230	000001_ERICI_RS01435
PLAR_0231	5	0	Phosphoadenosine phosphosulfate reductase|Derived by automated computational analysis using gene prediction method: Protein Homology.	702	702	702	0	99.86	99.86	99.86	0	231	000001_ERICI_RS01445	cysH	95-Core
PLAR_0232	5	0	sulfate adenylyltransferase|Derived by automated computational analysis using gene prediction method: Protein Homology.	1179	1179	1179	0	99.85	99.66	99.92	0.11	232	000001_ERICI_RS01450	sat	95-Core
PLAR_0233	4	0	Germination-specific N-acetylmuramoyl-L-alanine amidase|Derived by automated computational analysis using gene prediction method: Protein Homology.	756	756	756	0	99.87	99.87	99.87	0	233	000001_ERICI_RS01455	cwlD	95-Core
PLAR_0234	6	0	Iron-sulfur cluster carrier protein|Derived by automated computational analysis using gene prediction method: Protein Homology.	1062	1062	1062	0	99.78	99.53	99.91	0.14	234	000001_ERICI_RS01460	salA	95-Core
PLAR_0235	6	0	hypothetical protein|Derived by automated computational analysis using gene prediction method: GeneMarkS+.	795	795	795	0	99.75	99.57	99.88	0.13	235	000001_ERICI_RS01465		95-Core
PLAR_0236	5	0	polysaccharide deacetylase family sporulation protein PdaB|Derived by automated computational analysis using gene prediction method: Protein Homology.	792	792	792	0	99.61	99.12	99.87	0.29	236	000001_ERICI_RS01470	pdaB	95-Core
PLAR_0237	10	0	stage II sporulation protein M|Derived by automated computational analysis using gene prediction method: Protein Homology.	672	672	672	0	99.74	99.11	99.85	0.24	237	000001_ERICI_RS01475		95-Core
PLAR_0238	3	0	hypothetical protein|Derived by automated computational analysis using gene prediction method: Protein Homology.	219	219	219	0	99.32	99.09	99.55	0.23	238	000001_ERICI_RS01480		95-Core
PLAR_0239	8	0	cytochrome aa3 quinol oxidase subunit II|Derived by automated computational analysis using gene prediction method: Protein Homology.	975	975	975	0	99.8	99.69	99.9	0.06	239	000001_ERICI_RS01555	qoxA	95-Core
PLAR_0240	8	0	cytochrome aa3 quinol oxidase subunit I|Derived by automated computational analysis using gene prediction method: Protein Homology.	1938	1938	1938	0	99.81	99.54	99.95	0.12	240	000001_ERICI_RS01560	qoxB	95-Core
PLAR_0241	6	0	cytochrome aa3 quinol oxidase subunit III|Derived by automated computational analysis using gene prediction method: Protein Homology.	621	621	621	0	99.81	99.68	99.84	0.06	241	000001_ERICI_RS01565	qoxC	95-Core
PLAR_0242	5	0	cytochrome aa3 quinol oxidase subunit IV|Derived by automated computational analysis using gene prediction method: Protein Homology.	321	321	321	0	99.61	99.38	99.69	0.14	242	000001_ERICI_RS01570	qoxD	95-Core
PLAR_0243	12	0	phosphoenolpyruvate carboxylase|Derived by automated computational analysis using gene prediction method: Protein Homology.	2784	2784	2784	0	99.71	99.65	99.79	0.04	243	000001_ERICI_RS01595	ppc	95-Core
PLAR_0244	3	0	ECF RNA polymerase sigma factor SigW|Derived by automated computational analysis using gene prediction method: Protein Homology.	579	579	579	0	99.83	99.83	99.83	0	244	000001_ERICI_RS01600	sigW	95-Core
PLAR_0245	3	0	anti-sigma-W factor RsiW|Derived by automated computational analysis using gene prediction method: Protein Homology.	606	606	606	0	99.84	99.84	99.84	0	245	000001_ERICI_RS01605	rsiW	95-Core
PLAR_0246	2	0	Cyclic di-AMP synthase CdaA|Derived by automated computational analysis using gene prediction method: Protein Homology.	816	816	816	0	99.88	99.88	99.88	0	246	000001_ERICI_RS01610	cdaA	95-Core
PLAR_0247	8	0	CdaA regulatory protein CdaR|Derived by automated computational analysis using gene prediction method: Protein Homology.	1185	1185	1185	0	99.85	99.75	99.92	0.06	247	000001_ERICI_RS01615	cdaR	95-Core
PLAR_0248	6	0	phosphoglucosamine mutase|Derived by automated computational analysis using gene prediction method: Protein Homology.	1341	1341	1341	0	99.78	99.67	99.85	0.08	248	000001_ERICI_RS01620	glmM	95-Core
PLAR_0249	11	0	Glutamine--fructose-6-phosphate aminotransferase [isomerizing]|Derived by automated computational analysis using gene prediction method: Protein Homology.	1827	1827	1827	0	99.74	99.29	99.95	0.21	249	000001_ERICI_RS01625	glmS	95-Core
PLAR_0250	2	0	RecBCD enzyme subunit RecB|Derived by automated computational analysis using gene prediction method: Protein Homology.	363	363	363	0	99.73	99.73	99.73	0	250	000001_ERICI_RS01630	recB
PLAR_0251	2	0	hypothetical protein|Derived by automated computational analysis using gene prediction method: GeneMarkS+.	561	561	561	0	99.83	99.83	99.83	0	251	000001_ERICI_RS01635
PLAR_0252	2	0	hypothetical protein|Derived by automated computational analysis using gene prediction method: Protein Homology.	216	216	216	0	99.54	99.54	99.54	0	252	000001_ERICI_RS01640
PLAR_0253	2	0	six-cysteine peptide SCIFF|Derived by automated computational analysis using gene prediction method: Protein Homology.	150	150	150	0	98	98	98	0	253	000001_ERICI_RS01660	scfA
PLAR_0254	5	0	tryptophan 2,3-dioxygenase|Derived by automated computational analysis using gene prediction method: Protein Homology.	1293	1293	1293	0	99.8	99.46	99.93	0.2	254	000001_ERICI_RS01665	kynA
PLAR_0255	12	0	DUF1906 domain-containing protein|Derived by automated computational analysis using gene prediction method: Protein Homology.	2328	2328	2331	1.12	98.45	91.71	99.96	2.95	255	000001_ERICI_RS01680
PLAR_0256	3	0	hypothetical protein|Derived by automated computational analysis using gene prediction method: Protein Homology.	207	195	213	8.49	99.26	98.98	99.53	0.28	256	000001_ERICI_RS01685
PLAR_0257	5	0	Chloramphenicol acetyltransferase|Derived by automated computational analysis using gene prediction method: Protein Homology.	657	657	657	0	99.5	99.39	99.7	0.12	257	000001_ERICI_RS01690	cat
PLAR_0258	4	0	chemotaxis protein CheY|Derived by automated computational analysis using gene prediction method: Protein Homology.	1053	1053	1053	0	99.88	99.81	99.91	0.04	258	000001_ERICI_RS01700
PLAR_0259	3	0	glycerol dehydrogenase|forms dimers and octamers; involved in conversion of glycerol to dihydroxy-acetone; Derived by automated computational analysis using gene prediction method: Protein Homology.	1137	1137	1137	0	99.7	99.57	99.83	0.13	259	000001_ERICI_RS01705	gldA,dhaD
PLAR_0260	7	0	dihydroxyacetone kinase subunit DhaK|Derived by automated computational analysis using gene prediction method: Protein Homology.	1647	1365	1761	178.89	98.54	95.97	99.95	1.77	260	000001_ERICI_RS01710
PLAR_0261	2	0	hypothetical protein|Derived by automated computational analysis using gene prediction method: Protein Homology.	378	378	378	0	99.21	99.21	99.21	0	261	000001_ERICI_RS01715
PLAR_0262	3	0	oxidoreductase UcpA|Derived by automated computational analysis using gene prediction method: Protein Homology.	792	792	792	0	99.75	99.63	99.87	0.12	262	000001_ERICI_RS01720	ucpA
PLAR_0263	3	0	helix-turn-helix domain-containing protein|Derived by automated computational analysis using gene prediction method: Protein Homology.	318	318	318	0	99.69	99.69	99.69	0	263	000001_ERICI_RS01725
PLAR_0264	12	0	sporulation killing factor system integral membrane protein|Derived by automated computational analysis using gene prediction method: Protein Homology.	1482	1482	1482	0	99.15	99.08	99.73	0.18	264	000001_ERICI_RS01740	skfF	95-Core
PLAR_0265	7	0	SkfA peptide export ATP-binding protein SkfE|Derived by automated computational analysis using gene prediction method: Protein Homology.	723	723	723	0	99.31	99.21	99.59	0.13	265	000001_ERICI_RS01745	skfE	95-Core
PLAR_0266	4	0	Sporulation-killing factor biosynthesis protein SkfC|Derived by automated computational analysis using gene prediction method: Protein Homology.	1439	1131	1542	177.97	99.85	99.74	99.94	0.08	266	000001_ERICI_RS01750	skfC
PLAR_0267	7	0	sporulation killing factor system radical SAM maturase|Derived by automated computational analysis using gene prediction method: Protein Homology.	1215	1215	1215	0	98.88	98.69	99.67	0.35	267	000001_ERICI_RS01755	skfB	95-Core
PLAR_0268	2	0	sporulation killing factor|Derived by automated computational analysis using gene prediction method: Protein Homology.	186	186	186	0	99.47	99.47	99.47	0	268	000001_ERICI_RS01760	skfA
PLAR_0269	3	0	lectin|Derived by automated computational analysis using gene prediction method: Protein Homology.	405	405	405	0	99.63	99.51	99.75	0.12	269	000001_ERICI_RS01765
PLAR_0270	3	0	antibiotic biosynthesis monooxygenase|Derived by automated computational analysis using gene prediction method: Protein Homology.	327	327	327	0	99.39	99.09	99.7	0.31	270	000001_ERICI_RS01770	hmoA	95-Core
PLAR_0271	6	0	hypothetical protein|Derived by automated computational analysis using gene prediction method: Protein Homology.	297	291	303	6	99.73	99.66	100	0.14	271	000001_ERICI_RS01775		95-Core
PLAR_0272	2	0	hypothetical protein|Derived by automated computational analysis using gene prediction method: Protein Homology.	108	108	108	0	99.08	99.08	99.08	0	272	000001_ERICI_RS01780		95-Core
PLAR_0273	13	0	Methyl-accepting chemotaxis protein McpB|Derived by automated computational analysis using gene prediction method: Protein Homology.	2040	2040	2040	0	99.74	99.51	99.91	0.15	273	000001_ERICI_RS01785	mcpB	95-Core
PLAR_0274	3	0	VOC family protein|Derived by automated computational analysis using gene prediction method: GeneMarkS+.	213	213	213	0	99.53	99.53	99.53	0	274	000001_ERICI_RS01800		95-Core
PLAR_0275	5	0	MarR family transcriptional regulator|Derived by automated computational analysis using gene prediction method: Protein Homology.	456	456	456	0	99.73	99.57	99.79	0.1	275	000001_ERICI_RS01805		95-Core
PLAR_0276	12	0	Chromosome partition protein Smc|Derived by automated computational analysis using gene prediction method: Protein Homology.	3168	3168	3168	0	99.62	99.57	99.72	0.05	276	000001_ERICI_RS01810	smc	95-Core
PLAR_0277	4	0	Peptide deformylase 2|Derived by automated computational analysis using gene prediction method: Protein Homology.	588	588	588	0	99.72	99.66	99.83	0.08	277	000001_ERICI_RS01815	def2	95-Core
PLAR_0278	4	0	Peptide methionine sulfoxide reductase MsrA|Derived by automated computational analysis using gene prediction method: Protein Homology.	969	969	969	0	99.75	99.65	99.9	0.11	278	000001_ERICI_RS01820	msrA	95-Core
PLAR_0279	4	0	Putative HTH-type transcriptional regulator YwnA|Derived by automated computational analysis using gene prediction method: Protein Homology.	429	429	429	0	99.61	99.53	99.77	0.11	279	000001_ERICI_RS01840	ywnA	95-Core
PLAR_0280	6	0	HTH-type transcriptional repressor YvoA|Derived by automated computational analysis using gene prediction method: Protein Homology.	726	726	726	0	99.87	99.87	99.87	0	280	000001_ERICI_RS01845	yvoA	95-Core
PLAR_0281	5	0	PTS N-acetylgalactosamine transporter subunit IIB|catalyzes the phosphorylation of incoming sugar substrates concomitant with their translocation across the cell membrane; protein IIA transfers a phosphoryl group to IIB which then transfers the phosphoryl group to the sugar; IIC forms the translocation channel for the sugar uptake; involved in N-acetylgalactosamine transport; Derived by automated…	456	384	474	36	99.67	99.37	99.79	0.18	281	000001_ERICI_RS01850	sorB
PLAR_0282	5	0	N-acetylgalactosamine permease IIC component 1|catalyzes the phosphorylation of incoming sugar substrates concomitant with their translocation across the cell membrane; protein IIA transfers a phosphoryl group to IIB which then transfers the phosphoryl group to the sugar; IIC forms the translocation channel for the sugar uptake;involved in N-acetylgalactosamine transport; Derived by automated com…	759	759	759	0	99.81	99.61	99.87	0.12	282	000001_ERICI_RS01855	agaC
PLAR_0283	5	0	PTS N-acetylgalactosamine transporter subunit IID|catalyzes the phosphorylation of incoming sugar substrates concomitant with their translocation across the cell membrane; protein IIA transfers a phosphoryl group to IIB which then transfers the phosphoryl group to the sugar; IID with IIC forms the translocation channel; involved in N-acetylgalactosamine transport; Derived by automated computation…	873	873	873	0	99.8	99.66	99.89	0.09	283	000001_ERICI_RS01860	manZ	95-Core
PLAR_0284	3	0	PTS system mannose-specific EIIAB component|Derived by automated computational analysis using gene prediction method: Protein Homology.	423	423	423	0	99.77	99.77	99.77	0	284	000001_ERICI_RS01865	manX	95-Core
PLAR_0285	17	0	Linear gramicidin synthase subunit D|Derived by automated computational analysis using gene prediction method: Protein Homology.	3695	3693	3696	0.71	99.95	99.84	100	0.05	285	000001_ERICI_RS01870	lgrD	95-Core
PLAR_0286	7	0	methyl-accepting chemotaxis protein|Derived by automated computational analysis using gene prediction method: Protein Homology.	1704	1704	1704	0	99.81	99.47	99.95	0.2	286	000001_ERICI_RS01875		95-Core
PLAR_0287	2	0	hypothetical protein|Derived by automated computational analysis using gene prediction method: Protein Homology.	324	324	324	0	99.69	99.69	99.69	0	287	000001_ERICI_RS01880		95-Core
PLAR_0288	1	0	hypothetical protein|Derived by automated computational analysis using gene prediction method: GeneMarkS+.	288	288	288	0	-	-	-	-	288	000001_ERICI_RS01885
PLAR_0289	7	0	polysaccharide biosynthesis protein|Derived by automated computational analysis using gene prediction method: Protein Homology.	1635	1635	1635	0	99.79	99.7	99.88	0.07	289	000001_ERICI_RS01890	murJ	95-Core
PLAR_0290	7	0	GNAT family N-acetyltransferase|Derived by automated computational analysis using gene prediction method: Protein Homology.	1230	1230	1230	0	99.87	99.68	99.92	0.09	290	000001_ERICI_RS01895		95-Core
PLAR_0291	5	0	FAD:protein FMN transferase|Derived by automated computational analysis using gene prediction method: Protein Homology.	1068	1068	1068	0	99.51	98.97	99.91	0.41	291	000001_ERICI_RS01900	apbE
PLAR_0292	3	0	heptaprenyl diphosphate synthase|Derived by automated computational analysis using gene prediction method: Protein Homology.	570	570	570	0	99.48	99.13	99.83	0.35	292	000001_ERICI_RS01910		95-Core
PLAR_0293	9	0	Energy-coupling factor transporter ATP-binding protein EcfA1|Derived by automated computational analysis using gene prediction method: Protein Homology.	834	834	834	0	99.71	99.59	99.88	0.09	293	000001_ERICI_RS01915	ecfA1
PLAR_0294	6	0	Energy-coupling factor transporter ATP-binding protein EcfA2|Derived by automated computational analysis using gene prediction method: Protein Homology.	857	810	867	21.24	99.82	99.65	100	0.12	294	000001_ERICI_RS01920	ecfA2	95-Core
PLAR_0295	6	0	energy-coupling factor transporter transmembrane protein EcfT|Derived by automated computational analysis using gene prediction method: Protein Homology.	804	804	804	0	99.63	99.45	99.75	0.13	295	000001_ERICI_RS01925	ecfT	95-Core
PLAR_0296	7	0	[LysW]-aminoadipate semialdehyde transaminase|Derived by automated computational analysis using gene prediction method: Protein Homology.	1275	1275	1275	0	99.87	99.77	99.93	0.06	296	000001_ERICI_RS01935	lysJ	95-Core
PLAR_0297	6	0	3-octaprenyl-4-hydroxybenzoate carboxy-lyase|Derived by automated computational analysis using gene prediction method: Protein Homology.	1440	1440	1440	0	99.79	99.73	99.93	0.08	297	000001_ERICI_RS01940	ubiD	95-Core
PLAR_0298	11	0	4-hydroxybenzoate octaprenyltransferase|Derived by automated computational analysis using gene prediction method: Protein Homology.	867	867	867	0	99.74	99.43	99.89	0.17	298	000001_ERICI_RS01945	plqA	95-Core
PLAR_0299	7	0	Sensor histidine kinase ResE|Derived by automated computational analysis using gene prediction method: Protein Homology.	330	330	330	0	99.29	98.79	99.7	0.28	299	000001_ERICI_RS01950	resE	95-Core
PLAR_0300	3	0	HAMP domain-containing protein|Derived by automated computational analysis using gene prediction method: Protein Homology.	339	339	339	0	99.41	99.12	99.71	0.29	300	000001_ERICI_RS01955		95-Core
PLAR_0301	5	0	hypothetical protein|Derived by automated computational analysis using gene prediction method: Protein Homology.	1335	1326	1338	4.8	98.95	97.24	99.93	1.09	301	000001_ERICI_RS01975
PLAR_0302	1	0	hypothetical protein|Derived by automated computational analysis using gene prediction method: Protein Homology.	519	519	519	0	-	-	-	-	302	000001_ERICI_RS01980
PLAR_0303	2	0	hypothetical protein|Derived by automated computational analysis using gene prediction method: GeneMarkS+.	282	282	282	0	99.65	99.65	99.65	0	303	000001_ERICI_RS01990
PLAR_0304	5	0	hypothetical protein|Derived by automated computational analysis using gene prediction method: Protein Homology.	976	972	978	2.4	99.1	97.23	99.9	1.1	304	000001_ERICI_RS01995
PLAR_0305	4	0	Lethal factor|Derived by automated computational analysis using gene prediction method: GeneMarkS+.	924	924	924	0	99.39	98.49	99.89	0.64	305	000001_ERICI_RS02015	lef
PLAR_0306	4	0	heptaprenyl diphosphate synthase component II-like protein|Derived by automated computational analysis using gene prediction method: Protein Homology.	981	981	981	0	99.77	99.7	99.9	0.09	306	000001_ERICI_RS02035	hepT
PLAR_0307	5	0	hypothetical protein|Derived by automated computational analysis using gene prediction method: GeneMarkS+.	450	450	450	0	99.78	99.78	99.78	0	307	000001_ERICI_RS02040
PLAR_0308	6	0	Nitric oxide reductase FlRd-NAD(+) reductase|Derived by automated computational analysis using gene prediction method: Protein Homology.	1878	1878	1878	0	99.8	99.66	99.89	0.11	308	000001_ERICI_RS02045	norW
PLAR_0309	12	0	FMN-binding domain-containing protein|Derived by automated computational analysis using gene prediction method: Protein Homology.	897	897	897	0	99.59	99	99.89	0.24	309	000001_ERICI_RS02050
PLAR_0310	4	0	hypothetical protein|Derived by automated computational analysis using gene prediction method: GeneMarkS+.	273	219	291	31.18	99.6	99.55	99.66	0.05	310	000001_ERICI_RS02060
PLAR_0311	2	0	hypothetical protein|Derived by automated computational analysis using gene prediction method: GeneMarkS+.	504	504	504	0	99.21	99.21	99.21	0	311	000001_ERICI_RS02075
PLAR_0312	11	0	acetyltransferase|Derived by automated computational analysis using gene prediction method: Protein Homology.	1983	1983	1983	0	99.73	98.59	99.95	0.42	312	000001_ERICI_RS02080
PLAR_0313	2	0	fibronectin type III domain-containing protein|Derived by automated computational analysis using gene prediction method: GeneMarkS+.	219	219	219	0	99.55	99.55	99.55	0	313	000001_ERICI_RS02100
PLAR_0314	1	0	hypothetical protein|Derived by automated computational analysis using gene prediction method: Protein Homology.	273	273	273	0	-	-	-	-	314	000001_ERICI_RS02110
PLAR_0315	3	0	hypothetical protein|Derived by automated computational analysis using gene prediction method: Protein Homology.	369	369	369	0	99.6	99.46	99.73	0.14	315	000001_ERICI_RS02115
PLAR_0316	3	0	transposase|Derived by automated computational analysis using gene prediction method: Protein Homology.	288	288	288	0	99.31	98.96	99.65	0.35	316	000001_ERICI_RS02120		95-Core
PLAR_0317	8	0	arginine--tRNA ligase|Derived by automated computational analysis using gene prediction method: Protein Homology.	1704	1704	1704	0	99.82	99.59	99.95	0.13	317	000001_ERICI_RS02160
PLAR_0318	5	0	7-cyano-7-deazaguanine synthase QueC|Derived by automated computational analysis using gene prediction method: Protein Homology.	672	672	672	0	99.85	99.85	99.85	0	318	000001_ERICI_RS02165	queC	95-Core
PLAR_0319	4	0	6-carboxytetrahydropterin synthase QueD|Derived by automated computational analysis using gene prediction method: Protein Homology.	486	486	486	0	99.73	99.59	99.8	0.1	319	000001_ERICI_RS02170	queD	95-Core
PLAR_0320	2	0	7-carboxy-7-deazaguanine synthase QueE|Derived by automated computational analysis using gene prediction method: Protein Homology.	738	738	738	0	99.87	99.87	99.87	0	320	000001_ERICI_RS02175	queE	95-Core
PLAR_0321	5	0	NADPH-dependent 7-cyano-7-deazaguanine reductase QueF|Derived by automated computational analysis using gene prediction method: Protein Homology.	519	519	519	0	99.62	99.43	99.81	0.14	321	000001_ERICI_RS02180		95-Core
PLAR_0322	9	0	Putative dipeptidase|Derived by automated computational analysis using gene prediction method: Protein Homology.	1443	1443	1443	0	99.69	99.59	99.76	0.06	322	000001_ERICI_RS02190		95-Core
PLAR_0323	4	0	hypothetical protein|Derived by automated computational analysis using gene prediction method: Protein Homology.	402	402	402	0	99.67	99.51	99.75	0.12	323	000001_ERICI_RS02195		95-Core
PLAR_0324	7	0	Na(+)/H(+) antiporter NhaC|Derived by automated computational analysis using gene prediction method: Protein Homology.	1411	1410	1413	1.48	99.85	99.83	99.86	0.01	324	000001_ERICI_RS02200	nhaC	95-Core
PLAR_0325	4	0	RNA polymerase sigma factor SigW-like protein|Derived by automated computational analysis using gene prediction method: Protein Homology.	564	564	564	0	99.5	99.39	99.65	0.11	325	000001_ERICI_RS02205	sigW	95-Core
PLAR_0326	4	0	hypothetical protein|Derived by automated computational analysis using gene prediction method: GeneMarkS+.	618	618	618	0	99.79	99.68	99.84	0.08	326	000001_ERICI_RS02210		95-Core
PLAR_0327	3	0	hypothetical protein|Derived by automated computational analysis using gene prediction method: GeneMarkS+.	219	219	219	0	99.32	99.09	99.55	0.23	327	000001_ERICI_RS02220		95-Core
PLAR_0328	1	0	zinc ribbon domain-containing protein|Derived by automated computational analysis using gene prediction method: Protein Homology.	531	531	531	0	-	-	-	-	328	000001_ERICI_RS02225		95-Core
PLAR_0329	1	0	FAD-dependent oxidoreductase|Derived by automated computational analysis using gene prediction method: Protein Homology.	705	705	705	0	-	-	-	-	329	000001_ERICI_RS02235	dadA
PLAR_0330	3	0	thiamine biosynthesis protein ThiS|Derived by automated computational analysis using gene prediction method: Protein Homology.	204	204	204	0	98.29	97.55	99.02	0.73	330	000001_ERICI_RS02240	thiS	95-Core
PLAR_0331	8	0	bifunctional hydroxymethylpyrimidine kinase/phosphomethylpyrimidine kinase|Derived by automated computational analysis using gene prediction method: Protein Homology.	926	924	927	1.3	99.59	99.03	99.89	0.3	331	000001_ERICI_RS02250	thiD	95-Core
PLAR_0332	4	0	thiamine phosphate synthase|Derived by automated computational analysis using gene prediction method: Protein Homology.	699	699	699	0	99.5	99.36	99.71	0.15	332	000001_ERICI_RS02255	thiE
PLAR_0333	7	0	phosphatase PAP2 family protein|Derived by automated computational analysis using gene prediction method: Protein Homology.	678	666	681	5.25	99.71	99.12	100	0.29	333	000001_ERICI_RS02265
PLAR_0334	4	0	hypothetical protein|Derived by automated computational analysis using gene prediction method: GeneMarkS+.	351	351	351	0	99.62	99.43	99.72	0.14	334	000001_ERICI_RS02275
PLAR_0335	3	0	Vitamin B12 import ATP-binding protein BtuD|Derived by automated computational analysis using gene prediction method: Protein Homology.	615	615	615	0	99.51	99.19	99.84	0.33	335	000001_ERICI_RS02280	btuD
PLAR_0336	2	0	hypothetical protein|Derived by automated computational analysis using gene prediction method: Protein Homology.	456	456	456	0	99.79	99.79	99.79	0	336	000001_ERICI_RS02285
PLAR_0337	6	0	hypothetical protein|Derived by automated computational analysis using gene prediction method: Protein Homology.	1122	1122	1122	0	99.79	99.76	99.83	0.03	337	000001_ERICI_RS02290
PLAR_0338	5	0	circular bacteriocin, circularin A/uberolysin family|Derived by automated computational analysis using gene prediction method: Protein Homology.	300	300	300	0	99.17	98.67	99.67	0.37	338	000001_ERICI_RS02295
PLAR_0339	4	0	hypothetical protein|Derived by automated computational analysis using gene prediction method: GeneMarkS+.	183	183	183	0	99.27	98.91	99.45	0.25	339	000001_ERICI_RS02300
PLAR_0340	7	0	hypothetical protein|Derived by automated computational analysis using gene prediction method: Protein Homology.	378	378	378	0	99.31	98.15	99.74	0.53	340	000001_ERICI_RS02315		95-Core
PLAR_0341	3	0	hypothetical protein|Derived by automated computational analysis using gene prediction method: GeneMarkS+.	249	249	249	0	99.6	99.6	99.6	0	341	000001_ERICI_RS02320		95-Core
PLAR_0342	5	0	putative ABC transporter ATP-binding protein|Derived by automated computational analysis using gene prediction method: Protein Homology.	696	696	696	0	99.61	99	99.86	0.36	342	000001_ERICI_RS02325		95-Core
PLAR_0343	3	0	hypothetical protein|Derived by automated computational analysis using gene prediction method: Protein Homology.	357	357	357	0	98.04	96.36	99.72	1.68	343	000001_ERICI_RS02330		95-Core
PLAR_0344	11	0	hypothetical protein|Derived by automated computational analysis using gene prediction method: Protein Homology.	1974	1974	1974	0	99.74	99.71	99.85	0.04	344	000001_ERICI_RS02335		95-Core
PLAR_0345	3	0	helix-turn-helix domain-containing protein|Derived by automated computational analysis using gene prediction method: Protein Homology.	325	321	333	5.66	99.38	99.07	99.69	0.31	345	000001_ERICI_RS02360
PLAR_0346	2	0	hypothetical protein|Derived by automated computational analysis using gene prediction method: Protein Homology.	306	306	306	0	99.67	99.67	99.67	0	346	000001_ERICI_RS02365		95-Core
PLAR_0347	6	0	metal-dependent hydrolase-like protein|Derived by automated computational analysis using gene prediction method: Protein Homology.	990	990	990	0	99.88	99.8	99.9	0.04	347	000001_ERICI_RS02370		95-Core
PLAR_0348	5	0	virulence factor|Derived by automated computational analysis using gene prediction method: Protein Homology.	1137	1137	1137	0	99.87	99.83	99.91	0.04	348	000001_ERICI_RS02375
PLAR_0349	5	0	guanylate kinase-like protein|Derived by automated computational analysis using gene prediction method: Protein Homology.	585	585	585	0	99.66	99.49	99.83	0.12	349	000001_ERICI_RS02385	gmk	95-Core
PLAR_0350	3	0	cytochrome c oxidase subunit II|Derived by automated computational analysis using gene prediction method: Protein Homology.	1008	1008	1008	0	99.86	99.81	99.91	0.05	350	000001_ERICI_RS02390	coxB,ctaC	95-Core
PLAR_0351	4	0	cytochrome c oxidase subunit IV|Derived by automated computational analysis using gene prediction method: Protein Homology.	315	315	315	0	99.58	99.37	99.69	0.15	351	000001_ERICI_RS02400	caaD
PLAR_0352	3	0	cytochrome c oxidase assembly factor CtaG|Derived by automated computational analysis using gene prediction method: Protein Homology.	867	867	867	0	99.77	99.65	99.89	0.12	352	000001_ERICI_RS02405		95-Core
PLAR_0353	3	0	Vitamin B12 import ATP-binding protein BtuD|Derived by automated computational analysis using gene prediction method: Protein Homology.	906	906	906	0	99.84	99.78	99.89	0.06	353	000001_ERICI_RS02415	btuD	95-Core
PLAR_0354	7	0	ABC transporter permease|Derived by automated computational analysis using gene prediction method: Protein Homology.	1269	1269	1269	0	99.66	99.63	99.77	0.05	354	000001_ERICI_RS02420	yhaP	95-Core
PLAR_0355	7	0	hypothetical protein|Derived by automated computational analysis using gene prediction method: Protein Homology.	1638	1638	1638	0	99.69	98.85	99.94	0.38	355	000001_ERICI_RS02425		95-Core
PLAR_0356	7	0	Multidrug resistance protein 3|Derived by automated computational analysis using gene prediction method: Protein Homology.	798	798	798	0	99.74	99.5	99.88	0.12	356	000001_ERICI_RS02430	bmr3	95-Core
PLAR_0357	1	0	hypothetical protein|Derived by automated computational analysis using gene prediction method: GeneMarkS+.	486	486	486	0	-	-	-	-	357	000001_ERICI_RS02435		95-Core
PLAR_0358	6	0	pyridoxal phosphate-dependent aminotransferase|Derived by automated computational analysis using gene prediction method: Protein Homology.	1179	1179	1179	0	99.83	99.75	99.92	0.06	358	000001_ERICI_RS02445	patB	95-Core
PLAR_0359	8	0	Peptidoglycan-N-acetylglucosamine deacetylase|Derived by automated computational analysis using gene prediction method: Protein Homology.	807	807	807	0	99.76	99.01	99.88	0.3	359	000001_ERICI_RS02450	pgdA	95-Core
PLAR_0360	4	0	transcriptional regulator|Derived by automated computational analysis using gene prediction method: Protein Homology.	834	834	834	0	99.88	99.88	99.88	0	360	000001_ERICI_RS02455		95-Core
PLAR_0361	10	0	beta-ketoacyl-[acyl-carrier-protein] synthase II|Derived by automated computational analysis using gene prediction method: Protein Homology.	1239	1239	1239	0	99.8	99.68	99.92	0.09	361	000001_ERICI_RS02460	fabF	95-Core
PLAR_0362	4	0	maltose O-acetyltransferase-like protein|Derived by automated computational analysis using gene prediction method: Protein Homology.	570	570	570	0	99.71	99.47	99.83	0.17	362	000001_ERICI_RS02465	maa	95-Core
PLAR_0363	2	0	transcriptional regulator|Derived by automated computational analysis using gene prediction method: Protein Homology.	426	426	426	0	99.77	99.77	99.77	0	363	000001_ERICI_RS02470
PLAR_0364	6	0	GNAT family N-acetyltransferase|Derived by automated computational analysis using gene prediction method: Protein Homology.	349	270	369	36.15	95.45	95.31	95.56	0.1	364	000001_ERICI_RS02480
PLAR_0365	3	0	Sulfurtransferase TusA|Derived by automated computational analysis using gene prediction method: Protein Homology.	228	228	228	0	99.35	99.13	99.57	0.22	365	000001_ERICI_RS02485	tusA	95-Core
PLAR_0366	6	0	YeeE/YedE family protein|UPF0394 inner membrane protein YedE	1210	1209	1212	1.5	99.76	99.26	99.92	0.25	366	000001_ERICI_RS02490		95-Core
PLAR_0367	6	0	sigma-70 family RNA polymerase sigma factor|Derived by automated computational analysis using gene prediction method: Protein Homology.	689	687	690	1.12	99.19	96.65	99.86	1.27	367	000001_ERICI_RS02495
PLAR_0368	1	0	hypothetical protein|Derived by automated computational analysis using gene prediction method: Protein Homology.	252	252	252	0	-	-	-	-	368	000001_ERICI_RS02500		95-Core
PLAR_0369	2	0	hypothetical protein|Derived by automated computational analysis using gene prediction method: GeneMarkS+.	220	192	249	28.5	100	100	100	0	369	000001_ERICI_RS02505		95-Core
PLAR_0370	6	0	holin|Derived by automated computational analysis using gene prediction method: Protein Homology.	414	414	414	0	99.71	99.52	99.76	0.1	370	000001_ERICI_RS02510		95-Core
PLAR_0371	4	0	SRPBCC domain-containing protein|Derived by automated computational analysis using gene prediction method: Protein Homology.	426	426	426	0	99.61	99.3	99.77	0.22	371	000001_ERICI_RS02515	yndB	95-Core
PLAR_0372	2	0	ArsR family transcriptional regulator|Derived by automated computational analysis using gene prediction method: Protein Homology.	372	372	372	0	99.73	99.73	99.73	0	372	000001_ERICI_RS02520		95-Core
PLAR_0373	2	0	DNA methyltransferase|Derived by automated computational analysis using gene prediction method: Protein Homology.	315	315	315	0	99.69	99.69	99.69	0	373	000001_ERICI_RS02525		95-Core
PLAR_0374	2	0	hypothetical protein|Derived by automated computational analysis using gene prediction method: GeneMarkS+.	240	240	240	0	99.59	99.59	99.59	0	374	000001_ERICI_RS02530		95-Core
PLAR_0375	5	0	hypothetical protein|Derived by automated computational analysis using gene prediction method: GeneMarkS+.	486	486	486	0	99.65	99.59	99.8	0.09	375	000001_ERICI_RS02535		95-Core
PLAR_0376	4	0	hypothetical protein|Derived by automated computational analysis using gene prediction method: GeneMarkS+.	483	483	483	0	99.79	99.79	99.79	0	376	000001_ERICI_RS02540		95-Core
PLAR_0377	2	0	hypothetical protein|Derived by automated computational analysis using gene prediction method: GeneMarkS+.	246	246	246	0	99.59	99.59	99.59	0	377	000001_ERICI_RS02545		95-Core
PLAR_0378	5	0	scyllo-inositol 2-dehydrogenase (NADP(+)) IolW|Derived by automated computational analysis using gene prediction method: Protein Homology.	1041	1041	1041	0	99.76	99.62	99.91	0.11	378	000001_ERICI_RS02550	iolW	95-Core
PLAR_0379	2	0	HTH-type transcriptional regulator QacR|Derived by automated computational analysis using gene prediction method: Protein Homology.	591	591	591	0	99.83	99.83	99.83	0	379	000001_ERICI_RS02560	qacR	95-Core
PLAR_0380	6	0	MFS transporter|Derived by automated computational analysis using gene prediction method: Protein Homology.	1218	1218	1218	0	99.81	99.67	99.92	0.11	380	000001_ERICI_RS02565		95-Core
PLAR_0381	6	0	Homoserine kinase|Derived by automated computational analysis using gene prediction method: Protein Homology.	984	984	984	0	99.9	99.9	99.9	0	381	000001_ERICI_RS02570	thrB	95-Core
PLAR_0382	4	0	EamA family transporter|Derived by automated computational analysis using gene prediction method: Protein Homology.	903	903	903	0	99.78	99.56	99.89	0.16	382	000001_ERICI_RS02575		95-Core
PLAR_0383	7	0	hypothetical protein|Derived by automated computational analysis using gene prediction method: Protein Homology.	792	792	792	0	99.69	99.37	99.87	0.16	383	000001_ERICI_RS02580		95-Core
PLAR_0384	7	0	glyoxalase/bleomycin resistance/dioxygenase family protein|Derived by automated computational analysis using gene prediction method: GeneMarkS+.	732	732	732	0	99.8	99.59	99.87	0.1	384	000001_ERICI_RS02585		95-Core
PLAR_0385	3	0	hypothetical protein|Derived by automated computational analysis using gene prediction method: GeneMarkS+.	483	483	483	0	99.79	99.79	99.79	0	385	000001_ERICI_RS02590		95-Core
PLAR_0386	2	0	NlpC/P60 family protein|Derived by automated computational analysis using gene prediction method: Protein Homology.	522	522	522	0	99.81	99.81	99.81	0	386	000001_ERICI_RS02595		95-Core
PLAR_0387	7	0	Signal transduction histidine-protein kinase ArlS|Derived by automated computational analysis using gene prediction method: Protein Homology.	1380	1380	1380	0	99.79	99.57	99.93	0.12	387	000001_ERICI_RS02600	arlS	95-Core
PLAR_0388	2	0	DNA-binding response regulator|Derived by automated computational analysis using gene prediction method: Protein Homology.	702	702	702	0	99.86	99.86	99.86	0	388	000001_ERICI_RS02605	arlR	95-Core
PLAR_0389	3	0	Undecaprenyl-diphosphatase BcrC|Derived by automated computational analysis using gene prediction method: Protein Homology.	594	594	594	0	99.75	99.67	99.83	0.08	389	000001_ERICI_RS02620	bcrC	95-Core
PLAR_0390	5	0	hypothetical protein|Derived by automated computational analysis using gene prediction method: GeneMarkS+.	508	492	513	8.4	99.86	99.81	100	0.08	390	000001_ERICI_RS02640		95-Core
PLAR_0391	1	0	hypothetical protein|Derived by automated computational analysis using gene prediction method: Protein Homology.	363	363	363	0	-	-	-	-	391	000001_ERICI_RS02645		95-Core
PLAR_0392	8	0	3',5'-cyclic adenosine monophosphate phosphodiesterase CpdA|Derived by automated computational analysis using gene prediction method: Protein Homology.	1023	1023	1023	0	99.79	99.61	99.91	0.1	392	000001_ERICI_RS02655	cpdA	95-Core
PLAR_0393	3	0	hypothetical protein|Derived by automated computational analysis using gene prediction method: GeneMarkS+.	687	687	687	0	99.79	99.71	99.86	0.07	393	000001_ERICI_RS02660		95-Core
PLAR_0394	3	0	hypothetical protein|Derived by automated computational analysis using gene prediction method: Protein Homology.	291	291	291	0	99.66	99.66	99.66	0	394	000001_ERICI_RS02665		95-Core
PLAR_0395	7	0	PspA/IM30 family protein|Derived by automated computational analysis using gene prediction method: Protein Homology.	666	666	666	0	99.7	99.55	99.85	0.12	395	000001_ERICI_RS02670	liaH	95-Core
PLAR_0396	3	0	PspC domain-containing protein|Derived by automated computational analysis using gene prediction method: Protein Homology.	519	519	519	0	99.81	99.81	99.81	0	396	000001_ERICI_RS02675		95-Core
PLAR_0397	6	0	PspA/IM30 family protein|Derived by automated computational analysis using gene prediction method: Protein Homology.	723	723	723	0	99.73	99.45	99.87	0.15	397	000001_ERICI_RS02680		95-Core
PLAR_0398	6	0	hypothetical protein|Derived by automated computational analysis using gene prediction method: Protein Homology.	867	867	867	0	99.84	99.77	99.89	0.06	398	000001_ERICI_RS02685		95-Core
PLAR_0399	4	0	DUF3905 domain-containing protein|Derived by automated computational analysis using gene prediction method: Protein Homology.	354	354	354	0	99.72	99.72	99.72	0	399	000001_ERICI_RS02690
PLAR_0400	2	0	BrxA/BrxB family bacilliredoxin|UPF0403 protein YphP	429	429	429	0	99.77	99.77	99.77	0	400	000001_ERICI_RS02695		95-Core
PLAR_0401	6	0	ammonia-dependent NAD(+) synthetase|Derived by automated computational analysis using gene prediction method: Protein Homology.	807	807	807	0	99.85	99.75	99.88	0.05	401	000001_ERICI_RS02700	nadE	95-Core
PLAR_0402	3	0	Vitamin B12 import ATP-binding protein BtuD|Derived by automated computational analysis using gene prediction method: Protein Homology.	927	927	927	0	99.79	99.68	99.89	0.11	402	000001_ERICI_RS02705	btuD	95-Core
PLAR_0403	2	0	holo-[acyl-carrier-protein] synthase|Derived by automated computational analysis using gene prediction method: Protein Homology.	393	393	393	0	99.75	99.75	99.75	0	403	000001_ERICI_RS02715	acpS	95-Core
PLAR_0404	5	0	hypothetical protein|Derived by automated computational analysis using gene prediction method: GeneMarkS+.	489	489	489	0	99.54	98.98	99.8	0.34	404	000001_ERICI_RS02720		95-Core
PLAR_0405	2	0	hypothetical protein|Derived by automated computational analysis using gene prediction method: GeneMarkS+.	303	303	303	0	99.67	99.67	99.67	0	405	000001_ERICI_RS02730		95-Core
PLAR_0406	4	0	hypothetical protein|Derived by automated computational analysis using gene prediction method: GeneMarkS+.	212	210	219	3.9	97.76	94.71	99.53	2.17	406	000001_ERICI_RS02740		95-Core
PLAR_0407	6	0	Daunorubicin/doxorubicin resistance ATP-binding protein DrrA|Derived by automated computational analysis using gene prediction method: Protein Homology.	948	948	948	0	99.77	99.37	99.9	0.2	407	000001_ERICI_RS02745	drrA	95-Core
PLAR_0408	5	0	ABC transporter permease|Derived by automated computational analysis using gene prediction method: Protein Homology.	777	777	777	0	99.76	99.68	99.87	0.07	408	000001_ERICI_RS02750		95-Core
PLAR_0409	12	0	ABC transporter permease|Derived by automated computational analysis using gene prediction method: Protein Homology.	987	987	987	0	99.78	99.49	99.9	0.1	409	000001_ERICI_RS02755		95-Core
PLAR_0410	7	0	HTH-type transcriptional regulator MalT|Derived by automated computational analysis using gene prediction method: Protein Homology.	2619	2619	2619	0	99.15	99.06	99.58	0.19	410	000001_ERICI_RS02760	malT	95-Core
PLAR_0411	8	0	Superoxide dismutase [Mn]|Derived by automated computational analysis using gene prediction method: Protein Homology.	615	615	615	0	99.75	99.35	99.84	0.17	411	000001_ERICI_RS02765	sodA	95-Core
PLAR_0412	6	0	HTH-type transcriptional regulator DegA|Derived by automated computational analysis using gene prediction method: Protein Homology.	1007	1005	1008	1.41	99.73	99.61	99.91	0.12	412	000001_ERICI_RS02770	degA	95-Core
PLAR_0413	4	0	N-acetylmuramic acid/N-acetylglucosamine kinase|Derived by automated computational analysis using gene prediction method: Protein Homology.	975	975	975	0	99.76	99.49	99.9	0.19	413	000001_ERICI_RS02775	murK
PLAR_0414	8	0	putative 6-phospho-beta-glucosidase|catalyzes the fromation of N-acetyl-D-glucosamine and N-acetyl-D-glucosamine-6-phosphate from diacetylchitobiose-6-phosphate; Derived by automated computational analysis using gene prediction method: Protein Homology.	1302	1302	1302	0	99.88	99.77	99.93	0.06	414	000001_ERICI_RS02780	licH	95-Core
PLAR_0415	4	0	Glycine betaine/carnitine/choline transport ATP-binding protein OpuCA|Derived by automated computational analysis using gene prediction method: Protein Homology.	1149	1149	1149	0	99.88	99.83	99.91	0.04	415	000001_ERICI_RS02790	opuCA	95-Core
PLAR_0416	3	0	Choline transport system permease protein OpuBB|Derived by automated computational analysis using gene prediction method: Protein Homology.	657	657	657	0	99.85	99.85	99.85	0	416	000001_ERICI_RS02795	opuBB	95-Core
PLAR_0417	3	0	glycine/betaine ABC transporter substrate-binding protein|Derived by automated computational analysis using gene prediction method: Protein Homology.	894	894	894	0	99.78	99.67	99.89	0.11	417	000001_ERICI_RS02800	opuBC	95-Core
PLAR_0418	2	0	Glycine betaine/carnitine/choline transport system permease protein OpuCD|Derived by automated computational analysis using gene prediction method: Protein Homology.	630	630	630	0	99.85	99.85	99.85	0	418	000001_ERICI_RS02805	opuCD	95-Core
PLAR_0419	2	0	GNAT family N-acetyltransferase|Derived by automated computational analysis using gene prediction method: Protein Homology.	429	429	429	0	99.77	99.77	99.77	0	419	000001_ERICI_RS02810	ypeA	95-Core
PLAR_0420	6	0	DUF402 domain-containing protein|UPF0374 protein SP_1903	588	588	588	0	99.53	99.32	99.83	0.18	420	000001_ERICI_RS02815		95-Core
PLAR_0421	8	0	tRNA epoxyqueuosine(34) reductase QueG|Derived by automated computational analysis using gene prediction method: Protein Homology.	1170	1170	1170	0	99.87	99.75	99.92	0.06	421	000001_ERICI_RS02820	queG	95-Core
PLAR_0422	5	0	HD domain-containing protein|Derived by automated computational analysis using gene prediction method: Protein Homology.	993	828	1035	82.8	99.71	99.16	99.91	0.32	422	000001_ERICI_RS02825		95-Core
PLAR_0423	1	0	hypothetical protein|Derived by automated computational analysis using gene prediction method: Protein Homology.	210	210	210	0	-	-	-	-	423	000001_ERICI_RS02830		95-Core
PLAR_0424	1	0	GTP cyclohydrolase I FolE|Derived by automated computational analysis using gene prediction method: Protein Homology.	591	591	591	0	-	-	-	-	424	000001_ERICI_RS02835	folE	95-Core
PLAR_0425	5	0	DUF2935 domain-containing protein|Derived by automated computational analysis using gene prediction method: Protein Homology.	1281	1281	1281	0	99.85	99.69	99.93	0.1	425	000001_ERICI_RS02840		95-Core
PLAR_0426	6	0	HTH-type transcriptional regulator KipR|Derived by automated computational analysis using gene prediction method: Protein Homology.	744	744	744	0	99.68	99.47	99.87	0.14	426	000001_ERICI_RS02850	kipR	95-Core
PLAR_0427	5	0	putative cation efflux system protein|Derived by automated computational analysis using gene prediction method: Protein Homology.	972	972	972	0	99.88	99.8	99.9	0.04	427	000001_ERICI_RS02855		95-Core
PLAR_0428	11	0	aconitate hydratase AcnA|Derived by automated computational analysis using gene prediction method: Protein Homology.	2701	2700	2718	5.17	99.81	99.63	99.97	0.09	428	000001_ERICI_RS02860	acnA,citB	95-Core
PLAR_0429	4	0	hypothetical protein|Derived by automated computational analysis using gene prediction method: Protein Homology.	1020	1020	1020	0	99.81	99.71	99.91	0.08	429	000001_ERICI_RS02865		95-Core
PLAR_0430	5	0	D-alanine--D-alanine ligase|Derived by automated computational analysis using gene prediction method: Protein Homology.	1122	1122	1122	0	99.8	99.65	99.91	0.12	430	000001_ERICI_RS02870	ddl	95-Core
PLAR_0431	2	0	hypothetical protein|Derived by automated computational analysis using gene prediction method: GeneMarkS+.	186	183	189	3	100	100	100	0	431	000001_ERICI_RS02875
PLAR_0432	8	0	UV DNA damage repair endonuclease UvsE|Derived by automated computational analysis using gene prediction method: Protein Homology.	1029	1029	1029	0	99.88	99.71	99.91	0.07	432	000001_ERICI_RS02880	uvdE,uvsE	95-Core
PLAR_0433	2	0	Enoyl-[acyl-carrier-protein] reductase [NADH] FabI|Derived by automated computational analysis using gene prediction method: Protein Homology.	771	771	771	0	99.87	99.87	99.87	0	433	000001_ERICI_RS02885	fabI	95-Core
PLAR_0434	1	0	hypothetical protein|Derived by automated computational analysis using gene prediction method: Protein Homology.	291	291	291	0	-	-	-	-	434	000001_ERICI_RS02890		95-Core
PLAR_0435	4	0	Inositol-1-monophosphatase|Derived by automated computational analysis using gene prediction method: Protein Homology.	855	855	855	0	99.75	99.71	99.77	0.03	435	000001_ERICI_RS02900	suhB	95-Core
PLAR_0436	4	0	sugar phosphate isomerase/epimerase|Derived by automated computational analysis using gene prediction method: GeneMarkS+.	393	393	393	0	99.75	99.75	99.75	0	436	000001_ERICI_RS02905		95-Core
PLAR_0437	5	0	biotin synthase BioB|Derived by automated computational analysis using gene prediction method: Protein Homology.	1005	1005	1005	0	99.83	99.71	99.91	0.08	437	000001_ERICI_RS02910	bioB
PLAR_0438	18	0	Glutamate synthase [NADPH] large chain|Derived by automated computational analysis using gene prediction method: Protein Homology.	4512	4500	4518	6.48	99.91	99.87	99.96	0.02	438	000001_ERICI_RS02915	gltB	95-Core
PLAR_0439	3	0	Glutamate-1-semialdehyde 2,1-aminomutase 1|Derived by automated computational analysis using gene prediction method: Protein Homology.	1314	1314	1314	0	99.81	99.7	99.93	0.11	439	000001_ERICI_RS02920	hemL1	95-Core
PLAR_0440	9	0	LytR family transcriptional regulator|Derived by automated computational analysis using gene prediction method: Protein Homology.	1002	1002	1002	0	99.73	99.5	99.91	0.12	440	000001_ERICI_RS02925	lytR	95-Core
PLAR_0441	3	0	thioredoxin-dependent thiol peroxidase|Derived by automated computational analysis using gene prediction method: Protein Homology.	471	471	471	0	99.79	99.79	99.79	0	441	000001_ERICI_RS02930	bcp	95-Core
PLAR_0442	6	0	polysaccharide deacetylase|Derived by automated computational analysis using gene prediction method: Protein Homology.	1356	1356	1356	0	99.93	99.93	99.93	0	442	000001_ERICI_RS02935		95-Core
PLAR_0443	4	0	MarR family transcriptional regulator|Derived by automated computational analysis using gene prediction method: Protein Homology.	480	480	480	0	99.72	99.59	99.79	0.1	443	000001_ERICI_RS02945	slyA	95-Core
PLAR_0444	13	0	putative ABC transporter ATP-binding protein|Derived by automated computational analysis using gene prediction method: Protein Homology.	1879	1821	1884	16.79	99.8	99.35	99.89	0.14	444	000001_ERICI_RS02955		95-Core
PLAR_0445	6	0	hypothetical protein|Derived by automated computational analysis using gene prediction method: Protein Homology.	570	570	570	0	99.69	99.13	99.83	0.28	445	000001_ERICI_RS02960		95-Core
PLAR_0446	8	0	GMP synthase [glutamine-hydrolyzing]|Derived by automated computational analysis using gene prediction method: Protein Homology.	1539	1539	1539	0	99.66	99.22	99.87	0.27	446	000001_ERICI_RS02965	guaA	95-Core
PLAR_0447	2	0	XRE family transcriptional regulator|Derived by automated computational analysis using gene prediction method: Protein Homology.	174	174	174	0	99.43	99.43	99.43	0	447	000001_ERICI_RS02970
PLAR_0448	6	0	membrane protein|Derived by automated computational analysis using gene prediction method: Protein Homology.	1053	1053	1053	0	99.85	99.72	99.91	0.07	448	000001_ERICI_RS02990
PLAR_0449	8	0	Guanine/hypoxanthine permease PbuO|Derived by automated computational analysis using gene prediction method: Protein Homology.	1395	1395	1395	0	99.63	99.57	99.67	0.03	449	000001_ERICI_RS02995	pbuO	95-Core
PLAR_0450	3	0	hypothetical protein|Derived by automated computational analysis using gene prediction method: GeneMarkS+.	300	300	300	0	99.67	99.67	99.67	0	450	000001_ERICI_RS03000		95-Core
PLAR_0451	5	0	HTH-type transcriptional regulator DegA|Derived by automated computational analysis using gene prediction method: Protein Homology.	1008	1008	1008	0	99.86	99.81	99.91	0.05	451	000001_ERICI_RS03020	degA	95-Core
PLAR_0452	4	0	5-deoxy-glucuronate isomerase|Derived by automated computational analysis using gene prediction method: Protein Homology.	804	804	804	0	99.8	99.75	99.88	0.06	452	000001_ERICI_RS03025	iolB	95-Core
PLAR_0453	5	0	Myo-inositol 2-dehydrogenase|Derived by automated computational analysis using gene prediction method: Protein Homology.	1002	933	1020	34.8	99.8	99.71	99.91	0.07	453	000001_ERICI_RS03030	iolG	95-Core
PLAR_0454	7	0	5-dehydro-2-deoxygluconokinase|Derived by automated computational analysis using gene prediction method: Protein Homology.	1035	1035	1035	0	99.84	99.61	99.91	0.11	454	000001_ERICI_RS03035	iolC	95-Core
PLAR_0455	9	0	methylmalonate-semialdehyde dehydrogenase (CoA acylating)|Derived by automated computational analysis using gene prediction method: Protein Homology.	1452	1452	1452	0	99.86	99.66	99.93	0.09	455	000001_ERICI_RS03040	mmsA,iolA	95-Core
PLAR_0456	10	0	3D-(3,5/4)-trihydroxycyclohexane-1,2-dione acylhydrolase (decyclizing)|Derived by automated computational analysis using gene prediction method: Protein Homology.	1935	1935	1935	0	99.83	99.33	99.95	0.19	456	000001_ERICI_RS03045	iolD	95-Core
PLAR_0457	5	0	myo-inosose-2 dehydratase|Derived by automated computational analysis using gene prediction method: Protein Homology.	897	897	897	0	99.59	98.67	99.89	0.53	457	000001_ERICI_RS03050	iolE	95-Core
PLAR_0458	6	0	Myo-inositol 2-dehydrogenase|Derived by automated computational analysis using gene prediction method: Protein Homology.	1068	1068	1068	0	99.73	99.63	99.81	0.06	458	000001_ERICI_RS03055	iolG	95-Core
PLAR_0459	6	0	Nitrilase|Derived by automated computational analysis using gene prediction method: Protein Homology.	978	978	978	0	99.88	99.8	99.9	0.04	459	000001_ERICI_RS03065	nit	95-Core
PLAR_0460	1	0	5-(carboxyamino)imidazole ribonucleotide mutase|Derived by automated computational analysis using gene prediction method: Protein Homology.	486	486	486	0	-	-	-	-	460	000001_ERICI_RS03070	purE	95-Core
PLAR_0461	10	0	5-(carboxyamino)imidazole ribonucleotide synthase|Derived by automated computational analysis using gene prediction method: Protein Homology.	1188	1188	1188	0	99.79	99.41	99.92	0.14	461	000001_ERICI_RS03075		95-Core
PLAR_0462	7	0	adenylosuccinate lyase|Derived by automated computational analysis using gene prediction method: Protein Homology.	1296	1296	1296	0	99.89	99.69	99.93	0.09	462	000001_ERICI_RS03080	purB	95-Core
PLAR_0463	7	0	Phosphoribosylaminoimidazole-succinocarboxamide synthase|Derived by automated computational analysis using gene prediction method: Protein Homology.	885	885	885	0	99.74	99.44	99.89	0.16	463	000001_ERICI_RS03085	purC	95-Core
PLAR_0464	2	0	phosphoribosylformylglycinamidine synthase subunit PurS|Derived by automated computational analysis using gene prediction method: Protein Homology.	243	243	243	0	99.59	99.59	99.59	0	464	000001_ERICI_RS03090	purS	95-Core
PLAR_0465	7	0	phosphoribosylformylglycinamidine synthase subunit PurQ|With PurL and PurS catalyzes the conversion of formylglycinamide ribonucleotide, ATP, and glutamine to formylglycinamidine ribonucleotide, ADP, and glutamate in the fourth step of the purine biosynthetic pathway; Derived by automated computational analysis using gene prediction method: Protein Homology.	696	696	696	0	99.74	99.67	99.86	0.07	465	000001_ERICI_RS03095	purQ	95-Core
PLAR_0466	8	0	amidophosphoribosyltransferase|Derived by automated computational analysis using gene prediction method: Protein Homology.	1575	1575	1575	0	99.78	99.24	99.94	0.23	466	000001_ERICI_RS03105	purF	95-Core
PLAR_0467	4	0	phosphoribosylformylglycinamidine cyclo-ligase|Derived by automated computational analysis using gene prediction method: Protein Homology.	1047	1047	1047	0	99.49	98.85	99.81	0.45	467	000001_ERICI_RS03110	purM	95-Core
PLAR_0468	5	0	phosphoribosylglycinamide formyltransferase|Derived by automated computational analysis using gene prediction method: Protein Homology.	624	624	624	0	99.44	98.72	99.84	0.46	468	000001_ERICI_RS03115	purN	95-Core
PLAR_0469	8	0	phosphoribosylamine--glycine ligase|Derived by automated computational analysis using gene prediction method: Protein Homology.	1278	1257	1281	7.94	99.63	98.17	99.93	0.6	469	000001_ERICI_RS03125	purD	95-Core
PLAR_0470	5	0	NUDIX domain-containing protein|Derived by automated computational analysis using gene prediction method: Protein Homology.	483	483	483	0	99.28	97.73	99.79	0.89	470	000001_ERICI_RS03130		95-Core
PLAR_0471	3	0	thiol-disulfide oxidoreductase DCC family protein|Derived by automated computational analysis using gene prediction method: Protein Homology.	450	435	480	21.21	99.08	98.39	99.77	0.69	471	000001_ERICI_RS03135		95-Core
PLAR_0472	5	0	DUF3048 domain-containing protein|Derived by automated computational analysis using gene prediction method: Protein Homology.	1074	1074	1074	0	99.79	99.54	99.91	0.15	472	000001_ERICI_RS03140	yerB	95-Core
PLAR_0473	2	0	hypothetical protein|Derived by automated computational analysis using gene prediction method: Protein Homology.	291	291	291	0	99.66	99.66	99.66	0	473	000001_ERICI_RS03150		95-Core
PLAR_0474	9	0	sirohydrochlorin ferrochelatase-like protein|Derived by automated computational analysis using gene prediction method: Protein Homology.	789	789	789	0	99.63	99.49	99.75	0.07	474	000001_ERICI_RS03155		95-Core
PLAR_0475	5	0	diacylglycerol kinase|Derived by automated computational analysis using gene prediction method: Protein Homology.	945	945	945	0	99.82	99.69	99.9	0.09	475	000001_ERICI_RS03160	dagK	95-Core
PLAR_0476	16	0	23S rRNA (uracil(1939)-C(5))-methyltransferase RlmD|Derived by automated computational analysis using gene prediction method: Protein Homology.	1606	1302	1653	85.12	98.72	94.54	99.94	1.16	476	000001_ERICI_RS03165	rlmD	95-Core
PLAR_0477	7	0	hypothetical protein|Derived by automated computational analysis using gene prediction method: Protein Homology.	2277	2277	2277	0	99.91	99.87	99.96	0.03	477	000001_ERICI_RS03170		95-Core
PLAR_0478	8	0	hypothetical protein|Derived by automated computational analysis using gene prediction method: Protein Homology.	459	459	459	0	98.76	98.04	99.79	0.62	478	000001_ERICI_RS03200		95-Core
PLAR_0479	2	0	hypothetical protein|Derived by automated computational analysis using gene prediction method: Protein Homology.	187	183	192	4.5	96.18	96.18	96.18	0	479	000001_ERICI_RS03205		95-Core
PLAR_0480	2	0	hypothetical protein|Derived by automated computational analysis using gene prediction method: Protein Homology.	301	294	309	7.5	95.58	95.58	95.58	0	480	000001_ERICI_RS03215
PLAR_0481	1	0	DNA-binding response regulator|Derived by automated computational analysis using gene prediction method: Protein Homology.	249	249	249	0	-	-	-	-	481	000001_ERICI_RS03220		95-Core
PLAR_0482	2	0	intracellular serine protease-like protein|Derived by automated computational analysis using gene prediction method: Protein Homology.	1011	1011	1011	0	99.61	99.61	99.61	0	482	000001_ERICI_RS03225	isp	95-Core
PLAR_0483	2	0	ABC-type transporter ATP-binding protein EcsA|Derived by automated computational analysis using gene prediction method: Protein Homology.	699	699	699	0	99.86	99.86	99.86	0	483	000001_ERICI_RS03230	ecsA	95-Core
PLAR_0484	5	0	ABC transporter-like protein|Derived by automated computational analysis using gene prediction method: Protein Homology.	1155	1155	1155	0	99.74	99.69	99.83	0.05	484	000001_ERICI_RS03235		95-Core
PLAR_0485	3	0	hypothetical protein|Derived by automated computational analysis using gene prediction method: GeneMarkS+.	222	222	222	0	99.33	99.1	99.55	0.23	485	000001_ERICI_RS03240
PLAR_0486	3	0	DUF4135 domain-containing protein|Derived by automated computational analysis using gene prediction method: Protein Homology.	852	852	852	0	99.89	99.89	99.89	0	486	000001_ERICI_RS03245
PLAR_0487	8	0	SAM-dependent DNA methyltransferase|Derived by automated computational analysis using gene prediction method: Protein Homology.	1458	1458	1458	0	99.47	96.91	99.93	1.05	487	000001_ERICI_RS03270
PLAR_0488	2	0	restriction endonuclease subunit S|Derived by automated computational analysis using gene prediction method: Protein Homology.	1161	1161	1161	0	99.91	99.91	99.91	0	488	000001_ERICI_RS03275
PLAR_0489	7	0	DUF4145 domain-containing protein|Derived by automated computational analysis using gene prediction method: Protein Homology.	3351	3351	3351	0	99.46	97.05	99.97	1.08	489	000001_ERICI_RS03280
PLAR_0490	7	0	DUF2399 domain-containing protein|Derived by automated computational analysis using gene prediction method: Protein Homology.	1305	1305	1305	0	97.65	97.23	99.62	0.88	490	000001_ERICI_RS03285
PLAR_0491	7	0	hypothetical protein|Derived by automated computational analysis using gene prediction method: Protein Homology.	1461	1461	1461	0	99.58	99.53	99.73	0.07	491	000001_ERICI_RS03290
PLAR_0492	5	0	chromosome segregation protein SMC|Derived by automated computational analysis using gene prediction method: Protein Homology.	3219	3219	3219	0	99.7	99.13	99.91	0.33	492	000001_ERICI_RS03300	smc
PLAR_0493	2	0	ISL3 family transposase|incomplete; partial in the middle of a contig; missing start; Derived by automated computational analysis using gene prediction method: Protein Homology.	174	174	174	0	99.43	99.43	99.43	0	493	000001_ERICI_RS03305
PLAR_0494	6	0	DUF4162 domain-containing protein|Derived by automated computational analysis using gene prediction method: Protein Homology.	1026	1026	1026	0	99.87	99.81	99.91	0.05	494	000001_ERICI_RS03315
PLAR_0495	5	0	hypothetical protein|Derived by automated computational analysis using gene prediction method: Protein Homology.	813	813	813	0	99.79	99.51	99.88	0.16	495	000001_ERICI_RS03325		95-Core
PLAR_0496	6	0	molecular chaperone HtpG|Derived by automated computational analysis using gene prediction method: Protein Homology.	1884	1884	1884	0	99.88	99.87	99.89	0.01	496	000001_ERICI_RS03330	htpG	95-Core
PLAR_0497	7	0	Doxorubicin resistance ATP-binding protein DrrA|Derived by automated computational analysis using gene prediction method: Protein Homology.	947	945	948	1.05	99.68	99.63	99.79	0.05	497	000001_ERICI_RS03340	drrA	95-Core
PLAR_0498	2	0	acyl-CoA thioesterase|Derived by automated computational analysis using gene prediction method: Protein Homology.	420	420	420	0	99.77	99.77	99.77	0	498	000001_ERICI_RS03350		95-Core
PLAR_0499	6	0	Polyketide biosynthesis malonyl CoA-acyl carrier protein transacylase BaeC|Derived by automated computational analysis using gene prediction method: Protein Homology.	951	951	951	0	99.9	99.9	99.9	0	499	000001_ERICI_RS03355	baeC	95-Core
PLAR_0500	4	0	3-oxoacyl-[acyl-carrier-protein] reductase|Derived by automated computational analysis using gene prediction method: Protein Homology.	747	747	747	0	99.87	99.87	99.87	0	500	000001_ERICI_RS03360	fabG	95-Core
PLAR_0501	1	0	acyl carrier protein|Derived by automated computational analysis using gene prediction method: Protein Homology.	288	288	288	0	-	-	-	-	501	000001_ERICI_RS03365	acpP	95-Core
PLAR_0502	3	0	3-hydroxyacyl-[acyl-carrier-protein] dehydratase FabZ|Derived by automated computational analysis using gene prediction method: Protein Homology.	489	489	489	0	99.7	99.59	99.8	0.1	502	000001_ERICI_RS03370	fabZ	95-Core
PLAR_0503	10	0	hypothetical protein|Derived by automated computational analysis using gene prediction method: Protein Homology.	2788	2715	2799	24.75	99.8	99.47	99.97	0.21	503	000001_ERICI_RS03375		95-Core
PLAR_0504	5	0	hypothetical protein|Derived by automated computational analysis using gene prediction method: Protein Homology.	459	459	459	0	99.35	98.26	99.79	0.64	504	000001_ERICI_RS03395		95-Core
PLAR_0505	7	0	Glucose-1-phosphate thymidylyltransferase|Derived by automated computational analysis using gene prediction method: Protein Homology.	723	723	723	0	99.27	97.79	99.87	0.76	505	000001_ERICI_RS03405	rmlA	95-Core
PLAR_0506	4	0	polysaccharide deacetylase family protein|Derived by automated computational analysis using gene prediction method: Protein Homology.	882	882	882	0	99.74	99.55	99.89	0.14	506	000001_ERICI_RS03420		95-Core
PLAR_0507	2	0	holin-like protein|Derived by automated computational analysis using gene prediction method: Protein Homology.	399	399	399	0	99.75	99.75	99.75	0	507	000001_ERICI_RS03430		95-Core
PLAR_0508	5	0	putative oxidoreductase YusZ|Derived by automated computational analysis using gene prediction method: Protein Homology.	520	519	522	1.47	99.67	99.43	99.81	0.16	508	000001_ERICI_RS03435		95-Core
PLAR_0509	6	0	hypothetical protein|Derived by automated computational analysis using gene prediction method: GeneMarkS+.	347	333	375	19.8	99.47	99.1	99.73	0.23	509	000001_ERICI_RS03440		95-Core
PLAR_0510	5	0	Quercetin 2,3-dioxygenase|Derived by automated computational analysis using gene prediction method: Protein Homology.	699	699	699	0	99.82	99.71	99.86	0.06	510	000001_ERICI_RS03445	yhhW
PLAR_0511	4	0	N-acetylglucosamine-6-phosphate deacetylase|Derived by automated computational analysis using gene prediction method: Protein Homology.	1170	1170	1170	0	99.68	99.62	99.75	0.05	511	000001_ERICI_RS03450	nagA	95-Core
PLAR_0512	3	0	Glucosamine-6-phosphate deaminase 1|Derived by automated computational analysis using gene prediction method: Protein Homology.	729	729	729	0	99.73	99.59	99.87	0.14	512	000001_ERICI_RS03455	nagB	95-Core
PLAR_0513	5	0	putative HTH-type transcriptional regulator YbbH|Derived by automated computational analysis using gene prediction method: Protein Homology.	858	858	858	0	99.74	99.53	99.89	0.13	513	000001_ERICI_RS03460	ybbH	95-Core
PLAR_0514	3	0	HAD family hydrolase|Derived by automated computational analysis using gene prediction method: Protein Homology.	669	669	669	0	99.78	99.71	99.85	0.07	514	000001_ERICI_RS03465		95-Core
PLAR_0515	6	0	hypothetical protein|Derived by automated computational analysis using gene prediction method: Protein Homology.	1206	1206	1206	0	99.81	99.75	99.92	0.06	515	000001_ERICI_RS03470		95-Core
PLAR_0516	6	0	inositol phosphorylceramide synthase|Derived by automated computational analysis using gene prediction method: Protein Homology.	782	780	795	5.59	99.07	96.67	99.87	1.21	516	000001_ERICI_RS03490		95-Core
PLAR_0517	5	0	Polyprenol monophosphomannose synthase|Derived by automated computational analysis using gene prediction method: Protein Homology.	696	696	696	0	99.86	99.86	99.86	0	517	000001_ERICI_RS03495	ppm1	95-Core
PLAR_0518	1	0	DUF2304 domain-containing protein|Derived by automated computational analysis using gene prediction method: Protein Homology.	390	390	390	0	-	-	-	-	518	000001_ERICI_RS03500		95-Core
PLAR_0519	1	0	4-amino-4-deoxy-L-arabinose-phosphoundecaprenol flippase subunit ArnE|Derived by automated computational analysis using gene prediction method: Protein Homology.	372	372	372	0	-	-	-	-	519	000001_ERICI_RS03505	arnE	95-Core
PLAR_0520	5	0	hypothetical protein|Derived by automated computational analysis using gene prediction method: Protein Homology.	1227	1227	1227	0	99.86	99.76	99.92	0.07	520	000001_ERICI_RS03510		95-Core
PLAR_0521	9	0	spore coat associated-like protein|Derived by automated computational analysis using gene prediction method: Protein Homology.	1421	1299	1437	43.37	99.86	99.59	100	0.14	521	000001_ERICI_RS03515		95-Core
PLAR_0522	4	0	Endospore coat-associated protein YheD|Derived by automated computational analysis using gene prediction method: Protein Homology.	1119	1119	1119	0	99.88	99.83	99.91	0.04	522	000001_ERICI_RS03520	yheD	95-Core
PLAR_0523	9	0	Endospore coat-associated protein YheD|Derived by automated computational analysis using gene prediction method: Protein Homology.	1371	1371	1371	0	99.82	99.49	99.93	0.16	523	000001_ERICI_RS03525	yheD	95-Core
PLAR_0524	5	0	Endospore coat-associated protein YheD|Derived by automated computational analysis using gene prediction method: Protein Homology.	1200	1200	1200	0	99.75	99.59	99.92	0.17	524	000001_ERICI_RS03530	yheD	95-Core
PLAR_0525	5	0	Endospore coat-associated protein YheD|Derived by automated computational analysis using gene prediction method: Protein Homology.	1374	1374	1374	0	99.43	99.35	99.57	0.08	525	000001_ERICI_RS03535	yheD	95-Core
PLAR_0526	7	0	DUF445 domain-containing protein|UPF0754 membrane protein SA1664	1227	1227	1227	0	99.77	99.43	99.92	0.19	526	000001_ERICI_RS03540		95-Core
PLAR_0527	3	0	hypothetical protein|UPF0342 protein YheA	360	360	360	0	99.73	99.73	99.73	0	527	000001_ERICI_RS03545		95-Core
PLAR_0528	5	0	Putative quinone oxidoreductase YhfP|Derived by automated computational analysis using gene prediction method: Protein Homology.	996	996	996	0	99.73	99.3	99.9	0.25	528	000001_ERICI_RS03550	yhfP
PLAR_0529	3	0	hypothetical protein|Derived by automated computational analysis using gene prediction method: GeneMarkS+.	283	273	288	7.07	98.54	97.43	99.65	1.11	529	000001_ERICI_RS03560
PLAR_0530	2	0	sorbitol-6-phosphate 2-dehydrogenase|catalyzes the conversion of sorbitol 6-phosphate into fructose 6-phosphate; incomplete; partial in the middle of a contig; missing start; Derived by automated computational analysis using gene prediction method: Protein Homology.	267	267	267	0	99.63	99.63	99.63	0	530	000001_ERICI_RS03565		95-Core
PLAR_0531	2	0	hypothetical protein|Derived by automated computational analysis using gene prediction method: GeneMarkS+.	243	243	243	0	99.59	99.59	99.59	0	531	000001_ERICI_RS03580		95-Core
PLAR_0532	2	0	hypothetical protein|Derived by automated computational analysis using gene prediction method: Protein Homology.	279	279	279	0	99.65	99.65	99.65	0	532	000001_ERICI_RS03585		95-Core
PLAR_0533	5	0	Inosine-5'-monophosphate dehydrogenase|Derived by automated computational analysis using gene prediction method: Protein Homology.	1338	1338	1338	0	99.8	99.55	99.93	0.14	533	000001_ERICI_RS03590	guaB	95-Core
PLAR_0534	3	0	hypothetical protein|Derived by automated computational analysis using gene prediction method: Protein Homology.	306	306	306	0	99.67	99.67	99.67	0	534	000001_ERICI_RS03595		95-Core
PLAR_0535	4	0	hypothetical protein|Derived by automated computational analysis using gene prediction method: GeneMarkS+.	183	183	183	0	99.27	98.91	99.45	0.25	535	000001_ERICI_RS03600		95-Core
PLAR_0536	7	0	Sensor histidine kinase ComP|Derived by automated computational analysis using gene prediction method: Protein Homology.	2322	2322	2322	0	99.85	99.36	99.96	0.22	536	000001_ERICI_RS03605	comP	95-Core
PLAR_0537	4	0	Transcriptional regulatory protein ComA|Derived by automated computational analysis using gene prediction method: Protein Homology.	587	459	630	74.05	99.83	99.79	99.85	0.03	537	000001_ERICI_RS03610	comA	95-Core
PLAR_0538	7	0	isoprenyl transferase-like protein|Derived by automated computational analysis using gene prediction method: Protein Homology.	975	975	975	0	99.58	98.36	99.9	0.55	538	000001_ERICI_RS03615		95-Core
PLAR_0539	1	0	hypothetical protein|Derived by automated computational analysis using gene prediction method: GeneMarkS+.	201	201	201	0	-	-	-	-	539	000001_ERICI_RS03620		95-Core
PLAR_0540	3	0	hypothetical protein|Derived by automated computational analysis using gene prediction method: GeneMarkS+.	543	543	543	0	96.41	93.01	99.82	3.41	540	000001_ERICI_RS03625		95-Core
PLAR_0541	1	0	hypothetical protein|Derived by automated computational analysis using gene prediction method: GeneMarkS+.	348	348	348	0	-	-	-	-	541	000001_ERICI_RS03630
PLAR_0542	3	0	hypothetical protein|Derived by automated computational analysis using gene prediction method: GeneMarkS+.	237	237	237	0	99.58	99.58	99.58	0	542	000001_ERICI_RS03635		95-Core
PLAR_0543	3	0	hypothetical protein|Derived by automated computational analysis using gene prediction method: GeneMarkS+.	579	579	579	0	99.75	99.66	99.83	0.09	543	000001_ERICI_RS03645		95-Core
PLAR_0544	3	0	Sporulation membrane protein YtrH|Derived by automated computational analysis using gene prediction method: Protein Homology.	333	333	333	0	99.7	99.7	99.7	0	544	000001_ERICI_RS03650	ytrH	95-Core
PLAR_0545	10	0	DNA polymerase III subunit alpha|Derived by automated computational analysis using gene prediction method: Protein Homology.	3657	3657	3657	0	99.95	99.81	99.97	0.05	545	000001_ERICI_RS03660	dnaE	95-Core
PLAR_0546	2	0	hypothetical protein|Derived by automated computational analysis using gene prediction method: Protein Homology.	192	192	192	0	99.48	99.48	99.48	0	546	000001_ERICI_RS03665		95-Core
PLAR_0547	3	0	Acetyl-coenzyme A carboxylase carboxyl transferase subunit beta|Derived by automated computational analysis using gene prediction method: Protein Homology.	867	867	867	0	99.83	99.77	99.89	0.06	547	000001_ERICI_RS03670	accD	95-Core
PLAR_0548	4	0	Acetyl-coenzyme A carboxylase carboxyl transferase subunit alpha|catalyzes the carboxylation of acetyl-CoA to malonyl-CoA; forms a tetramer composed of two alpha (AccA) and two beta (AccD) subunits; one of the two catalytic subunits that can form the acetyl CoA carboxylase enzyme together with a carrier protein; Derived by automated computational analysis using gene prediction method: Protein Hom…	975	975	975	0	99.8	99.69	99.9	0.08	548	000001_ERICI_RS03675	accA	95-Core
PLAR_0549	6	0	pyruvate kinase|Derived by automated computational analysis using gene prediction method: Protein Homology.	1755	1755	1755	0	99.86	99.77	99.95	0.06	549	000001_ERICI_RS03680	pyk	95-Core
PLAR_0550	5	0	1,4-dihydroxy-2-naphthoyl-CoA hydrolase|Derived by automated computational analysis using gene prediction method: Protein Homology.	447	447	447	0	99.61	99.33	99.78	0.19	550	000001_ERICI_RS03685		95-Core
PLAR_0551	7	0	citrate synthase-like protein|catalyzes the formation of citrate from acetyl-CoA and oxaloacetate; Derived by automated computational analysis using gene prediction method: Protein Homology.	1113	1113	1113	0	99.83	99.73	99.91	0.07	551	000001_ERICI_RS03690	citZ	95-Core
PLAR_0552	5	0	NADP-dependent isocitrate dehydrogenase|Converts isocitrate to alpha ketoglutarate; Derived by automated computational analysis using gene prediction method: Protein Homology.	1299	1299	1299	0	99.83	99.8	99.85	0.02	552	000001_ERICI_RS03695	icd	95-Core
PLAR_0553	2	0	malate dehydrogenase|Derived by automated computational analysis using gene prediction method: Protein Homology.	942	942	942	0	99.89	99.89	99.89	0	553	000001_ERICI_RS03700	mdh	95-Core
PLAR_0554	6	0	polysaccharide deacetylase family protein|Derived by automated computational analysis using gene prediction method: Protein Homology.	1152	1152	1152	0	99.86	99.74	99.91	0.07	554	000001_ERICI_RS03710		95-Core
PLAR_0555	10	0	hypothetical protein|Derived by automated computational analysis using gene prediction method: Protein Homology.	1547	1542	1551	4.41	99.85	99.68	99.94	0.07	555	000001_ERICI_RS03715		95-Core
PLAR_0556	6	0	PAS domain-containing sensor histidine kinase|Derived by automated computational analysis using gene prediction method: Protein Homology.	1800	1800	1800	0	99.5	99.25	99.95	0.26	556	000001_ERICI_RS03725	phoR	95-Core
PLAR_0557	5	0	Alkaline phosphatase synthesis transcriptional regulatory protein PhoP|Derived by automated computational analysis using gene prediction method: Protein Homology.	714	714	714	0	99.6	99.3	99.72	0.17	557	000001_ERICI_RS03730	phoP	95-Core
PLAR_0558	5	0	Inositol 2-dehydrogenase/D-chiro-inositol 3-dehydrogenase|Derived by automated computational analysis using gene prediction method: Protein Homology.	1083	1083	1083	0	99.72	99.67	99.82	0.06	558	000001_ERICI_RS03740	iolG	95-Core
PLAR_0559	6	0	Phosphate-binding protein PstS 1|Derived by automated computational analysis using gene prediction method: Protein Homology.	891	891	891	0	99.71	99.33	99.89	0.2	559	000001_ERICI_RS03750	pstS1	95-Core
PLAR_0560	2	0	phosphate ABC transporter permease subunit PstC|Derived by automated computational analysis using gene prediction method: Protein Homology.	840	840	840	0	99.65	99.65	99.65	0	560	000001_ERICI_RS03755	pstC	95-Core
PLAR_0561	8	0	phosphate ABC transporter permease PtsA|Derived by automated computational analysis using gene prediction method: Protein Homology.	858	858	858	0	99.7	99.53	99.89	0.11	561	000001_ERICI_RS03760	pstA	95-Core
PLAR_0562	1	0	hypothetical protein|Derived by automated computational analysis using gene prediction method: Protein Homology.	156	156	156	0	-	-	-	-	562	000001_ERICI_RS03785
PLAR_0563	3	0	hypothetical protein|Derived by automated computational analysis using gene prediction method: Protein Homology.	405	405	405	0	99.75	99.75	99.75	0	563	000001_ERICI_RS03790		95-Core
PLAR_0564	7	0	tetracycline resistance MFS efflux pump|Derived by automated computational analysis using gene prediction method: Protein Homology.	1170	1170	1170	0	99.85	99.66	99.92	0.11	564	000001_ERICI_RS03795		95-Core
PLAR_0565	3	0	DUF1516 domain-containing protein|Derived by automated computational analysis using gene prediction method: Protein Homology.	354	354	354	0	99.72	99.72	99.72	0	565	000001_ERICI_RS03800		95-Core
PLAR_0566	7	0	hypothetical protein|Derived by automated computational analysis using gene prediction method: Protein Homology.	645	645	645	0	99.69	99.54	99.85	0.13	566	000001_ERICI_RS03805		95-Core
PLAR_0567	3	0	Phosphoglycolate phosphatase|Derived by automated computational analysis using gene prediction method: Protein Homology.	747	747	747	0	99.87	99.87	99.87	0	567	000001_ERICI_RS03810	gph	95-Core
PLAR_0568	9	0	DNA polymerase I|Derived by automated computational analysis using gene prediction method: Protein Homology.	2655	2655	2655	0	99.9	99.83	99.93	0.03	568	000001_ERICI_RS03815	polA	95-Core
PLAR_0569	4	0	DNA-formamidopyrimidine glycosylase|Derived by automated computational analysis using gene prediction method: Protein Homology.	861	861	861	0	99.66	99.31	99.89	0.25	569	000001_ERICI_RS03820	mutM	95-Core
PLAR_0570	6	0	sporulation membrane protein YtaF|Derived by automated computational analysis using gene prediction method: Protein Homology.	699	699	699	0	99.74	99.71	99.86	0.06	570	000001_ERICI_RS03825	ytaF,mntP	95-Core
PLAR_0571	3	0	dephospho-CoA kinase|Derived by automated computational analysis using gene prediction method: Protein Homology.	597	597	597	0	99.83	99.83	99.83	0	571	000001_ERICI_RS03830	coaE	95-Core
PLAR_0572	1	0	Membrane-bound lytic murein transglycosylase C|Derived by automated computational analysis using gene prediction method: Protein Homology.	555	555	555	0	-	-	-	-	572	000001_ERICI_RS03835	mltC
PLAR_0573	1	0	Small, acid-soluble spore protein alpha|Derived by automated computational analysis using gene prediction method: Protein Homology.	231	231	231	0	-	-	-	-	573	000001_ERICI_RS03840		95-Core
PLAR_0574	3	0	transcriptional regulator NrdR|Derived by automated computational analysis using gene prediction method: Protein Homology.	471	471	471	0	99.69	99.58	99.79	0.11	574	000001_ERICI_RS03845	nrdR	95-Core
PLAR_0575	8	0	ABC transporter substrate-binding protein|Derived by automated computational analysis using gene prediction method: Protein Homology.	1269	1269	1269	0	99.12	99.02	99.53	0.17	575	000001_ERICI_RS03850	malX	95-Core
PLAR_0576	7	0	Lactose transport system permease protein LacF|Derived by automated computational analysis using gene prediction method: Protein Homology.	936	936	936	0	98.67	98.4	99.79	0.5	576	000001_ERICI_RS03855	lacF
PLAR_0577	8	0	L-arabinose transport system permease protein AraQ|Derived by automated computational analysis using gene prediction method: Protein Homology.	876	771	891	39.69	98.97	93.88	99.89	2.08	577	000001_ERICI_RS03860	araQ	95-Core
PLAR_0578	4	0	HTH-type transcriptional regulator RpiR|Derived by automated computational analysis using gene prediction method: Protein Homology.	267	267	267	0	99	98.51	99.63	0.47	578	000001_ERICI_RS03865	rpiR	95-Core
PLAR_0579	6	0	PtsGHI operon antiterminator|Derived by automated computational analysis using gene prediction method: Protein Homology.	864	864	864	0	99.7	98.96	99.89	0.37	579	000001_ERICI_RS03870	glcT	95-Core
PLAR_0580	3	0	PTS system glucose-specific EIIA component|Derived by automated computational analysis using gene prediction method: Protein Homology.	486	486	486	0	98.98	98.15	99.8	0.82	580	000001_ERICI_RS03875	crr	95-Core
PLAR_0581	9	0	PTS system N-acetylglucosamine-specific EIICBA component|Derived by automated computational analysis using gene prediction method: Protein Homology.	1455	1455	1455	0	99.84	99.73	99.93	0.07	581	000001_ERICI_RS03880	nagE	95-Core
PLAR_0582	9	0	phosphoenolpyruvate--protein phosphotransferase|Derived by automated computational analysis using gene prediction method: Protein Homology.	1740	1740	1740	0	99.57	99.51	99.77	0.08	582	000001_ERICI_RS03885	ptsP,ptsI	95-Core
PLAR_0583	4	0	Protective antigen|Derived by automated computational analysis using gene prediction method: Protein Homology.	1599	1599	1599	0	99.92	99.88	99.94	0.03	583	000001_ERICI_RS03890	pagA
PLAR_0584	7	0	hypothetical protein|Derived by automated computational analysis using gene prediction method: GeneMarkS+.	903	903	903	0	99.77	99.67	99.89	0.07	584	000001_ERICI_RS03900
PLAR_0585	4	0	hypothetical protein|Derived by automated computational analysis using gene prediction method: GeneMarkS+.	296	294	303	3.9	99.55	99.32	99.66	0.16	585	000001_ERICI_RS03905		95-Core
PLAR_0586	4	0	DUF3967 domain-containing protein|Derived by automated computational analysis using gene prediction method: Protein Homology.	546	546	546	0	99.51	99.09	99.82	0.31	586	000001_ERICI_RS03910		95-Core
PLAR_0587	6	0	NADH:flavin oxidoreductase/NADH oxidase|Derived by automated computational analysis using gene prediction method: Protein Homology.	1017	1017	1017	0	99.77	99.61	99.91	0.1	587	000001_ERICI_RS03915	namA	95-Core
PLAR_0588	4	0	biotin transporter BioY|Derived by automated computational analysis using gene prediction method: Protein Homology.	567	567	567	0	99.77	99.65	99.83	0.08	588	000001_ERICI_RS03920	bioY	95-Core
PLAR_0589	4	0	Energy-coupling factor transporter ATP-binding protein EcfA1|Derived by automated computational analysis using gene prediction method: Protein Homology.	849	849	849	0	99.42	98.83	99.89	0.44	589	000001_ERICI_RS03925	ecfA1	95-Core
PLAR_0590	8	0	Energy-coupling factor transporter transmembrane protein EcfT|Derived by automated computational analysis using gene prediction method: Protein Homology.	1665	1665	1665	0	99.3	99.23	99.58	0.11	590	000001_ERICI_RS03930	ecfT	95-Core
PLAR_0591	10	0	putative peptidoglycan glycosyltransferase FtsW|Derived by automated computational analysis using gene prediction method: Protein Homology.	1191	1191	1191	0	99.87	99.83	99.92	0.04	591	000001_ERICI_RS03935	ftsW	95-Core
PLAR_0592	4	0	hypothetical protein|Derived by automated computational analysis using gene prediction method: GeneMarkS+.	261	252	264	5.2	98.44	96.81	99.63	1.19	592	000001_ERICI_RS03940		95-Core
PLAR_0593	1	0	hypothetical protein|Derived by automated computational analysis using gene prediction method: Protein Homology.	540	540	540	0	-	-	-	-	593	000001_ERICI_RS03945
PLAR_0594	8	0	HTH-type transcriptional regulator KipR|Derived by automated computational analysis using gene prediction method: Protein Homology.	774	669	789	39.69	99.59	99.25	99.87	0.21	594	000001_ERICI_RS03950	kipR	95-Core
PLAR_0595	5	0	membrane protein|Derived by automated computational analysis using gene prediction method: Protein Homology.	1488	1488	1488	0	99.92	99.87	99.93	0.03	595	000001_ERICI_RS03955
PLAR_0596	6	0	DUF917 domain-containing protein|Derived by automated computational analysis using gene prediction method: Protein Homology.	1056	1056	1056	0	99.68	99.15	99.91	0.28	596	000001_ERICI_RS03960		95-Core
PLAR_0597	7	0	DUF1177 domain-containing protein|Derived by automated computational analysis using gene prediction method: Protein Homology.	937	930	939	3.15	99.72	99.26	100	0.24	597	000001_ERICI_RS03965		95-Core
PLAR_0598	6	0	hypothetical protein|Derived by automated computational analysis using gene prediction method: Protein Homology.	683	678	684	2.24	99.65	99.27	99.85	0.2	598	000001_ERICI_RS03970		95-Core
PLAR_0599	7	0	hypothetical protein|Derived by automated computational analysis using gene prediction method: Protein Homology.	945	930	948	6.3	99.75	99.27	99.9	0.22	599	000001_ERICI_RS03975		95-Core
PLAR_0600	3	0	hypothetical protein|Derived by automated computational analysis using gene prediction method: GeneMarkS+.	189	189	189	0	97.89	97.89	97.89	0	600	000001_ERICI_RS03980		95-Core
PLAR_0601	5	0	hypothetical protein|Derived by automated computational analysis using gene prediction method: Protein Homology.	312	312	312	0	99.04	97.76	99.68	0.75	601	000001_ERICI_RS03985		95-Core
PLAR_0602	1	0	hypothetical protein|Derived by automated computational analysis using gene prediction method: Protein Homology.	138	138	138	0	-	-	-	-	602	000001_ERICI_RS04025		95-Core
PLAR_0603	2	0	hypothetical protein|Derived by automated computational analysis using gene prediction method: GeneMarkS+.	258	258	258	0	99.61	99.61	99.61	0	603	000001_ERICI_RS04030		95-Core
PLAR_0604	5	0	hypothetical protein|Derived by automated computational analysis using gene prediction method: GeneMarkS+.	1482	1482	1482	0	99.92	99.87	99.93	0.03	604	000001_ERICI_RS04040
PLAR_0605	3	0	ImmA/IrrE family metallo-endopeptidase|Derived by automated computational analysis using gene prediction method: Protein Homology.	363	363	363	0	99.59	99.45	99.73	0.14	605	000001_ERICI_RS04050
PLAR_0606	5	0	HTH-type transcriptional regulator Xre|Derived by automated computational analysis using gene prediction method: Protein Homology.	456	456	456	0	99.62	99.35	99.79	0.18	606	000001_ERICI_RS04055	xre
PLAR_0607	4	0	hypothetical protein|Derived by automated computational analysis using gene prediction method: Protein Homology.	450	450	450	0	99.11	97.78	99.78	0.94	607	000001_ERICI_RS04060
PLAR_0608	4	0	hypothetical protein|Derived by automated computational analysis using gene prediction method: GeneMarkS+.	672	672	672	0	99.66	99.26	99.85	0.28	608	000001_ERICI_RS04065
PLAR_0609	2	0	hypothetical protein|Derived by automated computational analysis using gene prediction method: GeneMarkS+.	444	444	444	0	99.78	99.78	99.78	0	609	000001_ERICI_RS04070
PLAR_0610	3	0	hypothetical protein|Derived by automated computational analysis using gene prediction method: Protein Homology.	183	183	183	0	99.18	98.91	99.45	0.27	610	000001_ERICI_RS04075
PLAR_0611	7	0	hypothetical protein|Derived by automated computational analysis using gene prediction method: Protein Homology.	1335	1335	1335	0	99.85	99.71	99.93	0.08	611	000001_ERICI_RS04080
PLAR_0612	5	0	Phage-like element PBSX protein XkdM|Derived by automated computational analysis using gene prediction method: Protein Homology.	462	462	462	0	99.51	99.43	99.57	0.06	612	000001_ERICI_RS04085	xkdM
PLAR_0613	4	0	putative protein YqbN|Derived by automated computational analysis using gene prediction method: Protein Homology.	423	423	423	0	98.58	96.45	99.77	1.51	613	000001_ERICI_RS04090	yqbN
PLAR_0614	7	0	hypothetical protein|Derived by automated computational analysis using gene prediction method: GeneMarkS+.	2046	2046	2046	0	99.6	98.29	99.95	0.59	614	000001_ERICI_RS04095
PLAR_0615	4	0	LysM domain-containing protein|Derived by automated computational analysis using gene prediction method: Protein Homology.	642	642	642	0	99.22	98.29	99.85	0.67	615	000001_ERICI_RS04100
PLAR_0616	5	0	hypothetical protein|Derived by automated computational analysis using gene prediction method: Protein Homology.	969	969	969	0	99.26	97.32	99.9	1.12	616	000001_ERICI_RS04105
PLAR_0617	3	0	DUF2577 domain-containing protein|Derived by automated computational analysis using gene prediction method: Protein Homology.	288	288	288	0	98.61	97.57	99.65	1.04	617	000001_ERICI_RS04110
PLAR_0618	3	0	DUF2634 domain-containing protein|Derived by automated computational analysis using gene prediction method: Protein Homology.	423	423	423	0	97.4	95.04	99.77	2.36	618	000001_ERICI_RS04115
PLAR_0619	7	0	phage tail protein|Derived by automated computational analysis using gene prediction method: Protein Homology.	1077	1077	1077	0	99.2	98.05	99.91	0.8	619	000001_ERICI_RS04120
PLAR_0620	5	0	hypothetical protein|Derived by automated computational analysis using gene prediction method: GeneMarkS+.	279	279	279	0	97.21	96.42	99.29	1.2	620	000001_ERICI_RS04130
PLAR_0621	1	0	holin-like protein|Derived by automated computational analysis using gene prediction method: Protein Homology.	411	411	411	0	-	-	-	-	621	000001_ERICI_RS04145
PLAR_0622	6	0	bacteriophage SPbeta N-acetylmuramoyl-L-alanine amidase-like protein|Derived by automated computational analysis using gene prediction method: Protein Homology.	774	774	774	0	99.77	99.61	99.87	0.1	622	000001_ERICI_RS04150
PLAR_0623	1	0	hypothetical protein|Derived by automated computational analysis using gene prediction method: GeneMarkS+.	198	198	198	0	-	-	-	-	623	000001_ERICI_RS04160
PLAR_0624	3	0	hypothetical protein|Derived by automated computational analysis using gene prediction method: Protein Homology.	348	348	348	0	99.43	99.14	99.71	0.29	624	000001_ERICI_RS04165
PLAR_0625	5	0	DUF2512 domain-containing protein|Derived by automated computational analysis using gene prediction method: Protein Homology.	345	345	345	0	99.24	98.55	99.71	0.43	625	000001_ERICI_RS04170
PLAR_0626	2	0	spore coat-like protein|Derived by automated computational analysis using gene prediction method: Protein Homology.	204	204	204	0	99.51	99.51	99.51	0	626	000001_ERICI_RS04175		95-Core
PLAR_0627	4	0	hypothetical protein|Derived by automated computational analysis using gene prediction method: GeneMarkS+.	291	291	291	0	99.43	99.31	99.66	0.16	627	000001_ERICI_RS04185
PLAR_0628	1	0	hypothetical protein|Derived by automated computational analysis using gene prediction method: GeneMarkS+.	180	180	180	0	-	-	-	-	628	000001_ERICI_RS04190
PLAR_0629	4	0	putative transcriptional regulatory protein pdtaR|Derived by automated computational analysis using gene prediction method: Protein Homology.	573	573	573	0	99.83	99.83	99.83	0	629	000001_ERICI_RS04210	pdtaR	95-Core
PLAR_0630	6	0	putative sensor histidine kinase pdtaS|Derived by automated computational analysis using gene prediction method: Protein Homology.	1425	1425	1425	0	99.2	99.03	99.79	0.3	630	000001_ERICI_RS04215	pdtaS	95-Core
PLAR_0631	7	0	ethanolamine ammonia-lyase subunit EutB|with EutC catalyzes the formation of acetaldehyde and ammonia from ethanolamine; Derived by automated computational analysis using gene prediction method: Protein Homology.	1365	1365	1365	0	98.76	98.54	99.79	0.46	631	000001_ERICI_RS04225	eutB	95-Core
PLAR_0632	5	0	ethanolamine ammonia-lyase subunit EutC|Derived by automated computational analysis using gene prediction method: Protein Homology.	951	951	951	0	98.84	98.57	99.58	0.43	632	000001_ERICI_RS04230	eutC	95-Core
PLAR_0633	2	0	ethanolamine utilization microcompartment protein EutL|carboxysome structural protein involved in ethanolamine utilization; Derived by automated computational analysis using gene prediction method: Protein Homology.	654	654	654	0	99.85	99.85	99.85	0	633	000001_ERICI_RS04235	eutL	95-Core
PLAR_0634	6	0	BMC domain-containing protein|Derived by automated computational analysis using gene prediction method: Protein Homology.	741	741	741	0	99.6	98.93	99.87	0.35	634	000001_ERICI_RS04240		95-Core
PLAR_0635	6	0	acetaldehyde dehydrogenase (acetylating)|Derived by automated computational analysis using gene prediction method: Protein Homology.	1463	1458	1464	2.24	99.91	99.8	99.93	0.05	635	000001_ERICI_RS04245	adhE	95-Core
PLAR_0636	4	0	Propanediol utilization protein PduA|ethanolamine utilization protein; involved in the degredation of ethanolamine; Derived by automated computational analysis using gene prediction method: Protein Homology.	288	288	288	0	99.54	99.31	99.65	0.16	636	000001_ERICI_RS04250	pduA
PLAR_0637	5	0	ethanolamine utilization cobalamin adenosyltransferase|Derived by automated computational analysis using gene prediction method: Protein Homology.	828	828	828	0	99.67	99.03	99.88	0.37	637	000001_ERICI_RS04255
PLAR_0638	5	0	phosphate propanoyltransferase|catalyzes the formation of propionyl phosphate from propionyl-CoA in propanediol degradation; Derived by automated computational analysis using gene prediction method: Protein Homology.	639	639	639	0	99.69	99.38	99.85	0.19	638	000001_ERICI_RS04260	pduL
PLAR_0639	3	0	putative ethanolamine utilization protein|Derived by automated computational analysis using gene prediction method: Protein Homology.	684	684	684	0	99.85	99.85	99.85	0	639	000001_ERICI_RS04265
PLAR_0640	2	0	Carbon dioxide concentrating mechanism protein CcmL|Derived by automated computational analysis using gene prediction method: Protein Homology.	273	273	273	0	99.63	99.63	99.63	0	640	000001_ERICI_RS04270	ccmL
PLAR_0641	3	0	BMC domain-containing protein|Derived by automated computational analysis using gene prediction method: Protein Homology.	546	546	546	0	99.73	99.63	99.82	0.09	641	000001_ERICI_RS04275		95-Core
PLAR_0642	8	0	ethanolamine utilization protein EutH|Derived by automated computational analysis using gene prediction method: Protein Homology.	1116	1116	1116	0	99.64	99.55	99.73	0.06	642	000001_ERICI_RS04280		95-Core
PLAR_0643	6	0	Ubiquinone/menaquinone biosynthesis C-methyltransferase UbiE|Derived by automated computational analysis using gene prediction method: Protein Homology.	844	840	852	5.66	99.59	99.05	99.88	0.29	643	000001_ERICI_RS04285	ubiE	95-Core
PLAR_0644	1	0	transcriptional regulator|Derived by automated computational analysis using gene prediction method: Protein Homology.	195	195	195	0	-	-	-	-	644	000001_ERICI_RS04290		95-Core
PLAR_0645	1	0	hypothetical protein|Derived by automated computational analysis using gene prediction method: Protein Homology.	213	213	213	0	-	-	-	-	645	000001_ERICI_RS04295		95-Core
PLAR_0646	3	0	hypothetical protein|Derived by automated computational analysis using gene prediction method: GeneMarkS+.	330	330	330	0	99.55	99.39	99.7	0.15	646	000001_ERICI_RS04310		95-Core
PLAR_0647	3	0	VanZ family protein|Derived by automated computational analysis using gene prediction method: Protein Homology.	525	525	525	0	99.72	99.62	99.81	0.1	647	000001_ERICI_RS04315		95-Core
PLAR_0648	3	0	hypothetical protein|Derived by automated computational analysis using gene prediction method: GeneMarkS+.	414	414	414	0	99.64	99.52	99.76	0.12	648	000001_ERICI_RS04320		95-Core
PLAR_0649	4	0	hypothetical protein|Derived by automated computational analysis using gene prediction method: GeneMarkS+.	303	303	303	0	99.12	98.02	99.67	0.78	649	000001_ERICI_RS04325
PLAR_0650	5	0	DUF86 domain-containing protein|UPF0331 protein YutE	438	438	438	0	99.49	98.63	99.77	0.49	650	000001_ERICI_RS04330		95-Core
PLAR_0651	6	0	transcriptional regulator|Derived by automated computational analysis using gene prediction method: Protein Homology.	640	639	648	3.35	99.44	98.13	100	0.69	651	000001_ERICI_RS04335		95-Core
PLAR_0652	4	0	hypothetical protein|Derived by automated computational analysis using gene prediction method: GeneMarkS+.	183	183	183	0	99.27	98.91	99.45	0.25	652	000001_ERICI_RS04340		95-Core
PLAR_0653	9	0	selenide, water dikinase SelD|Derived by automated computational analysis using gene prediction method: Protein Homology.	1062	1062	1062	0	99.7	98.78	99.91	0.35	653	000001_ERICI_RS04345	selD	95-Core
PLAR_0654	7	0	tRNA 2-selenouridine(34) synthase MnmH|Derived by automated computational analysis using gene prediction method: Protein Homology.	1053	1053	1053	0	99.69	99.24	99.91	0.22	654	000001_ERICI_RS04350	selU
PLAR_0655	5	0	hypothetical protein|Derived by automated computational analysis using gene prediction method: GeneMarkS+.	463	435	471	14.4	99.74	99.58	99.79	0.09	655	000001_ERICI_RS04355		95-Core
PLAR_0656	2	0	YtxH domain-containing protein|Derived by automated computational analysis using gene prediction method: Protein Homology.	378	378	378	0	99.74	99.74	99.74	0	656	000001_ERICI_RS04360		95-Core
PLAR_0657	6	0	N-acetyltransferase|Derived by automated computational analysis using gene prediction method: Protein Homology.	525	525	525	0	99.7	99.62	99.81	0.09	657	000001_ERICI_RS04370		95-Core
PLAR_0658	6	0	alpha-glucosidase/alpha-galactosidase|catalyses the hydrolysis of terminal non-reducing alpha-D-galactose residues in alpha-D-galactosides; Derived by automated computational analysis using gene prediction method: Protein Homology.	1299	1299	1299	0	99.54	99.49	99.69	0.08	658	000001_ERICI_RS04385	melA	95-Core
PLAR_0659	6	0	hypothetical protein|Derived by automated computational analysis using gene prediction method: Protein Homology.	270	270	270	0	99.26	98.89	99.63	0.33	659	000001_ERICI_RS04390
PLAR_0660	1	0	DUF2798 domain-containing protein|Derived by automated computational analysis using gene prediction method: Protein Homology.	486	486	486	0	-	-	-	-	660	000001_ERICI_RS04400
PLAR_0661	4	0	MerR family DNA-binding transcriptional regulator|Derived by automated computational analysis using gene prediction method: Protein Homology.	441	441	441	0	99.66	99.55	99.77	0.09	661	000001_ERICI_RS04410	yfmP	95-Core
PLAR_0662	13	0	Multidrug efflux protein YfmO|Derived by automated computational analysis using gene prediction method: Protein Homology.	1185	1182	1188	1.18	99.57	99.45	99.75	0.09	662	000001_ERICI_RS04415	yfmO	95-Core
PLAR_0663	8	0	Glutamate racemase 1|Derived by automated computational analysis using gene prediction method: Protein Homology.	807	807	807	0	99.84	99.75	99.88	0.06	663	000001_ERICI_RS04420	racE	95-Core
PLAR_0664	7	0	Gamma-D-glutamyl-L-diamino acid endopeptidase 1|Derived by automated computational analysis using gene prediction method: Protein Homology.	1203	1203	1203	0	99.84	99.75	99.92	0.05	664	000001_ERICI_RS04425		95-Core
PLAR_0665	4	0	hypothetical protein|Derived by automated computational analysis using gene prediction method: Protein Homology.	282	282	282	0	99.53	99.29	99.65	0.17	665	000001_ERICI_RS04430		95-Core
PLAR_0666	1	0	hypothetical protein|Derived by automated computational analysis using gene prediction method: Protein Homology.	192	192	192	0	-	-	-	-	666	000001_ERICI_RS04435		95-Core
PLAR_0667	6	0	sporulation integral membrane protein YtvI|Derived by automated computational analysis using gene prediction method: Protein Homology.	888	888	888	0	99.86	99.78	99.89	0.05	667	000001_ERICI_RS04450	ytvI	95-Core
PLAR_0668	5	0	type I methionyl aminopeptidase|Derived by automated computational analysis using gene prediction method: Protein Homology.	753	753	753	0	99.87	99.87	99.87	0	668	000001_ERICI_RS04455	map	95-Core
PLAR_0669	2	0	hypothetical protein|Derived by automated computational analysis using gene prediction method: Protein Homology.	303	303	303	0	99.67	99.67	99.67	0	669	000001_ERICI_RS04460		95-Core
PLAR_0670	2	0	DUF1450 domain-containing protein|Derived by automated computational analysis using gene prediction method: Protein Homology.	225	225	225	0	99.56	99.56	99.56	0	670	000001_ERICI_RS04465		95-Core
PLAR_0671	2	0	hypothetical protein|Derived by automated computational analysis using gene prediction method: GeneMarkS+.	544	525	564	19.5	99.81	99.81	99.81	0	671	000001_ERICI_RS04470
PLAR_0672	3	0	Ribosomal RNA large subunit methyltransferase L|Derived by automated computational analysis using gene prediction method: Protein Homology.	1155	1155	1155	0	99.83	99.74	99.91	0.09	672	000001_ERICI_RS04480	rlmL	95-Core
PLAR_0673	5	0	Putative O-methyltransferase/MSMEI_4947|Derived by automated computational analysis using gene prediction method: Protein Homology.	636	636	636	0	99.85	99.85	99.85	0	673	000001_ERICI_RS04485		95-Core
PLAR_0674	5	0	Tetracycline resistance protein, class B|Derived by automated computational analysis using gene prediction method: Protein Homology.	1218	1218	1218	0	99.92	99.92	99.92	0	674	000001_ERICI_RS04490	tetA	95-Core
PLAR_0675	3	0	spore coat protein|Derived by automated computational analysis using gene prediction method: Protein Homology.	576	576	576	0	99.83	99.83	99.83	0	675	000001_ERICI_RS04495		95-Core
PLAR_0676	6	0	FAA hydrolase family protein|Derived by automated computational analysis using gene prediction method: Protein Homology.	635	630	636	2.24	99.15	96.83	99.85	1.16	676	000001_ERICI_RS04500	ycgM	95-Core
PLAR_0677	5	0	N-acetylglucosaminyldiphosphoundecaprenol N-acetyl-beta-D-mannosaminyltransferase|Derived by automated computational analysis using gene prediction method: Protein Homology.	741	741	741	0	99.83	99.73	99.87	0.06	677	000001_ERICI_RS04505	tagA	95-Core
PLAR_0678	8	0	DUF92 domain-containing protein|Derived by automated computational analysis using gene prediction method: Protein Homology.	855	855	855	0	99.87	99.77	99.89	0.04	678	000001_ERICI_RS04510		95-Core
PLAR_0679	2	0	DUF1049 domain-containing protein|Derived by automated computational analysis using gene prediction method: Protein Homology.	366	366	366	0	99.73	99.73	99.73	0	679	000001_ERICI_RS04520		95-Core
PLAR_0680	11	0	oligoendopeptidase F|Derived by automated computational analysis using gene prediction method: Protein Homology.	1899	1899	1899	0	99.84	99.63	99.95	0.1	680	000001_ERICI_RS04525	pepF	95-Core
PLAR_0681	7	0	TerC family protein|Derived by automated computational analysis using gene prediction method: Protein Homology.	852	852	852	0	99.77	99.53	99.89	0.14	681	000001_ERICI_RS04530		95-Core
PLAR_0682	2	0	hypothetical protein|Derived by automated computational analysis using gene prediction method: Protein Homology.	234	234	234	0	99.57	99.57	99.57	0	682	000001_ERICI_RS04535		95-Core
PLAR_0683	2	0	cold shock domain-containing protein|Derived by automated computational analysis using gene prediction method: Protein Homology.	198	198	198	0	99.5	99.5	99.5	0	683	000001_ERICI_RS04540	cspB	95-Core
PLAR_0684	4	0	YebC/PmpR family DNA-binding transcriptional regulator|Derived by automated computational analysis using gene prediction method: Protein Homology.	741	741	741	0	99.82	99.73	99.87	0.06	684	000001_ERICI_RS04545		95-Core
PLAR_0685	5	0	Putative NAD(P)H nitroreductase MhqN|Derived by automated computational analysis using gene prediction method: Protein Homology.	645	645	645	0	99.73	99.69	99.85	0.07	685	000001_ERICI_RS04550	mhqN	95-Core
PLAR_0686	2	0	hypothetical protein|Derived by automated computational analysis using gene prediction method: Protein Homology.	612	612	612	0	99.84	99.84	99.84	0	686	000001_ERICI_RS04560		95-Core
PLAR_0687	6	0	DUF2600 domain-containing protein|Derived by automated computational analysis using gene prediction method: Protein Homology.	1026	1026	1026	0	99.75	99.51	99.91	0.13	687	000001_ERICI_RS04565		95-Core
PLAR_0688	3	0	ATP-dependent 6-phosphofructokinase|Derived by automated computational analysis using gene prediction method: Protein Homology.	966	966	966	0	99.8	99.69	99.9	0.1	688	000001_ERICI_RS04570	pfkA	95-Core
PLAR_0689	7	0	NADPH-dependent oxidoreductase|Derived by automated computational analysis using gene prediction method: Protein Homology.	552	552	552	0	99.25	98.01	99.82	0.62	689	000001_ERICI_RS04580		95-Core
PLAR_0690	7	0	Cytochrome bd ubiquinol oxidase subunit 1|Derived by automated computational analysis using gene prediction method: Protein Homology.	1407	1407	1407	0	99.85	99.79	99.93	0.05	690	000001_ERICI_RS04585	cydA	95-Core
PLAR_0691	4	0	Cytochrome bd-I ubiquinol oxidase subunit 2|Derived by automated computational analysis using gene prediction method: Protein Homology.	1017	1017	1017	0	99.87	99.81	99.91	0.05	691	000001_ERICI_RS04590	cydB	95-Core
PLAR_0692	5	0	thiol reductant ABC exporter subunit CydD|Derived by automated computational analysis using gene prediction method: Protein Homology.	1725	1725	1725	0	99.68	99.57	99.95	0.15	692	000001_ERICI_RS04595	cydD	95-Core
PLAR_0693	6	0	Putative multidrug export ATP-binding/permease protein|Derived by automated computational analysis using gene prediction method: Protein Homology.	1758	1758	1758	0	99.91	99.89	99.95	0.03	693	000001_ERICI_RS04600	cydC	95-Core
PLAR_0694	2	0	twin-arginine translocase TatA/TatE family subunit|Derived by automated computational analysis using gene prediction method: Protein Homology.	252	252	252	0	99.21	99.21	99.21	0	694	000001_ERICI_RS04605		95-Core
PLAR_0695	2	0	hypothetical protein|Derived by automated computational analysis using gene prediction method: Protein Homology.	195	195	195	0	99.49	99.49	99.49	0	695	000001_ERICI_RS04610		95-Core
PLAR_0696	4	0	YitT family protein|Derived by automated computational analysis using gene prediction method: Protein Homology.	822	822	822	0	99.76	99.64	99.88	0.1	696	000001_ERICI_RS04615		95-Core
PLAR_0697	4	0	DUF4247 domain-containing protein|Derived by automated computational analysis using gene prediction method: Protein Homology.	669	669	669	0	99.8	99.71	99.85	0.07	697	000001_ERICI_RS04625		95-Core
PLAR_0698	6	0	DUF4178 domain-containing protein|Derived by automated computational analysis using gene prediction method: Protein Homology.	534	534	534	0	99.61	99.44	99.81	0.12	698	000001_ERICI_RS04630		95-Core
PLAR_0699	5	0	DEAD-box ATP-dependent RNA helicase CshA|Derived by automated computational analysis using gene prediction method: Protein Homology.	1518	1518	1518	0	99.94	99.94	99.94	0	699	000001_ERICI_RS04635	cshA	95-Core
PLAR_0700	3	0	fructose-6-phosphate aldolase|Derived by automated computational analysis using gene prediction method: Protein Homology.	657	657	657	0	99.7	99.55	99.85	0.15	700	000001_ERICI_RS04650	fsa,tal	95-Core
PLAR_0701	6	0	Fructose-1,6-bisphosphatase class 2|Derived by automated computational analysis using gene prediction method: Protein Homology.	1008	1008	1008	0	99.91	99.91	99.91	0	701	000001_ERICI_RS04655	glpX	95-Core
PLAR_0702	4	0	DUF1499 domain-containing protein|Derived by automated computational analysis using gene prediction method: Protein Homology.	390	390	390	0	99.66	99.49	99.75	0.12	702	000001_ERICI_RS04665		95-Core
PLAR_0703	3	0	thiol peroxidase|Derived by automated computational analysis using gene prediction method: Protein Homology.	519	519	519	0	99.72	99.62	99.81	0.1	703	000001_ERICI_RS04670	tpx	95-Core
PLAR_0704	4	0	HTH-type transcriptional regulator GltC|Derived by automated computational analysis using gene prediction method: Protein Homology.	930	930	930	0	99.89	99.89	99.89	0	704	000001_ERICI_RS04675	gltC	95-Core
PLAR_0705	3	0	peptidase|Derived by automated computational analysis using gene prediction method: Protein Homology.	666	666	666	0	99.78	99.7	99.85	0.08	705	000001_ERICI_RS04680		95-Core
PLAR_0706	2	0	hypothetical protein|Derived by automated computational analysis using gene prediction method: Protein Homology.	468	468	468	0	99.79	99.79	99.79	0	706	000001_ERICI_RS04690		95-Core
PLAR_0707	9	0	Bacillibactin exporter|Derived by automated computational analysis using gene prediction method: Protein Homology.	1314	1314	1314	0	99.82	99.7	99.93	0.08	707	000001_ERICI_RS04695	ymfD	95-Core
PLAR_0708	1	0	TlpA family protein disulfide reductase|Derived by automated computational analysis using gene prediction method: Protein Homology.	480	480	480	0	-	-	-	-	708	000001_ERICI_RS04700		95-Core
PLAR_0709	8	0	DNA polymerase IV|Derived by automated computational analysis using gene prediction method: Protein Homology.	1293	1293	1293	0	99.85	99.61	99.93	0.11	709	000001_ERICI_RS04710	dinB	95-Core
PLAR_0710	1	0	ferredoxin|Derived by automated computational analysis using gene prediction method: Protein Homology.	234	234	234	0	-	-	-	-	710	000001_ERICI_RS04715		95-Core
PLAR_0711	10	0	L,D-transpeptidase|Derived by automated computational analysis using gene prediction method: Protein Homology.	1501	1491	1503	3.61	99.86	99.73	99.93	0.07	711	000001_ERICI_RS04720		95-Core
PLAR_0712	8	0	quinone-dependent dihydroorotate dehydrogenase|Derived by automated computational analysis using gene prediction method: Protein Homology.	1098	1098	1098	0	99.78	99.55	99.91	0.11	712	000001_ERICI_RS04725	pyrD	95-Core
PLAR_0713	6	0	GTP pyrophosphokinase family protein|Derived by automated computational analysis using gene prediction method: Protein Homology.	807	807	807	0	99.76	99.63	99.88	0.11	713	000001_ERICI_RS04730		95-Core
PLAR_0714	5	0	DUF309 domain-containing protein|Derived by automated computational analysis using gene prediction method: Protein Homology.	417	405	420	6	99.76	99.53	100	0.17	714	000001_ERICI_RS04735		95-Core
PLAR_0715	6	0	Cof-type HAD-IIB family hydrolase|Derived by automated computational analysis using gene prediction method: Protein Homology.	804	804	804	0	99.83	99.75	99.88	0.06	715	000001_ERICI_RS04745	yidA	95-Core
PLAR_0716	8	0	Multidrug resistance protein 3|Derived by automated computational analysis using gene prediction method: Protein Homology.	1519	1509	1521	3.97	99.93	99.81	100	0.05	716	000001_ERICI_RS04750	bmr3	95-Core
PLAR_0717	6	0	thioredoxin|Derived by automated computational analysis using gene prediction method: Protein Homology.	318	318	318	0	99.5	99.06	99.69	0.25	717	000001_ERICI_RS04760	trxA
PLAR_0718	3	0	hypothetical protein|Derived by automated computational analysis using gene prediction method: Protein Homology.	270	270	270	0	99.26	98.89	99.63	0.37	718	000001_ERICI_RS04765		95-Core
PLAR_0719	6	0	Ribosomal RNA small subunit methyltransferase F|Derived by automated computational analysis using gene prediction method: Protein Homology.	1377	1377	1377	0	99.83	99.71	99.93	0.07	719	000001_ERICI_RS04770	rsmF
PLAR_0720	7	0	glycerol kinase|Derived by automated computational analysis using gene prediction method: Protein Homology.	1491	1491	1491	0	99.87	99.8	99.93	0.04	720	000001_ERICI_RS04785	glpK	95-Core
PLAR_0721	5	0	Glycerol uptake facilitator protein|Derived by automated computational analysis using gene prediction method: Protein Homology.	819	819	819	0	99.76	99.63	99.88	0.09	721	000001_ERICI_RS04790	glpF
PLAR_0722	5	0	Glycerol uptake operon antiterminator regulatory protein|Derived by automated computational analysis using gene prediction method: Protein Homology.	558	558	558	0	99.69	99.65	99.82	0.08	722	000001_ERICI_RS04795	glpP	95-Core
PLAR_0723	1	0	XRE family transcriptional regulator|Derived by automated computational analysis using gene prediction method: Protein Homology.	207	207	207	0	-	-	-	-	723	000001_ERICI_RS04805		95-Core
PLAR_0724	6	0	D-inositol-3-phosphate glycosyltransferase|Derived by automated computational analysis using gene prediction method: Protein Homology.	1125	1125	1125	0	99.79	99.47	99.91	0.17	724	000001_ERICI_RS04810	mshA	95-Core
PLAR_0725	9	0	hypothetical protein|Derived by automated computational analysis using gene prediction method: Protein Homology.	3267	3267	3267	0	99.75	99.73	99.85	0.04	725	000001_ERICI_RS04820
PLAR_0726	8	0	Tagatose-6-phosphate kinase|Derived by automated computational analysis using gene prediction method: Protein Homology.	933	933	933	0	99.88	99.79	99.89	0.04	726	000001_ERICI_RS04825	pfkB,lacC	95-Core
PLAR_0727	6	0	D-tagatose-1,6-bisphosphate aldolase subunit KbaY|Derived by automated computational analysis using gene prediction method: Protein Homology.	873	873	873	0	99.52	99.43	99.77	0.13	727	000001_ERICI_RS04830	fba,kbaY	95-Core
PLAR_0728	7	0	DeoR/GlpR transcriptional regulator|Derived by automated computational analysis using gene prediction method: Protein Homology.	795	783	798	5.25	99.82	99.75	99.88	0.06	728	000001_ERICI_RS04835	srlR	95-Core
PLAR_0729	5	0	membrane protein|Derived by automated computational analysis using gene prediction method: Protein Homology.	1044	1044	1044	0	99.84	99.81	99.91	0.04	729	000001_ERICI_RS04840		95-Core
PLAR_0730	3	0	DedA family protein|Derived by automated computational analysis using gene prediction method: Protein Homology.	618	618	618	0	99.84	99.84	99.84	0	730	000001_ERICI_RS04845		95-Core
PLAR_0731	4	0	hypothetical protein|Derived by automated computational analysis using gene prediction method: GeneMarkS+.	645	645	648	1.3	99.85	99.69	100	0.13	731	000001_ERICI_RS04865		95-Core
PLAR_0732	2	0	hypothetical protein|Derived by automated computational analysis using gene prediction method: Protein Homology.	327	327	327	0	99.7	99.7	99.7	0	732	000001_ERICI_RS04870		95-Core
PLAR_0733	3	0	hypothetical protein|Derived by automated computational analysis using gene prediction method: Protein Homology.	309	309	309	0	99.52	99.35	99.68	0.16	733	000001_ERICI_RS04875		95-Core
PLAR_0734	3	0	hypothetical protein|Derived by automated computational analysis using gene prediction method: Protein Homology.	233	231	234	1.41	99.79	99.57	100	0.21	734	000001_ERICI_RS04880		95-Core
PLAR_0735	7	0	hypothetical protein|Derived by automated computational analysis using gene prediction method: Protein Homology.	681	669	714	20.33	99.83	99.55	100	0.13	735	000001_ERICI_RS04885		95-Core
PLAR_0736	3	0	IS200/IS605 family transposase|Derived by automated computational analysis using gene prediction method: Protein Homology.	396	396	396	0	98.49	97.73	99.25	0.76	736	000001_ERICI_RS04905
PLAR_0737	7	0	Energy-dependent translational throttle protein EttA|Derived by automated computational analysis using gene prediction method: Protein Homology.	1465	1431	1479	21.68	99.84	99.6	99.93	0.12	737	000001_ERICI_RS04915	ettA
PLAR_0738	2	0	hypothetical protein|Derived by automated computational analysis using gene prediction method: Protein Homology.	222	222	222	0	99.55	99.55	99.55	0	738	000001_ERICI_RS04930
PLAR_0739	2	0	hypothetical protein|Derived by automated computational analysis using gene prediction method: GeneMarkS+.	189	189	189	0	98.41	98.41	98.41	0	739	000001_ERICI_RS04940		95-Core
PLAR_0740	3	0	ATP-binding protein|Derived by automated computational analysis using gene prediction method: Protein Homology.	1296	1296	1296	0	99.77	99.77	99.77	0	740	000001_ERICI_RS04945		95-Core
PLAR_0741	5	0	hypothetical protein|Derived by automated computational analysis using gene prediction method: Protein Homology.	834	834	834	0	99.4	99.33	99.52	0.08	741	000001_ERICI_RS04950		95-Core
PLAR_0742	4	0	Accessory gene regulator protein B|Derived by automated computational analysis using gene prediction method: Protein Homology.	561	561	561	0	99.77	99.65	99.83	0.08	742	000001_ERICI_RS04955	agrB	95-Core
PLAR_0743	3	0	cyclic lactone autoinducer peptide|Derived by automated computational analysis using gene prediction method: Protein Homology.	141	141	141	0	98.94	98.59	99.29	0.35	743	000001_ERICI_RS04960		95-Core
PLAR_0744	9	0	Ornithine carbamoyltransferase, catabolic|Derived by automated computational analysis using gene prediction method: Protein Homology.	999	999	999	0	99.79	99.5	99.9	0.15	744	000001_ERICI_RS04985	argF,arcB	95-Core
PLAR_0745	7	0	Carbamate kinase 1|Derived by automated computational analysis using gene prediction method: Protein Homology.	954	954	954	0	99.69	99.37	99.9	0.17	745	000001_ERICI_RS04995	arcC,arcC1	95-Core
PLAR_0746	5	0	Crp/Fnr family transcriptional regulator|Derived by automated computational analysis using gene prediction method: Protein Homology.	687	687	687	0	99.82	99.71	99.86	0.06	746	000001_ERICI_RS05000	ntcA	95-Core
PLAR_0747	3	0	Crp/Fnr family transcriptional regulator|Derived by automated computational analysis using gene prediction method: Protein Homology.	498	498	498	0	99.8	99.8	99.8	0	747	000001_ERICI_RS05005	fnr	95-Core
PLAR_0748	3	0	ribosomal-processing cysteine protease Prp|Derived by automated computational analysis using gene prediction method: Protein Homology.	426	426	426	0	99.77	99.77	99.77	0	748	000001_ERICI_RS05015		95-Core
PLAR_0749	8	0	copper amine oxidase N-terminal domain-containing protein|Derived by automated computational analysis using gene prediction method: Protein Homology.	864	864	864	0	99.36	99.08	99.89	0.28	749	000001_ERICI_RS05020		95-Core
PLAR_0750	7	0	AI-2E family transporter|Derived by automated computational analysis using gene prediction method: Protein Homology.	1023	1023	1023	0	99.71	99.51	99.91	0.15	750	000001_ERICI_RS05025		95-Core
PLAR_0751	2	0	hypothetical protein|Derived by automated computational analysis using gene prediction method: GeneMarkS+.	324	324	324	0	99.39	99.39	99.39	0	751	000001_ERICI_RS05035		95-Core
PLAR_0752	8	0	hypothetical protein|Derived by automated computational analysis using gene prediction method: GeneMarkS+.	1447	1293	1470	58.54	99.67	98.64	100	0.43	752	000001_ERICI_RS05045		95-Core
PLAR_0753	4	0	HTH-type transcriptional activator Btr|Derived by automated computational analysis using gene prediction method: Protein Homology.	1671	1671	1671	0	99.82	99.74	99.94	0.09	753	000001_ERICI_RS05065	btr
PLAR_0754	5	0	iron hydroxamate-binding lipoprotein-like protein|Derived by automated computational analysis using gene prediction method: Protein Homology.	978	978	978	0	99.61	98.98	99.9	0.37	754	000001_ERICI_RS05070	feuA	95-Core
PLAR_0755	4	0	Iron-uptake system permease protein FeuB|Derived by automated computational analysis using gene prediction method: Protein Homology.	1011	1011	1011	0	99.61	99.21	99.91	0.29	755	000001_ERICI_RS05075	feuB	95-Core
PLAR_0756	8	0	Iron-uptake system permease protein FeuC|Derived by automated computational analysis using gene prediction method: Protein Homology.	1029	1029	1029	0	99.78	99.61	99.86	0.07	756	000001_ERICI_RS05080	feuC	95-Core
PLAR_0757	4	0	GlcNAc-binding protein A|Derived by automated computational analysis using gene prediction method: Protein Homology.	1479	1479	1479	0	99.53	98.99	99.93	0.4	757	000001_ERICI_RS05090	gbpA
PLAR_0758	5	0	XRE family transcriptional regulator|Derived by automated computational analysis using gene prediction method: Protein Homology.	462	459	477	7.2	99.41	98.26	99.79	0.66	758	000001_ERICI_RS05095
PLAR_0759	5	0	Ferri-bacillibactin esterase BesA|Derived by automated computational analysis using gene prediction method: Protein Homology.	873	861	876	6	96.41	87.35	99.89	5.25	759	000001_ERICI_RS05100	besA	95-Core
PLAR_0760	6	0	Polyketide biosynthesis cytochrome P450 PksS|Derived by automated computational analysis using gene prediction method: Protein Homology.	1218	1218	1218	0	99.79	99.27	99.92	0.26	760	000001_ERICI_RS05105	pksS	95-Core
PLAR_0761	6	0	ATP-dependent endonuclease|Derived by automated computational analysis using gene prediction method: Protein Homology.	1881	1881	1881	0	99.84	99.47	99.95	0.19	761	000001_ERICI_RS05110		95-Core
PLAR_0762	2	0	DUF2642 domain-containing protein|Derived by automated computational analysis using gene prediction method: Protein Homology.	270	270	270	0	99.63	99.63	99.63	0	762	000001_ERICI_RS05115
PLAR_0763	8	0	hypothetical protein|Derived by automated computational analysis using gene prediction method: Protein Homology.	1283	1086	1314	74.56	99.58	97.89	99.93	0.7	763	000001_ERICI_RS05125		95-Core
PLAR_0764	12	0	ATP-dependent RecD-like DNA helicase|Derived by automated computational analysis using gene prediction method: Protein Homology.	2208	2208	2208	0	99.78	99.23	99.96	0.21	764	000001_ERICI_RS05135	recD2
PLAR_0765	4	0	hypothetical protein|Derived by automated computational analysis using gene prediction method: GeneMarkS+.	232	228	237	4.5	98.98	98.25	99.58	0.55	765	000001_ERICI_RS05140
PLAR_0766	4	0	hypothetical protein|Derived by automated computational analysis using gene prediction method: GeneMarkS+.	675	675	675	0	99.71	99.41	99.85	0.21	766	000001_ERICI_RS05155
PLAR_0767	1	0	hypothetical protein|Derived by automated computational analysis using gene prediction method: Protein Homology.	294	294	294	0	-	-	-	-	767	000001_ERICI_RS05165
PLAR_0768	11	0	thioredoxin domain-containing protein|Derived by automated computational analysis using gene prediction method: Protein Homology.	2082	2082	2082	0	99.77	99.23	99.95	0.25	768	000001_ERICI_RS05185		95-Core
PLAR_0769	5	0	sulfite exporter TauE/SafE family protein|Derived by automated computational analysis using gene prediction method: Protein Homology.	753	753	753	0	99.84	99.74	99.87	0.06	769	000001_ERICI_RS05195		95-Core
PLAR_0770	5	0	Inner membrane protein YohK|Derived by automated computational analysis using gene prediction method: Protein Homology.	693	693	693	0	99.79	99.57	99.86	0.12	770	000001_ERICI_RS05200	yohK	95-Core
PLAR_0771	4	0	CidA/LrgA family protein|UPF0299 membrane protein YohJ	363	360	366	3	99.82	99.73	100	0.13	771	000001_ERICI_RS05205		95-Core
PLAR_0772	5	0	NADP-dependent malic enzyme-like protein|Derived by automated computational analysis using gene prediction method: Protein Homology.	1206	1206	1206	0	99.84	99.75	99.92	0.06	772	000001_ERICI_RS05210		95-Core
PLAR_0773	6	0	Inosine-5'-monophosphate dehydrogenase|Derived by automated computational analysis using gene prediction method: Protein Homology.	1323	1323	1323	0	99.72	99.51	99.93	0.16	773	000001_ERICI_RS05215	guaB	95-Core
PLAR_0774	12	0	isocitrate lyase|Derived by automated computational analysis using gene prediction method: Protein Homology.	1294	1293	1302	3.35	99.77	99.61	99.93	0.11	774	000001_ERICI_RS05220	aceA	95-Core
PLAR_0775	5	0	malate synthase A|Derived by automated computational analysis using gene prediction method: Protein Homology.	1587	1587	1587	0	99.81	99.69	99.94	0.09	775	000001_ERICI_RS05225	aceB	95-Core
PLAR_0776	10	0	GNAT family N-acetyltransferase|Derived by automated computational analysis using gene prediction method: Protein Homology.	3126	3126	3126	0	99.87	99.81	99.94	0.03	776	000001_ERICI_RS05230		95-Core
PLAR_0777	2	0	hypothetical protein|Derived by automated computational analysis using gene prediction method: GeneMarkS+.	324	324	324	0	99.69	99.69	99.69	0	777	000001_ERICI_RS05240
PLAR_0778	6	0	DUF2653 domain-containing protein|Derived by automated computational analysis using gene prediction method: Protein Homology.	279	279	282	1.12	99.65	99.29	100	0.23	778	000001_ERICI_RS05250		95-Core
PLAR_0779	4	0	hypothetical protein|Derived by automated computational analysis using gene prediction method: Protein Homology.	432	432	432	0	99.77	99.77	99.77	0	779	000001_ERICI_RS05255		95-Core
PLAR_0780	5	0	DUF309 domain-containing protein|Derived by automated computational analysis using gene prediction method: Protein Homology.	555	555	555	0	99.62	99.1	99.82	0.3	780	000001_ERICI_RS05260		95-Core
PLAR_0781	4	0	carbonic anhydrase|Derived by automated computational analysis using gene prediction method: Protein Homology.	591	591	591	0	99.75	99.67	99.83	0.07	781	000001_ERICI_RS05265		95-Core
PLAR_0782	5	0	hypothetical protein|Derived by automated computational analysis using gene prediction method: Protein Homology.	336	336	336	0	99.56	99.41	99.71	0.15	782	000001_ERICI_RS05270		95-Core
PLAR_0783	8	0	carboxypeptidase M32|Derived by automated computational analysis using gene prediction method: Protein Homology.	1521	1521	1521	0	99.88	99.81	99.94	0.04	783	000001_ERICI_RS05275	ypwA	95-Core
PLAR_0784	4	0	aromatic acid exporter family protein|Derived by automated computational analysis using gene prediction method: Protein Homology.	963	963	963	0	99.9	99.9	99.9	0	784	000001_ERICI_RS05300		95-Core
PLAR_0785	3	0	outer spore coat protein CotE|Derived by automated computational analysis using gene prediction method: Protein Homology.	570	570	570	0	99.74	99.65	99.83	0.09	785	000001_ERICI_RS05305		95-Core
PLAR_0786	7	0	hypothetical protein|Derived by automated computational analysis using gene prediction method: Protein Homology.	1356	1356	1356	0	99.84	99.49	99.93	0.16	786	000001_ERICI_RS05310		95-Core
PLAR_0787	6	0	DNA mismatch repair protein MutS|Derived by automated computational analysis using gene prediction method: Protein Homology.	2682	2682	2682	0	99.7	99.65	99.78	0.05	787	000001_ERICI_RS05315	mutS
PLAR_0788	8	0	DNA mismatch repair endonuclease MutL|Derived by automated computational analysis using gene prediction method: Protein Homology.	2049	2049	2049	0	99.92	99.81	99.95	0.05	788	000001_ERICI_RS05320	mutL	95-Core
PLAR_0789	4	0	SAM-dependent methyltransferase|Derived by automated computational analysis using gene prediction method: Protein Homology.	780	780	780	0	99.87	99.87	99.87	0	789	000001_ERICI_RS05325		95-Core
PLAR_0790	6	0	tRNA (adenosine(37)-N6)-dimethylallyltransferase MiaA|Derived by automated computational analysis using gene prediction method: Protein Homology.	963	963	963	0	99.82	99.77	99.9	0.05	790	000001_ERICI_RS05330	miaA	95-Core
PLAR_0791	2	0	RNA chaperone Hfq|Derived by automated computational analysis using gene prediction method: Protein Homology.	240	240	240	0	99.59	99.59	99.59	0	791	000001_ERICI_RS05335	hfq	95-Core
PLAR_0792	18	0	penicillin-binding-like protein 2C|Derived by automated computational analysis using gene prediction method: Protein Homology.	2433	2433	2433	0	99.85	99.31	99.96	0.15	792	000001_ERICI_RS05340	pbpF	95-Core
PLAR_0793	6	0	peptidylprolyl isomerase|Derived by automated computational analysis using gene prediction method: Protein Homology.	648	648	648	0	99.51	98.61	99.85	0.45	793	000001_ERICI_RS05345		95-Core
PLAR_0794	4	0	2-succinyl-6-hydroxy-2, 4-cyclohexadiene-1-carboxylate synthase|Derived by automated computational analysis using gene prediction method: Protein Homology.	387	387	387	0	99.57	99.49	99.75	0.12	794	000001_ERICI_RS05350	menH	95-Core
PLAR_0795	6	0	YdcF family protein|Derived by automated computational analysis using gene prediction method: Protein Homology.	702	702	702	0	99.6	99.15	99.86	0.25	795	000001_ERICI_RS05355		95-Core
PLAR_0796	4	0	Lipoate-protein ligase LplJ|Derived by automated computational analysis using gene prediction method: Protein Homology.	1002	1002	1002	0	99.91	99.91	99.91	0	796	000001_ERICI_RS05360	lplJ	95-Core
PLAR_0797	7	0	stage V sporulation protein K|Derived by automated computational analysis using gene prediction method: Protein Homology.	990	990	990	0	99.88	99.8	99.9	0.04	797	000001_ERICI_RS05365	spoVK	95-Core
PLAR_0798	6	0	GTPase HflX|Derived by automated computational analysis using gene prediction method: Protein Homology.	1278	1278	1278	0	99.83	99.61	99.93	0.12	798	000001_ERICI_RS05370	hflX	95-Core
PLAR_0799	5	0	aluminum resistance protein|Derived by automated computational analysis using gene prediction method: Protein Homology.	1251	1251	1251	0	99.93	99.93	99.93	0	799	000001_ERICI_RS05375		95-Core
PLAR_0800	3	0	HTH-type transcriptional regulator GlnR|Derived by automated computational analysis using gene prediction method: Protein Homology.	408	408	408	0	99.76	99.76	99.76	0	800	000001_ERICI_RS05380	glnR	95-Core
PLAR_0801	3	0	hypothetical protein|Derived by automated computational analysis using gene prediction method: GeneMarkS+.	350	300	375	35.36	98.2	96.67	99.73	1.53	801	000001_ERICI_RS05405
PLAR_0802	4	0	hypothetical protein|Derived by automated computational analysis using gene prediction method: GeneMarkS+.	321	321	321	0	99.28	98.45	99.69	0.59	802	000001_ERICI_RS05415
PLAR_0803	4	0	transposase|Derived by automated computational analysis using gene prediction method: GeneMarkS+.	324	321	327	3	99.8	99.7	100	0.14	803	000001_ERICI_RS05435
PLAR_0804	5	0	hypothetical protein|Derived by automated computational analysis using gene prediction method: Protein Homology.	351	351	351	0	99.43	98.86	99.72	0.35	804	000001_ERICI_RS05445		95-Core
PLAR_0805	6	0	LytR family transcriptional regulator|Derived by automated computational analysis using gene prediction method: Protein Homology.	1089	1077	1092	5.59	99.91	99.91	99.91	0	805	000001_ERICI_RS05465	lytR	95-Core
PLAR_0806	2	0	XRE family transcriptional regulator|Derived by automated computational analysis using gene prediction method: Protein Homology.	231	231	231	0	99.57	99.57	99.57	0	806	000001_ERICI_RS05470		95-Core
PLAR_0807	2	0	hypothetical protein|Derived by automated computational analysis using gene prediction method: GeneMarkS+.	267	267	267	0	99.63	99.63	99.63	0	807	000001_ERICI_RS05475		95-Core
PLAR_0808	5	0	transcriptional repressor LexA|Derived by automated computational analysis using gene prediction method: Protein Homology.	618	618	618	0	99.72	99.52	99.84	0.13	808	000001_ERICI_RS05480	lexA	95-Core
PLAR_0809	1	0	DUF896 family protein|UPF0291 protein SA1176	186	186	186	0	-	-	-	-	809	000001_ERICI_RS05490		95-Core
PLAR_0810	8	0	HAD family hydrolase|Derived by automated computational analysis using gene prediction method: Protein Homology.	795	795	795	0	99.65	99.5	99.88	0.15	810	000001_ERICI_RS05495	ppaX	95-Core
PLAR_0811	3	0	cupin domain-containing protein|Derived by automated computational analysis using gene prediction method: Protein Homology.	543	543	543	0	99.54	99.27	99.82	0.28	811	000001_ERICI_RS05500	mtnD	95-Core
PLAR_0812	8	0	methionine synthase|Derived by automated computational analysis using gene prediction method: Protein Homology.	3441	3441	3441	0	99.88	99.8	99.97	0.06	812	000001_ERICI_RS05505	metH	95-Core
PLAR_0813	4	0	ribonuclease Z|Derived by automated computational analysis using gene prediction method: Protein Homology.	957	957	957	0	99.86	99.79	99.9	0.05	813	000001_ERICI_RS05510	rnz	95-Core
PLAR_0815	1	0	hypothetical protein|Derived by automated computational analysis using gene prediction method: GeneMarkS+.	351	351	351	0	-	-	-	-	815	000001_ERICI_RS05530
PLAR_0816	3	0	hypothetical protein|Derived by automated computational analysis using gene prediction method: Protein Homology.	330	330	330	0	99.7	99.7	99.7	0	816	000001_ERICI_RS05535
PLAR_0817	5	0	DUF4065 domain-containing protein|Derived by automated computational analysis using gene prediction method: Protein Homology.	483	483	483	0	95.6	91.72	99.79	3.36	817	000001_ERICI_RS05550		95-Core
PLAR_0818	2	0	DUF4065 domain-containing protein|Derived by automated computational analysis using gene prediction method: Protein Homology.	750	750	750	0	99.87	99.87	99.87	0	818	000001_ERICI_RS05560
PLAR_0819	2	0	hypothetical protein|Derived by automated computational analysis using gene prediction method: GeneMarkS+.	204	204	204	0	99.51	99.51	99.51	0	819	000001_ERICI_RS05570
PLAR_0820	3	0	hypothetical protein|Derived by automated computational analysis using gene prediction method: GeneMarkS+.	315	315	315	0	99.69	99.69	99.69	0	820	000001_ERICI_RS05585
PLAR_0821	3	0	ribonuclease H|Derived by automated computational analysis using gene prediction method: Protein Homology.	639	639	639	0	99.85	99.85	99.85	0	821	000001_ERICI_RS05590	rnhA	95-Core
PLAR_0822	7	0	cobyrinate a,c-diamide synthase|Derived by automated computational analysis using gene prediction method: Protein Homology.	1464	1464	1464	0	99.8	99.77	99.87	0.03	822	000001_ERICI_RS05595	cbiA	95-Core
PLAR_0823	6	0	tryptophan--tRNA ligase|Derived by automated computational analysis using gene prediction method: Protein Homology.	987	987	987	0	99.9	99.9	99.9	0	823	000001_ERICI_RS05600	trpS	95-Core
PLAR_0824	2	0	Small, acid-soluble spore protein C|Derived by automated computational analysis using gene prediction method: Protein Homology.	225	225	225	0	99.56	99.56	99.56	0	824	000001_ERICI_RS05605	sasP-C	95-Core
PLAR_0825	4	0	metal-dependent hydrolase|Derived by automated computational analysis using gene prediction method: Protein Homology.	984	984	984	0	99.9	99.9	99.9	0	825	000001_ERICI_RS05610	yfhP	95-Core
PLAR_0826	6	0	spore coat protein GerQ|Derived by automated computational analysis using gene prediction method: Protein Homology.	480	450	510	17.32	99.88	99.79	100	0.1	826	000001_ERICI_RS05615	gerQ	95-Core
PLAR_0827	1	0	hypothetical protein|Derived by automated computational analysis using gene prediction method: GeneMarkS+.	207	207	207	0	-	-	-	-	827	000001_ERICI_RS05620		95-Core
PLAR_0828	3	0	methyl-accepting chemotaxis-like protein|Derived by automated computational analysis using gene prediction method: Protein Homology.	810	810	810	0	99.88	99.88	99.88	0	828	000001_ERICI_RS05625	mcpC
PLAR_0829	6	0	Protoheme IX farnesyltransferase 1|Derived by automated computational analysis using gene prediction method: Protein Homology.	927	927	927	0	99.85	99.79	99.89	0.05	829	000001_ERICI_RS05635	ctaB1	95-Core
PLAR_0830	3	0	SCO family protein|Derived by automated computational analysis using gene prediction method: Protein Homology.	642	642	642	0	99.85	99.85	99.85	0	830	000001_ERICI_RS05640		95-Core
PLAR_0831	5	0	ribonuclease-like protein|Derived by automated computational analysis using gene prediction method: Protein Homology.	343	294	369	25.57	99.71	99.43	100	0.2	831	000001_ERICI_RS05645	rnmV	95-Core
PLAR_0832	6	0	Multidrug resistance protein MdtG|Derived by automated computational analysis using gene prediction method: Protein Homology.	1143	1143	1143	0	99.91	99.91	99.91	0	832	000001_ERICI_RS05650	mdtG	95-Core
PLAR_0833	3	0	hypothetical protein|Derived by automated computational analysis using gene prediction method: GeneMarkS+.	238	234	240	2.83	99.58	99.57	99.59	0.01	833	000001_ERICI_RS05655
PLAR_0834	7	0	cysteine protease|Derived by automated computational analysis using gene prediction method: Protein Homology.	1149	1149	1149	0	99.83	99.74	99.91	0.07	834	000001_ERICI_RS05660		95-Core
PLAR_0835	7	0	hypothetical protein|Derived by automated computational analysis using gene prediction method: Protein Homology.	560	558	576	6.3	99.27	98.93	99.65	0.35	835	000001_ERICI_RS05665		95-Core
PLAR_0836	5	0	HTH-type transcriptional regulator GltC|Derived by automated computational analysis using gene prediction method: Protein Homology.	894	894	894	0	99.89	99.89	99.89	0	836	000001_ERICI_RS05670	gltC	95-Core
PLAR_0837	1	0	CidA/LrgA family holin-like protein|Derived by automated computational analysis using gene prediction method: Protein Homology.	372	372	372	0	-	-	-	-	837	000001_ERICI_RS05675	cidA	95-Core
PLAR_0838	5	0	Inner membrane protein YohK|Derived by automated computational analysis using gene prediction method: Protein Homology.	681	681	681	0	99.78	99.71	99.85	0.07	838	000001_ERICI_RS05680	yohK	95-Core
PLAR_0839	4	0	GGDEF domain-containing protein|Derived by automated computational analysis using gene prediction method: Protein Homology.	861	855	867	6	99.92	99.89	100	0.05	839	000001_ERICI_RS05685		95-Core
PLAR_0840	5	0	DUF2334 domain-containing protein|Derived by automated computational analysis using gene prediction method: GeneMarkS+.	937	936	942	2.4	99.81	99.68	99.89	0.09	840	000001_ERICI_RS05700		95-Core
PLAR_0841	2	0	hypothetical protein|Derived by automated computational analysis using gene prediction method: GeneMarkS+.	471	471	471	0	99.58	99.58	99.58	0	841	000001_ERICI_RS05705
PLAR_0842	2	0	Asparagine synthetase [glutamine-hydrolyzing] 1|Derived by automated computational analysis using gene prediction method: Protein Homology.	1875	1875	1875	0	99.89	99.89	99.89	0	842	000001_ERICI_RS05715	asnB	95-Core
PLAR_0843	3	0	5-amino-6-(5-phospho-D-ribitylamino)uracil phosphatase YcsE|Derived by automated computational analysis using gene prediction method: Protein Homology.	741	741	741	0	99.66	99.46	99.87	0.2	843	000001_ERICI_RS05720	ycsE	95-Core
PLAR_0844	4	0	DUF456 domain-containing protein|Derived by automated computational analysis using gene prediction method: Protein Homology.	482	480	483	1.3	99.86	99.79	100	0.1	844	000001_ERICI_RS05725		95-Core
PLAR_0845	6	0	glutamine amidotransferase|Derived by automated computational analysis using gene prediction method: Protein Homology.	727	723	729	2.83	99.66	99.45	99.87	0.18	845	000001_ERICI_RS05730		95-Core
PLAR_0846	6	0	polysaccharide biosynthesis protein|Derived by automated computational analysis using gene prediction method: Protein Homology.	1695	1695	1695	0	99.8	99.53	99.95	0.18	846	000001_ERICI_RS05735	murJ	95-Core
PLAR_0847	6	0	DUF2515 domain-containing protein|Derived by automated computational analysis using gene prediction method: Protein Homology.	1323	1281	1332	19.01	99.84	99.55	100	0.16	847	000001_ERICI_RS05740		95-Core
PLAR_0848	4	0	hypothetical protein|Derived by automated computational analysis using gene prediction method: Protein Homology.	198	198	198	0	99.5	99.5	99.5	0	848	000001_ERICI_RS05745		95-Core
PLAR_0849	6	0	SPFH domain-containing protein|Derived by automated computational analysis using gene prediction method: Protein Homology.	843	843	843	0	99.79	99.65	99.89	0.09	849	000001_ERICI_RS05750		95-Core
PLAR_0850	3	0	Thioredoxin-like protein YtpP|Derived by automated computational analysis using gene prediction method: Protein Homology.	348	348	348	0	99.71	99.71	99.71	0	850	000001_ERICI_RS05755	ytpP	95-Core
PLAR_0851	1	0	hypothetical protein|Derived by automated computational analysis using gene prediction method: GeneMarkS+.	183	183	183	0	-	-	-	-	851	000001_ERICI_RS05760		95-Core
PLAR_0852	5	0	heme A synthase|Derived by automated computational analysis using gene prediction method: Protein Homology.	861	861	861	0	99.86	99.77	99.89	0.05	852	000001_ERICI_RS05765	ctaA	95-Core
PLAR_0853	7	0	4-hydroxybenzoate decarboxylase subunit C|Derived by automated computational analysis using gene prediction method: Protein Homology.	1761	1761	1761	0	99.82	99.66	99.95	0.12	853	000001_ERICI_RS05770		95-Core
PLAR_0854	3	0	hypothetical protein|Derived by automated computational analysis using gene prediction method: GeneMarkS+.	729	729	729	0	99.87	99.87	99.87	0	854	000001_ERICI_RS05775
PLAR_0855	7	0	SDR family NAD(P)-dependent oxidoreductase|catalyzes the first of the two reduction steps in the elongation cycle of fatty acid synthesis; Derived by automated computational analysis using gene prediction method: Protein Homology.	784	774	786	4.2	99.87	99.75	100	0.07	855	000001_ERICI_RS05780	fabG	95-Core
PLAR_0856	2	0	Fe/S biogenesis protein NfuA|Derived by automated computational analysis using gene prediction method: Protein Homology.	249	249	249	0	99.6	99.6	99.6	0	856	000001_ERICI_RS05785	nfuA	95-Core
PLAR_0857	3	0	DUF1450 domain-containing protein|Derived by automated computational analysis using gene prediction method: Protein Homology.	249	249	249	0	99.4	99.2	99.6	0.2	857	000001_ERICI_RS05790		95-Core
PLAR_0858	4	0	NAD(P)/FAD-dependent oxidoreductase|Derived by automated computational analysis using gene prediction method: Protein Homology.	1065	1065	1065	0	99.88	99.81	99.91	0.04	858	000001_ERICI_RS05795	yjlD	95-Core
PLAR_0859	9	0	aminofutalosine synthase MqnE|Derived by automated computational analysis using gene prediction method: Protein Homology.	1104	1104	1104	0	99.88	99.73	99.91	0.06	859	000001_ERICI_RS05800	mqnE	95-Core
PLAR_0860	4	0	iron-sulfur cluster assembly accessory protein|Derived by automated computational analysis using gene prediction method: Protein Homology.	363	363	363	0	99.73	99.73	99.73	0	860	000001_ERICI_RS05810		95-Core
PLAR_0861	4	0	spore cortex-lytic enzyme-like protein|Derived by automated computational analysis using gene prediction method: Protein Homology.	651	651	651	0	99.74	99.54	99.85	0.14	861	000001_ERICI_RS05815	sleB
PLAR_0862	4	0	hypothetical protein|Derived by automated computational analysis using gene prediction method: GeneMarkS+.	420	420	420	0	99.69	99.53	99.77	0.11	862	000001_ERICI_RS05820		95-Core
PLAR_0863	2	0	alpha/beta hydrolase|Derived by automated computational analysis using gene prediction method: Protein Homology.	987	987	987	0	99.9	99.9	99.9	0	863	000001_ERICI_RS05825		95-Core
PLAR_0864	2	0	transcriptional regulator|Derived by automated computational analysis using gene prediction method: Protein Homology.	339	339	339	0	99.71	99.71	99.71	0	864	000001_ERICI_RS05830		95-Core
PLAR_0865	3	0	large conductance mechanosensitive channel protein MscL|Derived by automated computational analysis using gene prediction method: Protein Homology.	474	474	474	0	99.69	99.58	99.79	0.11	865	000001_ERICI_RS05835	mscL	95-Core
PLAR_0866	3	0	hypothetical protein|Derived by automated computational analysis using gene prediction method: Protein Homology.	162	162	162	0	99.39	99.39	99.39	0	866	000001_ERICI_RS05840		95-Core
PLAR_0867	2	0	sporulation histidine kinase inhibitor Sda|Derived by automated computational analysis using gene prediction method: Protein Homology.	156	156	156	0	99.36	99.36	99.36	0	867	000001_ERICI_RS05845		95-Core
PLAR_0868	5	0	hypothetical protein|Derived by automated computational analysis using gene prediction method: Protein Homology.	255	255	255	0	99.52	99.22	99.61	0.17	868	000001_ERICI_RS05850		95-Core
PLAR_0869	3	0	NAD(P)/FAD-dependent oxidoreductase|Derived by automated computational analysis using gene prediction method: Protein Homology.	1035	1035	1035	0	99.91	99.91	99.91	0	869	000001_ERICI_RS05855	yumC	95-Core
PLAR_0870	4	0	NAD(P)/FAD-dependent oxidoreductase|Derived by automated computational analysis using gene prediction method: Protein Homology.	1221	1221	1221	0	99.84	99.76	99.92	0.07	870	000001_ERICI_RS05860		95-Core
PLAR_0871	3	0	hypothetical protein|Derived by automated computational analysis using gene prediction method: Protein Homology.	273	273	273	0	99.45	99.27	99.63	0.18	871	000001_ERICI_RS05865		95-Core
PLAR_0872	3	0	Putative heme-dependent peroxidase|Derived by automated computational analysis using gene prediction method: Protein Homology.	747	747	747	0	99	98.13	99.87	0.87	872	000001_ERICI_RS05870		95-Core
PLAR_0873	5	0	hypothetical protein|Derived by automated computational analysis using gene prediction method: Protein Homology.	312	312	312	0	99.36	99.04	99.68	0.23	873	000001_ERICI_RS05875		95-Core
PLAR_0874	8	0	helicase loading protein|Derived by automated computational analysis using gene prediction method: Protein Homology.	1497	1497	1497	0	99.78	99.53	99.93	0.15	874	000001_ERICI_RS05880		95-Core
PLAR_0875	6	0	primosomal protein DnaI|Derived by automated computational analysis using gene prediction method: Protein Homology.	948	948	948	0	99.86	99.69	99.9	0.09	875	000001_ERICI_RS05885	dnaI	95-Core
PLAR_0876	4	0	Heme-based aerotactic transducer HemAT|Derived by automated computational analysis using gene prediction method: Protein Homology.	1005	1005	1005	0	99.87	99.8	99.91	0.05	876	000001_ERICI_RS05890	hemAT	95-Core
PLAR_0877	2	0	YqzM family protein|Derived by automated computational analysis using gene prediction method: Protein Homology.	150	150	150	0	99.33	99.33	99.33	0	877	000001_ERICI_RS05895		95-Core
PLAR_0878	2	0	thioredoxin|Derived by automated computational analysis using gene prediction method: Protein Homology.	312	312	312	0	99.68	99.68	99.68	0	878	000001_ERICI_RS05900	trxA	95-Core
PLAR_0879	3	0	excinuclease ABC subunit UvrC|Derived by automated computational analysis using gene prediction method: Protein Homology.	1980	1980	1980	0	99.95	99.95	99.95	0	879	000001_ERICI_RS05905	uvrC	95-Core
PLAR_0880	10	0	CPBP family intramembrane metalloprotease|Derived by automated computational analysis using gene prediction method: Protein Homology.	1675	1674	1680	2.4	99.86	99.79	99.94	0.05	880	000001_ERICI_RS05910		95-Core
PLAR_0881	5	0	Ktr system potassium uptake protein B|Derived by automated computational analysis using gene prediction method: Protein Homology.	1356	1356	1356	0	99.91	99.85	99.93	0.03	881	000001_ERICI_RS05915	ktrB	95-Core
PLAR_0882	2	0	Ktr system potassium uptake protein A|Derived by automated computational analysis using gene prediction method: Protein Homology.	666	666	666	0	99.85	99.85	99.85	0	882	000001_ERICI_RS05920	ktrA	95-Core
PLAR_0883	3	0	K(+)/H(+) antiporter NhaP2|Derived by automated computational analysis using gene prediction method: Protein Homology.	864	864	864	0	99.89	99.89	99.89	0	883	000001_ERICI_RS05925	nhaP2	95-Core
PLAR_0884	4	0	HTH-type transcriptional regulator GltR|Derived by automated computational analysis using gene prediction method: Protein Homology.	915	915	915	0	99.89	99.89	99.89	0	884	000001_ERICI_RS05930	gltR	95-Core
PLAR_0885	6	0	Succinate dehydrogenase cytochrome b558 subunit|Derived by automated computational analysis using gene prediction method: Protein Homology.	654	654	654	0	99.7	99.39	99.85	0.17	885	000001_ERICI_RS05935	sdhC	95-Core
PLAR_0886	7	0	succinate dehydrogenase flavoprotein subunit|Derived by automated computational analysis using gene prediction method: Protein Homology.	1761	1761	1761	0	99.88	99.83	99.95	0.03	886	000001_ERICI_RS05940	frdA	95-Core
PLAR_0887	4	0	succinate dehydrogenase iron-sulfur subunit|Derived by automated computational analysis using gene prediction method: Protein Homology.	765	765	765	0	99.74	99.61	99.87	0.11	887	000001_ERICI_RS05945	frdB	95-Core
PLAR_0888	5	0	hypothetical protein|Derived by automated computational analysis using gene prediction method: Protein Homology.	393	393	393	0	99.49	99.24	99.75	0.18	888	000001_ERICI_RS05950		95-Core
PLAR_0889	4	0	PHP domain-containing protein|Derived by automated computational analysis using gene prediction method: Protein Homology.	807	807	807	0	99.84	99.75	99.88	0.06	889	000001_ERICI_RS05955	hisK	95-Core
PLAR_0890	6	0	HTH-type transcriptional activator CmpR|Derived by automated computational analysis using gene prediction method: Protein Homology.	903	903	903	0	99.76	99.71	99.78	0.03	890	000001_ERICI_RS05960	cmpR	95-Core
PLAR_0891	6	0	TIGR01457 family HAD-type hydrolase|Derived by automated computational analysis using gene prediction method: Protein Homology.	781	774	783	3.35	99.85	99.75	100	0.09	891	000001_ERICI_RS05965	yutF	95-Core
PLAR_0892	8	0	PAS domain-containing sensor histidine kinase|Derived by automated computational analysis using gene prediction method: Protein Homology.	1761	1761	1761	0	99.91	99.83	99.95	0.04	892	000001_ERICI_RS05970	kinE
PLAR_0893	3	0	chemotaxis protein CheX|Derived by automated computational analysis using gene prediction method: Protein Homology.	456	456	456	0	99.79	99.79	99.79	0	893	000001_ERICI_RS05975		95-Core
PLAR_0894	4	0	3-phenylpropionate-dihydrodiol/cinnamic acid-dihydrodiol dehydrogenase|Derived by automated computational analysis using gene prediction method: Protein Homology.	777	777	777	0	99.72	99.61	99.87	0.11	894	000001_ERICI_RS05980	hcaB	95-Core
PLAR_0895	5	0	DUF3891 domain-containing protein|Derived by automated computational analysis using gene prediction method: Protein Homology.	762	762	762	0	99.68	99.48	99.87	0.15	895	000001_ERICI_RS05985		95-Core
PLAR_0896	1	0	hypothetical protein|Derived by automated computational analysis using gene prediction method: Protein Homology.	246	246	246	0	-	-	-	-	896	000001_ERICI_RS05990		95-Core
PLAR_0897	2	0	DUF2573 domain-containing protein|Derived by automated computational analysis using gene prediction method: Protein Homology.	267	267	267	0	99.25	99.25	99.25	0	897	000001_ERICI_RS05995		95-Core
PLAR_0898	6	0	DEAD-box ATP-dependent RNA helicase CshC|Derived by automated computational analysis using gene prediction method: Protein Homology.	1257	1257	1257	0	99.61	99.53	99.69	0.06	898	000001_ERICI_RS06005	cshC	95-Core
PLAR_0899	7	0	hypothetical protein|Derived by automated computational analysis using gene prediction method: GeneMarkS+.	684	684	684	0	99.71	99.42	99.85	0.2	899	000001_ERICI_RS06010		95-Core
PLAR_0900	6	0	FAD-dependent oxidoreductase|Derived by automated computational analysis using gene prediction method: Protein Homology.	1629	1629	1629	0	99.75	99.71	99.82	0.04	900	000001_ERICI_RS06015		95-Core
PLAR_0901	1	0	S-layer homology domain-containing protein|Derived by automated computational analysis using gene prediction method: Protein Homology.	546	546	546	0	-	-	-	-	901	000001_ERICI_RS06020
PLAR_0902	6	0	glycosyl hydrolase lipoprotein-like protein|Derived by automated computational analysis using gene prediction method: GeneMarkS+.	921	921	921	0	99.54	99.46	99.68	0.08	902	000001_ERICI_RS06035
PLAR_0903	6	0	hypothetical protein|Derived by automated computational analysis using gene prediction method: Protein Homology.	1293	1293	1293	0	99.83	99.69	99.93	0.08	903	000001_ERICI_RS06040		95-Core
PLAR_0904	6	0	NAD-dependent malic enzyme|Derived by automated computational analysis using gene prediction method: Protein Homology.	1440	1440	1440	0	99.9	99.87	99.93	0.03	904	000001_ERICI_RS06045		95-Core
PLAR_0905	6	0	HTH-type transcriptional activator RhaR|Derived by automated computational analysis using gene prediction method: Protein Homology.	795	795	795	0	99.4	99.29	99.75	0.18	905	000001_ERICI_RS06050	rhaR	95-Core
PLAR_0906	1	0	Free methionine-R-sulfoxide reductase|Derived by automated computational analysis using gene prediction method: Protein Homology.	480	480	480	0	-	-	-	-	906	000001_ERICI_RS06055	msrC	95-Core
PLAR_0907	1	0	Phosphatidylserine decarboxylase proenzyme|Derived by automated computational analysis using gene prediction method: Protein Homology.	783	783	783	0	-	-	-	-	907	000001_ERICI_RS06080	psd	95-Core
PLAR_0908	3	0	Putative L,D-transpeptidase YkuD|Derived by automated computational analysis using gene prediction method: Protein Homology.	339	339	339	0	99.71	99.71	99.71	0	908	000001_ERICI_RS06090	ykuD	95-Core
PLAR_0909	5	0	Glucose-1-phosphate thymidylyltransferase|Derived by automated computational analysis using gene prediction method: Protein Homology.	723	723	723	0	99.66	99.31	99.87	0.21	909	000001_ERICI_RS06100	rmlA	95-Core
PLAR_0910	4	0	Spore protein YkvP|Derived by automated computational analysis using gene prediction method: Protein Homology.	1191	1191	1191	0	99.84	99.67	99.92	0.12	910	000001_ERICI_RS06105	ykvP	95-Core
PLAR_0911	4	0	spore maturation protein cgeB|Derived by automated computational analysis using gene prediction method: Protein Homology.	1137	1137	1137	0	99.77	99.65	99.91	0.11	911	000001_ERICI_RS06110		95-Core
PLAR_0912	3	0	hypothetical protein|Derived by automated computational analysis using gene prediction method: GeneMarkS+.	372	372	372	0	99.46	99.19	99.73	0.27	912	000001_ERICI_RS06115		95-Core
PLAR_0913	8	0	hypothetical protein|Derived by automated computational analysis using gene prediction method: Protein Homology.	1460	1458	1461	0.99	99.5	99.41	99.73	0.11	913	000001_ERICI_RS06120		95-Core
PLAR_0914	5	0	UDP-2,3-diacetamido-2,3-dideoxy-D-glucuronate 2-epimerase|Derived by automated computational analysis using gene prediction method: Protein Homology.	1095	1095	1095	0	99.75	99.64	99.91	0.1	914	000001_ERICI_RS06125	wbpI	95-Core
PLAR_0915	6	0	UDP-N-acetylglucosamine 4,6-dehydratase (inverting)|Derived by automated computational analysis using gene prediction method: Protein Homology.	987	987	987	0	99.74	99.6	99.9	0.12	915	000001_ERICI_RS06130	pseB	95-Core
PLAR_0916	3	0	SDR family NAD(P)-dependent oxidoreductase|Derived by automated computational analysis using gene prediction method: Protein Homology.	831	831	831	0	99.64	99.4	99.88	0.24	916	000001_ERICI_RS06135		95-Core
PLAR_0917	6	0	GDP-6-deoxy-D-mannose reductase|Derived by automated computational analysis using gene prediction method: Protein Homology.	906	906	906	0	99.61	99.23	99.89	0.22	917	000001_ERICI_RS06140	rmd	95-Core
PLAR_0918	3	0	UDP-Glc:alpha-D-GlcNAc-diphosphoundecaprenol beta-1,3-glucosyltransferase WfaP|Derived by automated computational analysis using gene prediction method: Protein Homology.	720	720	720	0	99.73	99.59	99.87	0.14	918	000001_ERICI_RS06145	wfaP	95-Core
PLAR_0919	3	0	UDP-glucose 4-epimerase|Derived by automated computational analysis using gene prediction method: Protein Homology.	921	921	921	0	99.79	99.68	99.89	0.11	919	000001_ERICI_RS06150		95-Core
PLAR_0920	9	0	hypothetical protein|Derived by automated computational analysis using gene prediction method: Protein Homology.	777	777	777	0	99.68	99.49	99.81	0.1	920	000001_ERICI_RS06155		95-Core
PLAR_0921	5	0	glycosyltransferase family 2 protein|Derived by automated computational analysis using gene prediction method: Protein Homology.	1016	1014	1017	1.2	99.83	99.61	100	0.15	921	000001_ERICI_RS06160		95-Core
PLAR_0922	8	0	glycosyltransferase family 2 protein|Derived by automated computational analysis using gene prediction method: Protein Homology.	837	837	837	0	99.71	99.67	99.77	0.04	922	000001_ERICI_RS06165		95-Core
PLAR_0923	2	0	3-oxoacyl-[acyl-carrier-protein] synthase 3 protein 2|Derived by automated computational analysis using gene prediction method: Protein Homology.	867	867	867	0	99.89	99.89	99.89	0	923	000001_ERICI_RS06170	fabHB
PLAR_0924	3	0	Dihydroorotate dehydrogenase B (NAD(+)), electron transfer subunit|Derived by automated computational analysis using gene prediction method: Protein Homology.	702	702	702	0	99.79	99.72	99.86	0.07	924	000001_ERICI_RS06175	pyrK	95-Core
PLAR_0925	4	0	Dihydroorotate dehydrogenase B (NAD(+)), catalytic subunit|Derived by automated computational analysis using gene prediction method: Protein Homology.	933	933	933	0	99.79	99.68	99.89	0.09	925	000001_ERICI_RS06180	pyrD	95-Core
PLAR_0926	11	0	purine/pyrimidine permease-like protein|Derived by automated computational analysis using gene prediction method: Protein Homology.	1311	1311	1311	0	99.81	99.62	99.93	0.1	926	000001_ERICI_RS06185		95-Core
PLAR_0927	1	0	DNA-binding response regulator|Derived by automated computational analysis using gene prediction method: Protein Homology.	225	225	225	0	-	-	-	-	927	000001_ERICI_RS06190	gerE
PLAR_0928	6	0	membrane hydrolase-like protein|UPF0073 inner membrane protein YqfA	639	639	639	0	99.1	96.87	99.85	1.13	928	000001_ERICI_RS06200		95-Core
PLAR_0929	3	0	HU family DNA-binding protein|Derived by automated computational analysis using gene prediction method: Protein Homology.	279	279	279	0	97.67	96.06	99.29	1.61	929	000001_ERICI_RS06205	hup
PLAR_0930	3	0	Cold shock protein CspD|Derived by automated computational analysis using gene prediction method: Protein Homology.	207	207	207	0	97.59	95.65	99.52	1.93	930	000001_ERICI_RS06210	cspD
PLAR_0931	1	0	hypothetical protein|Derived by automated computational analysis using gene prediction method: GeneMarkS+.	360	360	360	0	-	-	-	-	931	000001_ERICI_RS06220
PLAR_0932	1	0	hypothetical protein|Derived by automated computational analysis using gene prediction method: GeneMarkS+.	195	195	195	0	-	-	-	-	932	000001_ERICI_RS06240
PLAR_0933	2	0	hypothetical protein|Derived by automated computational analysis using gene prediction method: GeneMarkS+.	219	219	219	0	98.63	98.63	98.63	0	933	000001_ERICI_RS06245
PLAR_0934	5	0	L-lactate dehydrogenase P|Derived by automated computational analysis using gene prediction method: Protein Homology.	945	945	945	0	99.71	99.47	99.9	0.16	934	000001_ERICI_RS06260	ldhP	95-Core
PLAR_0935	1	0	hypothetical protein|Derived by automated computational analysis using gene prediction method: GeneMarkS+.	216	216	216	0	-	-	-	-	935	000001_ERICI_RS06265
PLAR_0936	4	0	dTDP-3-amino-3,4, 6-trideoxy-alpha-D-glucopyranose|Derived by automated computational analysis using gene prediction method: Protein Homology.	735	735	735	0	99.84	99.8	99.87	0.03	936	000001_ERICI_RS06270	desVI	95-Core
PLAR_0937	5	0	Hydroxyacylglutathione hydrolase|Derived by automated computational analysis using gene prediction method: Protein Homology.	984	984	984	0	99.85	99.8	99.9	0.05	937	000001_ERICI_RS06275	gloB	95-Core
PLAR_0938	6	0	Tyrosine recombinase XerC|Derived by automated computational analysis using gene prediction method: Protein Homology.	1241	1236	1242	2.24	98.8	94.42	99.92	2.19	938	000001_ERICI_RS06280	xerC
PLAR_0939	2	0	hypothetical protein|Derived by automated computational analysis using gene prediction method: Protein Homology.	460	441	480	19.5	91.84	91.84	91.84	0	939	000001_ERICI_RS06285
PLAR_0940	5	0	XRE family transcriptional regulator|Derived by automated computational analysis using gene prediction method: Protein Homology.	684	684	684	0	99.75	99.57	99.85	0.12	940	000001_ERICI_RS06290
PLAR_0941	2	0	XRE family transcriptional regulator|Derived by automated computational analysis using gene prediction method: Protein Homology.	237	237	237	0	99.58	99.58	99.58	0	941	000001_ERICI_RS06295
PLAR_0942	5	0	hypothetical protein|Derived by automated computational analysis using gene prediction method: GeneMarkS+.	825	825	825	0	94.34	88.49	99.88	5.55	942	000001_ERICI_RS06300
PLAR_0943	1	0	hypothetical protein|Derived by automated computational analysis using gene prediction method: GeneMarkS+.	390	390	390	0	-	-	-	-	943	000001_ERICI_RS06305
PLAR_0944	3	0	DNA-binding anti-repressor-like protein|Derived by automated computational analysis using gene prediction method: Protein Homology.	765	765	765	0	99.55	99.22	99.87	0.33	944	000001_ERICI_RS06310
PLAR_0945	2	0	hypothetical protein|Derived by automated computational analysis using gene prediction method: GeneMarkS+.	216	216	216	0	96.3	96.3	96.3	0	945	000001_ERICI_RS06325
PLAR_0946	2	0	hypothetical protein|Derived by automated computational analysis using gene prediction method: GeneMarkS+.	273	273	273	0	96.71	96.71	96.71	0	946	000001_ERICI_RS06340
PLAR_0947	2	0	hypothetical protein|Derived by automated computational analysis using gene prediction method: GeneMarkS+.	219	219	219	0	98.17	98.17	98.17	0	947	000001_ERICI_RS06345
PLAR_0948	2	0	hypothetical protein|Derived by automated computational analysis using gene prediction method: GeneMarkS+.	234	234	234	0	99.57	99.57	99.57	0	948	000001_ERICI_RS06350
PLAR_0949	2	0	hypothetical protein|Derived by automated computational analysis using gene prediction method: GeneMarkS+.	198	189	207	9	100	100	100	0	949	000001_ERICI_RS06355
PLAR_0950	2	0	hypothetical protein|Derived by automated computational analysis using gene prediction method: GeneMarkS+.	387	384	390	3	87.24	87.24	87.24	0	950	000001_ERICI_RS06360
PLAR_0951	2	0	hypothetical protein|Derived by automated computational analysis using gene prediction method: GeneMarkS+.	238	237	240	1.5	92.83	92.83	92.83	0	951	000001_ERICI_RS06365
PLAR_0952	1	0	hypothetical protein|Derived by automated computational analysis using gene prediction method: GeneMarkS+.	216	216	216	0	-	-	-	-	952	000001_ERICI_RS06370
PLAR_0953	3	0	DNA cytosine methyltransferase|Derived by automated computational analysis using gene prediction method: Protein Homology.	699	699	699	0	98	96.14	99.86	1.86	953	000001_ERICI_RS06375
PLAR_0954	2	0	hypothetical protein|Derived by automated computational analysis using gene prediction method: GeneMarkS+.	352	351	354	1.5	91.15	91.15	91.15	0	954	000001_ERICI_RS06385
PLAR_0955	4	0	hypothetical protein|Derived by automated computational analysis using gene prediction method: GeneMarkS+.	372	372	372	0	96.33	94.36	98.66	1.77	955	000001_ERICI_RS06395
PLAR_0956	4	0	hypothetical protein|Derived by automated computational analysis using gene prediction method: Protein Homology.	711	711	711	0	96.06	92.13	99.86	3.16	956	000001_ERICI_RS06400
PLAR_0957	6	0	chromosome segregation protein SMC|Derived by automated computational analysis using gene prediction method: Protein Homology.	1311	1311	1311	0	88.18	85.75	95.96	3.96	957	000001_ERICI_RS06405
PLAR_0958	2	0	hypothetical protein|Derived by automated computational analysis using gene prediction method: Protein Homology.	1077	1077	1077	0	99.26	99.26	99.26	0	958	000001_ERICI_RS06410
PLAR_0959	5	0	hypothetical protein|Derived by automated computational analysis using gene prediction method: Protein Homology.	508	507	510	1.47	94.8	89.88	99.81	4.63	959	000001_ERICI_RS06415
PLAR_0960	2	0	DUF3797 domain-containing protein|Derived by automated computational analysis using gene prediction method: Protein Homology.	154	138	171	16.5	94.93	94.93	94.93	0	960	000001_ERICI_RS06425
PLAR_0961	3	0	RusA family crossover junction endodeoxyribonuclease|Derived by automated computational analysis using gene prediction method: Protein Homology.	396	396	396	0	99.75	99.75	99.75	0	961	000001_ERICI_RS06440
PLAR_0962	1	0	RinA family phage transcriptional regulator|Derived by automated computational analysis using gene prediction method: Protein Homology.	429	429	429	0	-	-	-	-	962	000001_ERICI_RS06460
PLAR_0963	3	0	type II toxin-antitoxin system HicA family toxin|Derived by automated computational analysis using gene prediction method: Protein Homology.	225	225	225	0	98.22	97.33	99.11	0.89	963	000001_ERICI_RS06470
PLAR_0964	4	0	hypothetical protein|Derived by automated computational analysis using gene prediction method: GeneMarkS+.	273	273	273	0	97.93	94.87	99.63	2.16	964	000001_ERICI_RS06480
PLAR_0965	3	0	hypothetical protein|Derived by automated computational analysis using gene prediction method: GeneMarkS+.	204	204	204	0	98.78	98.04	99.51	0.74	965	000001_ERICI_RS06485
PLAR_0966	5	0	hypothetical protein|Derived by automated computational analysis using gene prediction method: Protein Homology.	315	315	315	0	94.92	93.34	97.46	1.57	966	000001_ERICI_RS06500
PLAR_0967	7	0	Clp protease ClpP|Derived by automated computational analysis using gene prediction method: Protein Homology.	717	717	717	0	86.91	83.97	92.61	2.98	967	000001_ERICI_RS06515
PLAR_0968	5	0	phage gp6-like head-tail connector protein|Derived by automated computational analysis using gene prediction method: Protein Homology.	263	261	264	1.2	89.87	87.13	97.71	4.53	968	000001_ERICI_RS06525
PLAR_0969	2	0	head-tail adaptor protein|Derived by automated computational analysis using gene prediction method: Protein Homology.	321	321	321	0	86.61	86.61	86.61	0	969	000001_ERICI_RS06530
PLAR_0970	2	0	hypothetical protein|Derived by automated computational analysis using gene prediction method: Protein Homology.	393	393	393	0	91.86	91.86	91.86	0	970	000001_ERICI_RS06535
PLAR_0971	3	0	hypothetical protein|Derived by automated computational analysis using gene prediction method: GeneMarkS+.	330	330	330	0	99.7	99.7	99.7	0	971	000001_ERICI_RS06540
PLAR_0972	3	0	hypothetical protein|Derived by automated computational analysis using gene prediction method: Protein Homology.	553	465	597	62.23	99.08	98.16	100	0.92	972	000001_ERICI_RS06545
PLAR_0973	3	0	hypothetical protein|Derived by automated computational analysis using gene prediction method: GeneMarkS+.	372	372	372	0	96.37	93.01	99.73	3.36	973	000001_ERICI_RS06550
PLAR_0974	8	0	phage tail tape measure protein|Derived by automated computational analysis using gene prediction method: Protein Homology.	3704	3702	3705	0.99	98.48	89.69	99.97	3.59	974	000001_ERICI_RS06555
PLAR_0975	3	0	phage tail family protein|Derived by automated computational analysis using gene prediction method: Protein Homology.	867	867	867	0	95.45	93.89	97.01	1.56	975	000001_ERICI_RS06560
PLAR_0976	5	0	hypothetical protein|Derived by automated computational analysis using gene prediction method: Protein Homology.	1118	1116	1119	1.2	87.66	81.41	99.91	7.55	976	000001_ERICI_RS06565
PLAR_0977	6	0	hypothetical protein|Derived by automated computational analysis using gene prediction method: GeneMarkS+.	1074	1074	1074	0	92.29	88.46	99.91	4.21	977	000001_ERICI_RS06570
PLAR_0978	7	0	hypothetical protein|Derived by automated computational analysis using gene prediction method: GeneMarkS+.	338	333	342	2.97	89.01	84.34	93.86	3.62	978	000001_ERICI_RS06575
PLAR_0979	2	0	hypothetical protein|Derived by automated computational analysis using gene prediction method: GeneMarkS+.	462	459	465	3	82.14	82.14	82.14	0	979	000001_ERICI_RS06590
PLAR_0980	2	0	hypothetical protein|Derived by automated computational analysis using gene prediction method: GeneMarkS+.	276	273	279	3	93.05	93.05	93.05	0	980	000001_ERICI_RS06605
PLAR_0981	1	0	hypothetical protein|Derived by automated computational analysis using gene prediction method: GeneMarkS+.	219	219	219	0	-	-	-	-	981	000001_ERICI_RS06615
PLAR_0982	1	0	hypothetical protein|Derived by automated computational analysis using gene prediction method: GeneMarkS+.	204	204	204	0	-	-	-	-	982	000001_ERICI_RS06620
PLAR_0983	2	0	Arc family DNA-binding protein|Derived by automated computational analysis using gene prediction method: Protein Homology.	153	153	153	0	94.12	94.12	94.12	0	983	000001_ERICI_RS06630
PLAR_0984	2	0	stress protein|Derived by automated computational analysis using gene prediction method: GeneMarkS+.	480	480	480	0	99.79	99.79	99.79	0	984	000001_ERICI_RS06640
PLAR_0985	2	0	putative HTH-type transcriptional regulator YvdT|Derived by automated computational analysis using gene prediction method: Protein Homology.	582	582	582	0	99.66	99.66	99.66	0	985	000001_ERICI_RS06645	yvdT	95-Core
PLAR_0986	2	0	QacE family quaternary ammonium compound efflux SMR transporter|Derived by automated computational analysis using gene prediction method: Protein Homology.	342	342	342	0	99.13	99.13	99.13	0	986	000001_ERICI_RS06650	sugE	95-Core
PLAR_0987	6	0	QacE family quaternary ammonium compound efflux SMR transporter|Derived by automated computational analysis using gene prediction method: Protein Homology.	315	315	315	0	99.24	98.41	99.69	0.48	987	000001_ERICI_RS06655	sugE	95-Core
PLAR_0988	3	0	hypothetical protein|Derived by automated computational analysis using gene prediction method: GeneMarkS+.	985	939	1008	32.53	92.21	84.51	99.91	7.7	988	000001_ERICI_RS06665
PLAR_0989	3	0	hypothetical protein|Derived by automated computational analysis using gene prediction method: Protein Homology.	747	747	747	0	99.8	99.73	99.87	0.07	989	000001_ERICI_RS06695
PLAR_0990	2	0	ribonuclease inhibitor-like protein|Derived by automated computational analysis using gene prediction method: Protein Homology.	273	273	273	0	99.63	99.63	99.63	0	990	000001_ERICI_RS06700
PLAR_0991	2	0	hypothetical protein|Derived by automated computational analysis using gene prediction method: GeneMarkS+.	474	474	474	0	99.79	99.79	99.79	0	991	000001_ERICI_RS06710
PLAR_0992	2	0	hypothetical protein|Derived by automated computational analysis using gene prediction method: GeneMarkS+.	183	183	183	0	99.45	99.45	99.45	0	992	000001_ERICI_RS06715
PLAR_0993	7	0	MFS transporter|Derived by automated computational analysis using gene prediction method: Protein Homology.	810	810	810	0	99.78	99.63	99.88	0.09	993	000001_ERICI_RS06720
PLAR_0994	2	0	phosphatidylglycerophosphatase A|Derived by automated computational analysis using gene prediction method: Protein Homology.	516	516	516	0	99.81	99.81	99.81	0	994	000001_ERICI_RS06725	ypjQ	95-Core
PLAR_0995	7	0	Spore germination protein GerM|Derived by automated computational analysis using gene prediction method: Protein Homology.	1032	1032	1032	0	99.8	99.61	99.91	0.09	995	000001_ERICI_RS06730	gerM	95-Core
PLAR_0996	5	0	ribonuclease PH|Derived by automated computational analysis using gene prediction method: Protein Homology.	756	756	756	0	99.74	99.61	99.87	0.09	996	000001_ERICI_RS06735	rph	95-Core
PLAR_0997	4	0	dITP/XTP pyrophosphatase|Derived by automated computational analysis using gene prediction method: Protein Homology.	633	633	633	0	99.74	99.53	99.85	0.15	997	000001_ERICI_RS06740		95-Core
PLAR_0998	5	0	Asparagine synthetase [glutamine-hydrolyzing] 3|Derived by automated computational analysis using gene prediction method: Protein Homology.	1845	1845	1845	0	99.89	99.84	99.95	0.04	998	000001_ERICI_RS06745	asnB,asnO	95-Core
PLAR_0999	5	0	hypothetical protein|Derived by automated computational analysis using gene prediction method: Protein Homology.	477	477	477	0	99.69	99.58	99.79	0.11	999	000001_ERICI_RS06755		95-Core
PLAR_1000	9	0	hypothetical protein|Derived by automated computational analysis using gene prediction method: Protein Homology.	1520	1512	1521	2.83	99.8	99.61	99.94	0.11	1000	000001_ERICI_RS06760		95-Core
PLAR_1001	1	0	DUF4023 domain-containing protein|Derived by automated computational analysis using gene prediction method: Protein Homology.	114	114	114	0	-	-	-	-	1001	000001_ERICI_RS06765		95-Core
PLAR_1002	10	0	Capsule biosynthesis protein CapA|Derived by automated computational analysis using gene prediction method: Protein Homology.	1221	1221	1221	0	99.74	99.1	99.92	0.24	1002	000001_ERICI_RS06770	capA	95-Core
PLAR_1003	5	0	hypothetical protein|Derived by automated computational analysis using gene prediction method: GeneMarkS+.	903	903	903	0	99.87	99.78	99.89	0.05	1003	000001_ERICI_RS06775		95-Core
PLAR_1004	7	0	trigger factor|Derived by automated computational analysis using gene prediction method: Protein Homology.	1302	1302	1302	0	99.78	99.54	99.93	0.14	1004	000001_ERICI_RS06780	tig	95-Core
PLAR_1005	4	0	ATP-dependent Clp endopeptidase, proteolytic subunit ClpP|Derived by automated computational analysis using gene prediction method: Protein Homology.	591	591	591	0	99.78	99.67	99.83	0.08	1005	000001_ERICI_RS06785	clpP	95-Core
PLAR_1006	4	0	ATP-dependent Clp protease ATP-binding subunit ClpX|Derived by automated computational analysis using gene prediction method: Protein Homology.	1261	1260	1263	1.5	99.85	99.77	99.93	0.07	1006	000001_ERICI_RS06790	clpX	95-Core
PLAR_1007	4	0	flavodoxin-dependent (E)-4-hydroxy-3-methylbut-2-enyl-diphosphate synthase|Derived by automated computational analysis using gene prediction method: Protein Homology.	1122	1122	1122	0	99.85	99.73	99.91	0.08	1007	000001_ERICI_RS06795	ispG	95-Core
PLAR_1008	6	0	N-acetylmuramoyl-L-alanine amidase LytC|Derived by automated computational analysis using gene prediction method: Protein Homology.	707	705	708	1.12	99.59	99.51	99.72	0.07	1008	000001_ERICI_RS06800	lytC	95-Core
PLAR_1009	10	0	ATP-dependent protease LonB|Derived by automated computational analysis using gene prediction method: Protein Homology.	1719	1719	1719	0	99.8	99.71	99.86	0.04	1009	000001_ERICI_RS06805	lonB,lon2	95-Core
PLAR_1010	9	0	endopeptidase La|Derived by automated computational analysis using gene prediction method: Protein Homology.	2334	2334	2334	0	99.84	99.79	99.96	0.06	1010	000001_ERICI_RS06810	lon,lon1	95-Core
PLAR_1011	6	0	YihA family ribosome biogenesis GTP-binding protein|Derived by automated computational analysis using gene prediction method: Protein Homology.	615	615	615	0	99.56	99.48	99.68	0.07	1011	000001_ERICI_RS06815	engB	95-Core
PLAR_1012	2	0	hypothetical protein|Derived by automated computational analysis using gene prediction method: Protein Homology.	588	588	588	0	99.83	99.83	99.83	0	1012	000001_ERICI_RS06820		95-Core
PLAR_1013	4	0	S-adenosylmethionine decarboxylase proenzyme|Derived by automated computational analysis using gene prediction method: Protein Homology.	393	384	402	9	99.65	99.48	99.74	0.12	1013	000001_ERICI_RS06825	speH	95-Core
PLAR_1014	3	0	hypothetical protein|Derived by automated computational analysis using gene prediction method: Protein Homology.	534	534	534	0	99.81	99.81	99.81	0	1014	000001_ERICI_RS06830		95-Core
PLAR_1015	4	0	glutamyl-tRNA reductase|Derived by automated computational analysis using gene prediction method: Protein Homology.	1401	1401	1401	0	99.91	99.86	99.93	0.03	1015	000001_ERICI_RS06835	hemA	95-Core
PLAR_1016	7	0	negative effector of the concentration of glutamyl-tRNA reductase HemA-like protein|Derived by automated computational analysis using gene prediction method: Protein Homology.	843	843	843	0	99.83	99.65	99.89	0.09	1016	000001_ERICI_RS06840	ccsA	95-Core
PLAR_1017	5	0	bifunctional precorrin-2 dehydrogenase/sirohydrochlorin ferrochelatase|Derived by automated computational analysis using gene prediction method: Protein Homology.	738	738	738	0	99.83	99.73	99.87	0.06	1017	000001_ERICI_RS06845	cysG	95-Core
PLAR_1018	4	0	hydroxymethylbilane synthase|Derived by automated computational analysis using gene prediction method: Protein Homology.	945	945	945	0	99.72	99.37	99.9	0.25	1018	000001_ERICI_RS06850	hemC
PLAR_1019	8	0	uroporphyrinogen-III C-methyltransferase|Derived by automated computational analysis using gene prediction method: Protein Homology.	1551	1551	1551	0	99.86	99.55	99.94	0.13	1019	000001_ERICI_RS06855	cobA,nasF	95-Core
PLAR_1020	6	0	Delta-aminolevulinic acid dehydratase|Derived by automated computational analysis using gene prediction method: Protein Homology.	996	996	996	0	99.83	99.6	99.9	0.12	1020	000001_ERICI_RS06860	hemB	95-Core
PLAR_1021	3	0	uroporphyrinogen decarboxylase|Derived by automated computational analysis using gene prediction method: Protein Homology.	1065	1065	1065	0	99.86	99.81	99.91	0.05	1021	000001_ERICI_RS06865	hemE	95-Core
PLAR_1022	6	0	Ferrochelatase 1|Derived by automated computational analysis using gene prediction method: Protein Homology.	930	930	930	0	99.79	99.57	99.89	0.12	1022	000001_ERICI_RS06870	hemH1	95-Core
PLAR_1023	6	0	protoporphyrinogen oxidase|Derived by automated computational analysis using gene prediction method: Protein Homology.	1440	1440	1440	0	99.87	99.73	99.93	0.08	1023	000001_ERICI_RS06875	hemG,hemY	95-Core
PLAR_1024	9	0	glutamate-1-semialdehyde-2,1-aminomutase|Derived by automated computational analysis using gene prediction method: Protein Homology.	1302	1302	1302	0	99.8	99.54	99.93	0.12	1024	000001_ERICI_RS06880	hemL	95-Core
PLAR_1025	6	0	type I pantothenate kinase|Derived by automated computational analysis using gene prediction method: Protein Homology.	957	957	957	0	99.46	99.37	99.69	0.11	1025	000001_ERICI_RS06885	coaA	95-Core
PLAR_1026	6	0	putative RNA pseudouridine synthase|Derived by automated computational analysis using gene prediction method: Protein Homology.	599	597	600	1.12	99.23	98.49	99.83	0.6	1026	000001_ERICI_RS06895		95-Core
PLAR_1027	5	0	LysM peptidoglycan-binding domain-containing protein|Derived by automated computational analysis using gene prediction method: Protein Homology.	1143	1137	1152	7.35	99.56	99.51	99.65	0.06	1027	000001_ERICI_RS06900		95-Core
PLAR_1028	10	0	valine--tRNA ligase|Derived by automated computational analysis using gene prediction method: Protein Homology.	2667	2667	2667	0	99.95	99.89	99.97	0.03	1028	000001_ERICI_RS06905	valS	95-Core
PLAR_1029	8	0	bifunctional folylpolyglutamate synthase/dihydrofolate synthase|Derived by automated computational analysis using gene prediction method: Protein Homology.	1374	1374	1374	0	99.91	99.86	99.93	0.03	1029	000001_ERICI_RS06910	fpgS	95-Core
PLAR_1030	9	0	UDP-N-acetylmuramate--L-alanine ligase|Derived by automated computational analysis using gene prediction method: Protein Homology.	1389	1389	1389	0	99.8	99.71	99.93	0.08	1030	000001_ERICI_RS06915	murC	95-Core
PLAR_1031	12	0	hypothetical protein|Derived by automated computational analysis using gene prediction method: GeneMarkS+.	1290	1290	1290	0	99.85	99.54	99.93	0.12	1031	000001_ERICI_RS06925		95-Core
PLAR_1032	3	0	hypothetical protein|Derived by automated computational analysis using gene prediction method: Protein Homology.	1143	1143	1143	0	99.48	99.13	99.83	0.35	1032	000001_ERICI_RS06930		95-Core
PLAR_1033	3	0	DUF4321 domain-containing protein|Derived by automated computational analysis using gene prediction method: Protein Homology.	243	243	243	0	98.97	98.35	99.59	0.62	1033	000001_ERICI_RS06935		95-Core
PLAR_1034	5	0	septum formation protein Maf|Derived by automated computational analysis using gene prediction method: Protein Homology.	597	597	597	0	99.46	98.83	99.83	0.38	1034	000001_ERICI_RS06940	maf	95-Core
PLAR_1035	4	0	Putative HTH-type transcriptional regulator YwnA|Derived by automated computational analysis using gene prediction method: Protein Homology.	433	432	438	2.6	98.69	96.75	99.77	1.38	1035	000001_ERICI_RS06945	ywnA	95-Core
PLAR_1036	6	0	JAB domain-containing protein|UPF0758 protein YsxA	690	690	690	0	99.75	99.68	99.86	0.06	1036	000001_ERICI_RS06955		95-Core
PLAR_1037	7	0	Rod shape-determining protein MreB|functions in MreBCD complex in some organisms; Derived by automated computational analysis using gene prediction method: Protein Homology.	1032	1032	1032	0	99.86	99.81	99.91	0.05	1037	000001_ERICI_RS06960	mreB	95-Core
PLAR_1038	7	0	Cell shape-determining protein MreC|Derived by automated computational analysis using gene prediction method: Protein Homology.	858	858	858	0	99.77	99.73	99.83	0.03	1038	000001_ERICI_RS06965	mreC	95-Core
PLAR_1039	4	0	rod shape-determining protein MreD|Derived by automated computational analysis using gene prediction method: Protein Homology.	531	531	531	0	99.56	99.25	99.81	0.24	1039	000001_ERICI_RS06970	mreD	95-Core
PLAR_1040	4	0	septum site-determining protein MinC|Derived by automated computational analysis using gene prediction method: Protein Homology.	639	639	639	0	99.67	99.61	99.69	0.04	1040	000001_ERICI_RS06975	minC	95-Core
PLAR_1041	5	0	septum site-determining protein MinD|Derived by automated computational analysis using gene prediction method: Protein Homology.	795	795	795	0	99.68	99.63	99.75	0.05	1041	000001_ERICI_RS06980	minD	95-Core
PLAR_1042	8	0	Peptidoglycan glycosyltransferase RodA|Derived by automated computational analysis using gene prediction method: Protein Homology.	1173	1173	1173	0	99.67	99.07	99.92	0.26	1042	000001_ERICI_RS06985	rodA	95-Core
PLAR_1043	6	0	M23 family peptidase|Derived by automated computational analysis using gene prediction method: Protein Homology.	915	915	915	0	99.72	99.02	99.89	0.35	1043	000001_ERICI_RS06990		95-Core
PLAR_1044	4	0	membrane metalloprotease-like protein|Derived by automated computational analysis using gene prediction method: Protein Homology.	876	876	876	0	99.85	99.77	99.89	0.05	1044	000001_ERICI_RS06995	spoIVFB	95-Core
PLAR_1045	2	0	Ribonuclease G|Derived by automated computational analysis using gene prediction method: Protein Homology.	330	330	330	0	99.39	99.39	99.39	0	1045	000001_ERICI_RS07000	rng	95-Core
PLAR_1046	4	0	50S ribosomal protein L21|Derived by automated computational analysis using gene prediction method: Protein Homology.	312	312	312	0	99.57	99.36	99.68	0.15	1046	000001_ERICI_RS07005	rplU	95-Core
PLAR_1047	5	0	ribosomal-processing cysteine protease Prp|Derived by automated computational analysis using gene prediction method: Protein Homology.	348	348	348	0	99.13	98.95	99.43	0.18	1047	000001_ERICI_RS07010		95-Core
PLAR_1048	4	0	50S ribosomal protein L27|Derived by automated computational analysis using gene prediction method: Protein Homology.	312	312	312	0	99.68	99.68	99.68	0	1048	000001_ERICI_RS07015	rpmA	95-Core
PLAR_1049	5	0	hypothetical protein|Derived by automated computational analysis using gene prediction method: Protein Homology.	765	765	765	0	99.67	99.61	99.74	0.05	1049	000001_ERICI_RS07020		95-Core
PLAR_1050	7	0	GTPase ObgE|Derived by automated computational analysis using gene prediction method: Protein Homology.	1302	1302	1302	0	99.69	99.65	99.77	0.04	1050	000001_ERICI_RS07025	obg	95-Core
PLAR_1051	7	0	NUDIX domain-containing protein|Derived by automated computational analysis using gene prediction method: Protein Homology.	507	507	507	0	99.67	99.41	99.81	0.15	1051	000001_ERICI_RS07035		95-Core
PLAR_1052	4	0	ACT domain-containing protein|Derived by automated computational analysis using gene prediction method: Protein Homology.	483	483	483	0	99.52	99.17	99.79	0.26	1052	000001_ERICI_RS07040		95-Core
PLAR_1053	3	0	homoserine dehydrogenase|Derived by automated computational analysis using gene prediction method: Protein Homology.	1287	1287	1287	0	99.34	99.23	99.46	0.12	1053	000001_ERICI_RS07045	hom	95-Core
PLAR_1054	8	0	threonine synthase|Derived by automated computational analysis using gene prediction method: Protein Homology.	1065	1065	1065	0	99.63	99.61	99.67	0.02	1054	000001_ERICI_RS07050	thrC	95-Core
PLAR_1055	5	0	homoserine kinase|Derived by automated computational analysis using gene prediction method: Protein Homology.	966	966	966	0	99.9	99.9	99.9	0	1055	000001_ERICI_RS07055	thrB	95-Core
PLAR_1056	2	0	prephenate dehydratase|Derived by automated computational analysis using gene prediction method: Protein Homology.	867	867	867	0	99.89	99.89	99.89	0	1056	000001_ERICI_RS07060	pheA	95-Core
PLAR_1057	4	0	Branched-chain-amino-acid aminotransferase|Derived by automated computational analysis using gene prediction method: Protein Homology.	879	879	879	0	99.81	99.77	99.89	0.05	1057	000001_ERICI_RS07065	ilvE	95-Core
PLAR_1058	4	0	crossover junction endodeoxyribonuclease RuvC|Derived by automated computational analysis using gene prediction method: Protein Homology.	504	504	504	0	99.74	99.61	99.81	0.09	1058	000001_ERICI_RS07080	ruvC	95-Core
PLAR_1059	3	0	Holliday junction ATP-dependent DNA helicase RuvA|Derived by automated computational analysis using gene prediction method: Protein Homology.	622	621	624	1.41	99.52	99.36	99.68	0.16	1059	000001_ERICI_RS07085	ruvA	95-Core
PLAR_1060	3	0	Holliday junction branch migration DNA helicase RuvB|Derived by automated computational analysis using gene prediction method: Protein Homology.	1005	1005	1005	0	99.85	99.8	99.91	0.05	1060	000001_ERICI_RS07090	ruvB	95-Core
PLAR_1061	5	0	S-adenosylmethionine:tRNA ribosyltransferase-isomerase|Derived by automated computational analysis using gene prediction method: Protein Homology.	1095	1095	1095	0	99.87	99.82	99.91	0.05	1061	000001_ERICI_RS07095	queA	95-Core
PLAR_1062	8	0	tRNA-guanine(34) transglycosylase|Derived by automated computational analysis using gene prediction method: Protein Homology.	1137	1137	1137	0	99.86	99.83	99.91	0.04	1062	000001_ERICI_RS07100	tgt	95-Core
PLAR_1063	2	0	preprotein translocase subunit YajC|Derived by automated computational analysis using gene prediction method: Protein Homology.	315	315	315	0	99.69	99.69	99.69	0	1063	000001_ERICI_RS07105	yajC	95-Core
PLAR_1064	1	0	TIGR04086 family membrane protein|Derived by automated computational analysis using gene prediction method: Protein Homology.	390	390	390	0	-	-	-	-	1064	000001_ERICI_RS07110		95-Core
PLAR_1065	3	0	DUF421 domain-containing protein|UPF0702 transmembrane protein YetF	687	687	687	0	99.86	99.86	99.86	0	1065	000001_ERICI_RS07115		95-Core
PLAR_1066	6	0	stage V sporulation protein B|Derived by automated computational analysis using gene prediction method: Protein Homology.	1564	1557	1566	3.35	99.83	99.62	99.94	0.11	1066	000001_ERICI_RS07120	spoVB	95-Core
PLAR_1067	2	0	post-transcriptional regulator-like protein|Derived by automated computational analysis using gene prediction method: Protein Homology.	333	333	333	0	99.1	99.1	99.1	0	1067	000001_ERICI_RS07125		95-Core
PLAR_1068	6	0	Protein translocase subunit SecDF|Derived by automated computational analysis using gene prediction method: Protein Homology.	1233	1233	1233	0	99.64	99.56	99.84	0.1	1068	000001_ERICI_RS07130	secD,secDF	95-Core
PLAR_1069	4	0	Ferrous-iron efflux pump FieF|Derived by automated computational analysis using gene prediction method: Protein Homology.	957	957	957	0	99.83	99.79	99.9	0.05	1069	000001_ERICI_RS07140	fieF	95-Core
PLAR_1070	2	0	adenine phosphoribosyltransferase|Derived by automated computational analysis using gene prediction method: Protein Homology.	513	513	513	0	99.81	99.81	99.81	0	1070	000001_ERICI_RS07150	apt	95-Core
PLAR_1071	10	0	uracil permease|Derived by automated computational analysis using gene prediction method: Protein Homology.	1266	1266	1266	0	99.82	99.53	99.93	0.12	1071	000001_ERICI_RS07155	uraA	95-Core
PLAR_1072	8	0	GTP pyrophosphokinase|Derived by automated computational analysis using gene prediction method: Protein Homology.	2187	2187	2187	0	99.85	99.73	99.96	0.09	1072	000001_ERICI_RS07160	relA	95-Core
PLAR_1073	4	0	D-tyrosyl-tRNA(Tyr) deacylase|Derived by automated computational analysis using gene prediction method: Protein Homology.	452	450	453	1.3	99.78	99.56	100	0.18	1073	000001_ERICI_RS07165	dtd	95-Core
PLAR_1074	12	0	Oxygen-independent coproporphyrinogen-III oxidase-like protein HemZ|catalyzes the oxygen-independent formation of protoporphyrinogen-IX from coproporphyrinogen-III; Derived by automated computational analysis using gene prediction method: Protein Homology.	1534	1533	1551	4.97	99.86	99.74	99.94	0.07	1074	000001_ERICI_RS07170	hemZ	95-Core
PLAR_1075	5	0	MATE family efflux transporter|Derived by automated computational analysis using gene prediction method: Protein Homology.	1359	1359	1359	0	99.89	99.85	99.93	0.04	1075	000001_ERICI_RS07180	norM	95-Core
PLAR_1076	2	0	HTH-type transcriptional regulator YodB|Derived by automated computational analysis using gene prediction method: Protein Homology.	306	306	306	0	99.67	99.67	99.67	0	1076	000001_ERICI_RS07185	yodB	95-Core
PLAR_1077	7	0	histidine--tRNA ligase|Derived by automated computational analysis using gene prediction method: Protein Homology.	1275	1275	1275	0	99.82	99.61	99.93	0.11	1077	000001_ERICI_RS07190	hisS	95-Core
PLAR_1078	5	0	aspartate--tRNA ligase|Derived by automated computational analysis using gene prediction method: Protein Homology.	1788	1788	1788	0	99.77	99.5	99.95	0.17	1078	000001_ERICI_RS07195	aspS
PLAR_1079	6	0	tRNA threonylcarbamoyladenosine dehydratase|Derived by automated computational analysis using gene prediction method: Protein Homology.	747	747	747	0	99.79	99.73	99.87	0.07	1079	000001_ERICI_RS07200	tcdA	95-Core
PLAR_1080	6	0	replication-associated recombination protein A|Derived by automated computational analysis using gene prediction method: Protein Homology.	1305	1305	1305	0	99.83	99.69	99.93	0.09	1080	000001_ERICI_RS07205	rarA	95-Core
PLAR_1081	4	0	tRNA 2-thiouridine(34) synthase MnmA|Derived by automated computational analysis using gene prediction method: Protein Homology.	1095	1095	1095	0	99.84	99.77	99.91	0.06	1081	000001_ERICI_RS07210	mnmA	95-Core
PLAR_1082	3	0	HTH-type transcriptional regulator CymR|Derived by automated computational analysis using gene prediction method: Protein Homology.	420	420	420	0	99.77	99.77	99.77	0	1082	000001_ERICI_RS07215	cymR	95-Core
PLAR_1083	6	0	Cysteine desulfurase IscS|Derived by automated computational analysis using gene prediction method: Protein Homology.	1149	1149	1149	0	99.77	99.48	99.91	0.18	1083	000001_ERICI_RS07220	iscS	95-Core
PLAR_1084	5	0	hypothetical protein|Derived by automated computational analysis using gene prediction method: Protein Homology.	516	516	516	0	99.76	99.61	99.81	0.08	1084	000001_ERICI_RS07225		95-Core
PLAR_1085	1	0	hypothetical protein|Derived by automated computational analysis using gene prediction method: Protein Homology.	195	195	195	0	-	-	-	-	1085	000001_ERICI_RS07230		95-Core
PLAR_1086	1	0	MarR family transcriptional regulator|Derived by automated computational analysis using gene prediction method: Protein Homology.	480	480	480	0	-	-	-	-	1086	000001_ERICI_RS07235		95-Core
PLAR_1087	5	0	AI-2E family transporter|Derived by automated computational analysis using gene prediction method: Protein Homology.	1071	1071	1071	0	99.81	99.72	99.91	0.07	1087	000001_ERICI_RS07240		95-Core
PLAR_1088	2	0	hypothetical protein|Derived by automated computational analysis using gene prediction method: GeneMarkS+.	207	201	213	6	99.51	99.51	99.51	0	1088	000001_ERICI_RS07245		95-Core
PLAR_1089	13	0	alanine--tRNA ligase|Derived by automated computational analysis using gene prediction method: Protein Homology.	2625	2625	2625	0	99.9	99.85	99.97	0.04	1089	000001_ERICI_RS07250	alaS	95-Core
PLAR_1090	1	0	IreB family regulatory phosphoprotein|UPF0297 protein M6_Spy1796	264	264	264	0	-	-	-	-	1090	000001_ERICI_RS07255		95-Core
PLAR_1091	1	0	Holliday junction resolvase RuvX|Derived by automated computational analysis using gene prediction method: Protein Homology.	411	411	411	0	-	-	-	-	1091	000001_ERICI_RS07260	yrrK	95-Core
PLAR_1092	3	0	DUF1292 domain-containing protein|UPF0473 protein SP_0194	309	309	309	0	99.68	99.68	99.68	0	1092	000001_ERICI_RS07265		95-Core
PLAR_1093	5	0	DUF1292 domain-containing protein|Derived by automated computational analysis using gene prediction method: Protein Homology.	297	297	297	0	99.58	99.33	99.67	0.15	1093	000001_ERICI_RS07270		95-Core
PLAR_1094	5	0	endolytic transglycosylase MltG|Derived by automated computational analysis using gene prediction method: Protein Homology.	1131	1131	1131	0	99.8	99.74	99.83	0.04	1094	000001_ERICI_RS07275	mltG	95-Core
PLAR_1095	5	0	putative protease YhbU|Derived by automated computational analysis using gene prediction method: Protein Homology.	933	933	933	0	99.79	99.68	99.89	0.08	1095	000001_ERICI_RS07280	yhbU	95-Core
PLAR_1096	6	0	protease|Derived by automated computational analysis using gene prediction method: Protein Homology.	1302	1302	1302	0	99.82	99.62	99.93	0.11	1096	000001_ERICI_RS07285		95-Core
PLAR_1097	9	0	Methyl-accepting chemotaxis protein McpC|Derived by automated computational analysis using gene prediction method: Protein Homology.	2148	2148	2148	0	99.94	99.91	99.95	0.02	1097	000001_ERICI_RS07290	mcpC	95-Core
PLAR_1098	10	0	Penicillin-binding protein 4B|Derived by automated computational analysis using gene prediction method: Protein Homology.	1797	1797	1797	0	99.9	99.83	99.95	0.04	1098	000001_ERICI_RS07295	pbpI	95-Core
PLAR_1099	4	0	Octanoyl-[GcvH]:protein N-octanoyltransferase|Derived by automated computational analysis using gene prediction method: Protein Homology.	807	807	807	0	99.88	99.88	99.88	0	1099	000001_ERICI_RS07300	lipL	95-Core
PLAR_1100	6	0	esterase family protein|Derived by automated computational analysis using gene prediction method: Protein Homology.	729	729	729	0	99.75	99.73	99.87	0.06	1100	000001_ERICI_RS07340	ybbA	95-Core
PLAR_1101	4	0	pyruvate dehydrogenase (acetyl-transferring) E1 component subunit alpha|Derived by automated computational analysis using gene prediction method: Protein Homology.	1065	1065	1065	0	99.88	99.81	99.91	0.04	1101	000001_ERICI_RS07345	pdhA	95-Core
PLAR_1102	9	0	Pyruvate dehydrogenase E1 component subunit beta|Derived by automated computational analysis using gene prediction method: Protein Homology.	981	981	981	0	99.84	99.7	99.9	0.07	1102	000001_ERICI_RS07350	pdhB	95-Core
PLAR_1103	6	0	Dihydrolipoyllysine-residue acetyltransferase component of pyruvate dehydrogenase complex|Derived by automated computational analysis using gene prediction method: Protein Homology.	1299	1299	1299	0	99.86	99.77	99.93	0.06	1103	000001_ERICI_RS07355	pdhC	95-Core
PLAR_1104	12	0	dihydrolipoyl dehydrogenase|Derived by automated computational analysis using gene prediction method: Protein Homology.	1416	1416	1416	0	99.7	99.15	99.93	0.18	1104	000001_ERICI_RS07360	lpdA,pdhD	95-Core
PLAR_1105	4	0	glycerophosphodiester phosphodiesterase|Derived by automated computational analysis using gene prediction method: Protein Homology.	741	741	741	0	99.55	99.19	99.73	0.25	1105	000001_ERICI_RS07365	glpQ
PLAR_1106	5	0	D-3-phosphoglycerate dehydrogenase-like protein|Derived by automated computational analysis using gene prediction method: Protein Homology.	978	978	978	0	99.8	99.69	99.9	0.07	1106	000001_ERICI_RS07370	hprA	95-Core
PLAR_1107	2	0	hypothetical protein|Derived by automated computational analysis using gene prediction method: GeneMarkS+.	333	333	333	0	99.7	99.7	99.7	0	1107	000001_ERICI_RS07380
PLAR_1108	4	0	hypothetical protein|Derived by automated computational analysis using gene prediction method: Protein Homology.	528	528	528	0	99.81	99.81	99.81	0	1108	000001_ERICI_RS07390		95-Core
PLAR_1109	4	0	hypothetical protein|Derived by automated computational analysis using gene prediction method: GeneMarkS+.	462	462	462	0	99.79	99.79	99.79	0	1109	000001_ERICI_RS07410
PLAR_1110	5	0	hypothetical protein|Derived by automated computational analysis using gene prediction method: GeneMarkS+.	1059	1059	1059	0	99.88	99.81	99.91	0.04	1110	000001_ERICI_RS07415
PLAR_1111	4	0	fructose amino acid-binding lipoprotein-like protein|Derived by automated computational analysis using gene prediction method: Protein Homology.	1038	1020	1044	10.39	99.71	99.51	99.91	0.16	1111	000001_ERICI_RS07420	msmE	95-Core
PLAR_1112	2	0	hypothetical protein|Derived by automated computational analysis using gene prediction method: GeneMarkS+.	396	396	396	0	99.75	99.75	99.75	0	1112	000001_ERICI_RS07435		95-Core
PLAR_1113	9	0	beta-N-acetylhexosaminidase|Derived by automated computational analysis using gene prediction method: Protein Homology.	1611	1611	1611	0	99.77	99.57	99.94	0.13	1113	000001_ERICI_RS07445	nagZ	95-Core
PLAR_1114	2	0	sporulation histidine kinase inhibitor Sda|Derived by automated computational analysis using gene prediction method: Protein Homology.	144	144	144	0	99.31	99.31	99.31	0	1114	000001_ERICI_RS07450		95-Core
PLAR_1115	5	0	hypothetical protein|Derived by automated computational analysis using gene prediction method: Protein Homology.	921	921	921	0	99.81	99.68	99.89	0.09	1115	000001_ERICI_RS07460		95-Core
PLAR_1116	11	0	Nicotinate phosphoribosyltransferase pncB2|Derived by automated computational analysis using gene prediction method: Protein Homology.	1469	1464	1470	1.72	99.92	99.87	99.93	0.03	1116	000001_ERICI_RS07465	pncB2	95-Core
PLAR_1117	11	0	anaerobic ribonucleoside triphosphate reductase|Catalyzes the reduction of nucleoside 5'-triphosphates to 2'-deoxynucleoside 5'-triphosphates; Derived by automated computational analysis using gene prediction method: Protein Homology.	1863	1863	1863	0	99.9	99.79	99.95	0.06	1117	000001_ERICI_RS07470	nrdD	95-Core
PLAR_1118	3	0	NAD-dependent protein deacetylase|Derived by automated computational analysis using gene prediction method: Protein Homology.	729	729	729	0	99.87	99.87	99.87	0	1118	000001_ERICI_RS07485	cobB	95-Core
PLAR_1119	11	0	MFS transporter|Derived by automated computational analysis using gene prediction method: Protein Homology.	1272	1272	1272	0	99.77	99.61	99.93	0.09	1119	000001_ERICI_RS07490		95-Core
PLAR_1120	2	0	GtrA family protein|Derived by automated computational analysis using gene prediction method: Protein Homology.	450	450	450	0	99.78	99.78	99.78	0	1120	000001_ERICI_RS07495		95-Core
PLAR_1121	4	0	hypothetical protein|Derived by automated computational analysis using gene prediction method: Protein Homology.	381	381	381	0	99.57	99.48	99.74	0.12	1121	000001_ERICI_RS07505		95-Core
PLAR_1122	8	0	pyruvate dehydrogenase (acetyl-transferring) E1 component subunit alpha|Derived by automated computational analysis using gene prediction method: Protein Homology.	1095	1095	1095	0	99.83	99.64	99.91	0.1	1122	000001_ERICI_RS07535	pdhA	95-Core
PLAR_1123	2	0	Pyruvate dehydrogenase E1 component subunit beta|Derived by automated computational analysis using gene prediction method: Protein Homology.	984	984	984	0	99.9	99.9	99.9	0	1123	000001_ERICI_RS07540	pdhB	95-Core
PLAR_1124	5	0	Dihydrolipoyllysine-residue acetyltransferase component of pyruvate dehydrogenase complex|Derived by automated computational analysis using gene prediction method: Protein Homology.	1333	1332	1341	3.6	99.93	99.93	99.93	0	1124	000001_ERICI_RS07545	pdhC
PLAR_1125	4	0	dihydrolipoyl dehydrogenase|Derived by automated computational analysis using gene prediction method: Protein Homology.	1443	1443	1443	0	99.86	99.79	99.93	0.06	1125	000001_ERICI_RS07550	lpdA,pdhD	95-Core
PLAR_1126	6	0	1,2-phenylacetyl-CoA epoxidase, subunit A|Derived by automated computational analysis using gene prediction method: Protein Homology.	987	987	987	0	99.86	99.8	99.9	0.05	1126	000001_ERICI_RS07555	paaA	95-Core
PLAR_1127	3	0	1,2-phenylacetyl-CoA epoxidase subunit B|Derived by automated computational analysis using gene prediction method: Protein Homology.	342	342	342	0	99.42	99.13	99.71	0.29	1127	000001_ERICI_RS07560	paaH	95-Core
PLAR_1128	5	0	1,2-phenylacetyl-CoA epoxidase, subunit C|Derived by automated computational analysis using gene prediction method: Protein Homology.	834	834	834	0	99.82	99.65	99.88	0.1	1128	000001_ERICI_RS07565	paaI,paaC	95-Core
PLAR_1129	4	0	Putative 1,2-phenylacetyl-CoA epoxidase, subunit D|Derived by automated computational analysis using gene prediction method: Protein Homology.	492	492	492	0	99.73	99.59	99.8	0.1	1129	000001_ERICI_RS07570	paaJ,paaD	95-Core
PLAR_1130	8	0	NAD-dependent succinate-semialdehyde dehydrogenase|Derived by automated computational analysis using gene prediction method: Protein Homology.	1461	1461	1461	0	99.89	99.8	99.93	0.05	1130	000001_ERICI_RS07575	gabD
PLAR_1131	4	0	EthD family reductase|Derived by automated computational analysis using gene prediction method: Protein Homology.	300	291	303	5.2	99.55	99.31	99.67	0.17	1131	000001_ERICI_RS07580		95-Core
PLAR_1132	7	0	Phenylacetate-coenzyme A ligase|Derived by automated computational analysis using gene prediction method: Protein Homology.	1356	1356	1356	0	99.74	98.97	99.93	0.35	1132	000001_ERICI_RS07595		95-Core
PLAR_1133	7	0	putative enoyl-CoA hydratase echA8|Catalyzes the reversible hydration of unsaturated fatty acyl-CoA to beta-hydroxyacyl-CoA; Derived by automated computational analysis using gene prediction method: Protein Homology.	774	774	774	0	99.74	99.49	99.87	0.15	1133	000001_ERICI_RS07600	echA8	95-Core
PLAR_1134	6	0	3-hydroxybutyryl-CoA dehydrogenase-like protein 1|Derived by automated computational analysis using gene prediction method: Protein Homology.	861	861	861	0	99.8	99.75	99.89	0.05	1134	000001_ERICI_RS07610	paaH	95-Core
PLAR_1135	6	0	acetyl-CoA C-acyltransferase|catalyzes the thiolytic cleavage of beta-ketoadipyl-CoA to succinate and acetyl-CoA; Derived by automated computational analysis using gene prediction method: Protein Homology.	1200	1200	1200	0	99.89	99.75	99.92	0.07	1135	000001_ERICI_RS07620	pcaF	95-Core
PLAR_1136	2	0	thioesterase|Derived by automated computational analysis using gene prediction method: Protein Homology.	432	432	432	0	99.77	99.77	99.77	0	1136	000001_ERICI_RS07625		95-Core
PLAR_1137	6	0	hypothetical protein|Derived by automated computational analysis using gene prediction method: GeneMarkS+.	1692	1692	1695	1.12	99.84	99.65	99.94	0.1	1137	000001_ERICI_RS07635		95-Core
PLAR_1138	1	0	hypothetical protein|Derived by automated computational analysis using gene prediction method: GeneMarkS+.	378	378	378	0	-	-	-	-	1138	000001_ERICI_RS07640		95-Core
PLAR_1139	8	0	potassium transporter ATPase-like protein|Derived by automated computational analysis using gene prediction method: Protein Homology.	1341	1341	1341	0	99.88	99.63	99.93	0.1	1139	000001_ERICI_RS07645	ktrB	95-Core
PLAR_1140	11	0	recombinase family protein|Derived by automated computational analysis using gene prediction method: Protein Homology.	1611	1611	1611	0	99.8	99.26	99.94	0.2	1140	000001_ERICI_RS07655		95-Core
PLAR_1141	3	0	RNA polymerase sporulation sigma factor SigK|Derived by automated computational analysis using gene prediction method: Protein Homology.	546	546	546	0	99.82	99.82	99.82	0	1141	000001_ERICI_RS07660	sigK	95-Core
PLAR_1142	1	0	DUF1657 domain-containing protein|Derived by automated computational analysis using gene prediction method: Protein Homology.	207	207	207	0	-	-	-	-	1142	000001_ERICI_RS07665		95-Core
PLAR_1143	4	0	DUF421 domain-containing protein|Derived by automated computational analysis using gene prediction method: Protein Homology.	864	864	864	0	99.89	99.89	99.89	0	1143	000001_ERICI_RS07670		95-Core
PLAR_1144	3	0	stage V sporulation protein AC|Derived by automated computational analysis using gene prediction method: Protein Homology.	477	477	477	0	99.79	99.79	99.79	0	1144	000001_ERICI_RS07675	spoVAC	95-Core
PLAR_1145	6	0	stage V sporulation protein AD|Derived by automated computational analysis using gene prediction method: Protein Homology.	1014	1014	1014	0	99.83	99.79	99.91	0.04	1145	000001_ERICI_RS07680	spoVAD	95-Core
PLAR_1146	2	0	stage V sporulation protein AE|Derived by automated computational analysis using gene prediction method: Protein Homology.	351	351	351	0	99.72	99.72	99.72	0	1146	000001_ERICI_RS07685	spoVAE	95-Core
PLAR_1147	6	0	MoxR family ATPase|Derived by automated computational analysis using gene prediction method: Protein Homology.	966	966	966	0	99.84	99.79	99.9	0.05	1147	000001_ERICI_RS07690		95-Core
PLAR_1148	11	0	DUF58 domain-containing protein|Derived by automated computational analysis using gene prediction method: Protein Homology.	1257	1257	1257	0	99.84	99.77	99.93	0.07	1148	000001_ERICI_RS07695		95-Core
PLAR_1149	8	0	hypothetical protein|Derived by automated computational analysis using gene prediction method: Protein Homology.	2229	2229	2229	0	99.74	99.6	99.96	0.11	1149	000001_ERICI_RS07700		95-Core
PLAR_1150	3	0	YqeG family HAD IIIA-type phosphatase|Derived by automated computational analysis using gene prediction method: Protein Homology.	498	498	498	0	99.8	99.8	99.8	0	1150	000001_ERICI_RS07705		95-Core
PLAR_1151	10	0	ribosome biogenesis GTPase YqeH|Derived by automated computational analysis using gene prediction method: Protein Homology.	1113	1113	1113	0	99.83	99.55	99.91	0.11	1151	000001_ERICI_RS07710	yqeH	95-Core
PLAR_1152	4	0	Shikimate dehydrogenase (NADP(+))|Derived by automated computational analysis using gene prediction method: Protein Homology.	861	861	861	0	99.62	99.07	99.89	0.38	1152	000001_ERICI_RS07715	aroE	95-Core
PLAR_1153	7	0	ribosome assembly RNA-binding protein YhbY|Derived by automated computational analysis using gene prediction method: Protein Homology.	291	291	291	0	99.49	98.97	99.66	0.26	1153	000001_ERICI_RS07720	yhbY	95-Core
PLAR_1154	6	0	nicotinate-nucleotide adenylyltransferase|transfers an adenyl group from ATP to NaMN to form nicotinic acid adenine dinucleotide (NaAD) which is then converted to the ubiquitous compound NAD by NAD synthetase; essential enzyme in bacteria; Derived by automated computational analysis using gene prediction method: Protein Homology.	606	606	606	0	99.74	99.34	99.84	0.2	1154	000001_ERICI_RS07725	nadD	95-Core
PLAR_1155	6	0	HD domain-containing protein|Derived by automated computational analysis using gene prediction method: Protein Homology.	579	579	579	0	99.49	98.97	99.83	0.31	1155	000001_ERICI_RS07730		95-Core
PLAR_1156	7	0	Conserved virulence factor B|Derived by automated computational analysis using gene prediction method: Protein Homology.	894	894	894	0	99.67	98.89	99.89	0.36	1156	000001_ERICI_RS07740	cvfB	95-Core
PLAR_1157	5	0	class I SAM-dependent methyltransferase|Derived by automated computational analysis using gene prediction method: Protein Homology.	795	795	795	0	99.66	98.99	99.88	0.38	1157	000001_ERICI_RS07745	tam	95-Core
PLAR_1158	11	0	leucine--tRNA ligase|Derived by automated computational analysis using gene prediction method: Protein Homology.	2445	2445	2445	0	99.88	99.76	99.96	0.06	1158	000001_ERICI_RS07750	leuS	95-Core
PLAR_1159	6	0	Pyrroline-5-carboxylate reductase|Derived by automated computational analysis using gene prediction method: Protein Homology.	828	828	828	0	99.75	99.64	99.88	0.08	1159	000001_ERICI_RS07755	proC	95-Core
PLAR_1160	5	0	helix-hairpin-helix domain-containing protein|Derived by automated computational analysis using gene prediction method: Protein Homology.	573	573	573	0	99.47	99.37	99.65	0.11	1160	000001_ERICI_RS07760		95-Core
PLAR_1161	7	0	aminotransferase class V-fold PLP-dependent enzyme|catalyzes the formation of L-methionine and acetate from O-acetyl-L-homoserine and methanethiol; Derived by automated computational analysis using gene prediction method: Protein Homology.	1293	1293	1293	0	99.82	99.61	99.93	0.11	1161	000001_ERICI_RS07765	mgl	95-Core
PLAR_1162	4	0	DNA transport-associated-like protein|Derived by automated computational analysis using gene prediction method: Protein Homology.	504	495	513	9	99.87	99.81	100	0.09	1162	000001_ERICI_RS07770		95-Core
PLAR_1163	4	0	XRE family transcriptional regulator|Derived by automated computational analysis using gene prediction method: Protein Homology.	726	726	726	0	99.82	99.73	99.87	0.07	1163	000001_ERICI_RS07785
PLAR_1164	5	0	phage antirepressor Ant|Derived by automated computational analysis using gene prediction method: Protein Homology.	791	741	825	41.15	93.8	88.53	99.76	5.26	1164	000001_ERICI_RS07795
PLAR_1165	4	0	AbrB/MazE/SpoVT family DNA-binding domain-containing protein|Derived by automated computational analysis using gene prediction method: Protein Homology.	234	234	234	0	99.29	99.15	99.57	0.2	1165	000001_ERICI_RS07825
PLAR_1166	4	0	hypothetical protein|Derived by automated computational analysis using gene prediction method: GeneMarkS+.	309	309	309	0	97.63	96.44	99.03	1.07	1166	000001_ERICI_RS07835
PLAR_1167	3	0	hypothetical protein|Derived by automated computational analysis using gene prediction method: GeneMarkS+.	189	189	189	0	97.36	95.24	99.47	2.12	1167	000001_ERICI_RS07840
PLAR_1168	4	0	hypothetical protein|Derived by automated computational analysis using gene prediction method: GeneMarkS+.	192	192	192	0	95.49	92.19	99.48	3.02	1168	000001_ERICI_RS07855
PLAR_1169	2	0	hypothetical protein|Derived by automated computational analysis using gene prediction method: GeneMarkS+.	262	261	264	1.5	88.51	88.51	88.51	0	1169	000001_ERICI_RS07860
PLAR_1170	4	0	hypothetical protein|Derived by automated computational analysis using gene prediction method: GeneMarkS+.	429	423	432	3.9	97.49	93.62	99.77	2.75	1170	000001_ERICI_RS07865
PLAR_1171	4	0	spore protease YyaC|Derived by automated computational analysis using gene prediction method: Protein Homology.	579	579	579	0	99.83	99.83	99.83	0	1171	000001_ERICI_RS07870	yyaC
PLAR_1172	1	0	hypothetical protein|Derived by automated computational analysis using gene prediction method: Protein Homology.	825	825	825	0	-	-	-	-	1172	000001_ERICI_RS07880
PLAR_1173	4	0	hypothetical protein|Derived by automated computational analysis using gene prediction method: Protein Homology.	813	813	813	0	99.84	99.75	99.88	0.06	1173	000001_ERICI_RS07885
PLAR_1174	7	0	hypothetical protein|Derived by automated computational analysis using gene prediction method: Protein Homology.	333	333	336	1.05	94.25	90.09	99.7	3.27	1174	000001_ERICI_RS07890		95-Core
PLAR_1175	7	0	RusA family crossover junction endodeoxyribonuclease|Derived by automated computational analysis using gene prediction method: Protein Homology.	375	375	375	0	95.47	85.33	99.73	5.21	1175	000001_ERICI_RS07910
PLAR_1176	3	0	hypothetical protein|Derived by automated computational analysis using gene prediction method: Protein Homology.	522	522	522	0	99.81	99.81	99.81	0	1176	000001_ERICI_RS07920
PLAR_1178	4	0	RNA polymerase subunit sigma-24|Derived by automated computational analysis using gene prediction method: Protein Homology.	534	534	534	0	98.25	95.13	99.81	2.21	1178	000001_ERICI_RS07940
PLAR_1179	3	0	hypothetical protein|Derived by automated computational analysis using gene prediction method: Protein Homology.	204	204	204	0	96.82	96.08	97.55	0.74	1179	000001_ERICI_RS07945
PLAR_1180	5	0	hypothetical protein|Derived by automated computational analysis using gene prediction method: GeneMarkS+.	181	174	183	3.6	90.56	85.25	95.63	3.76	1180	000001_ERICI_RS07950		95-Core
PLAR_1181	3	0	phage-related terminase-like protein small subunit|Derived by automated computational analysis using gene prediction method: Protein Homology.	741	741	741	0	94.13	91.5	96.77	2.63	1181	000001_ERICI_RS07955
PLAR_1182	3	0	hypothetical protein|Derived by automated computational analysis using gene prediction method: Protein Homology.	357	357	357	0	96.22	96.08	96.36	0.14	1182	000001_ERICI_RS07980
PLAR_1183	4	0	minor capsid protein E|Derived by automated computational analysis using gene prediction method: Protein Homology.	1046	1044	1047	1.3	95.7	92.93	99.91	3.02	1183	000001_ERICI_RS07985
PLAR_1184	4	0	hypothetical protein|Derived by automated computational analysis using gene prediction method: Protein Homology.	360	360	360	0	96.95	91.67	99.73	3.74	1184	000001_ERICI_RS08000
PLAR_1185	5	0	hypothetical protein|Derived by automated computational analysis using gene prediction method: GeneMarkS+.	411	411	411	0	93.22	83.7	96.59	5.5	1185	000001_ERICI_RS08010
PLAR_1186	7	0	hypothetical protein|Derived by automated computational analysis using gene prediction method: Protein Homology.	1332	1332	1332	0	96.91	90.77	99.93	4.19	1186	000001_ERICI_RS08020
PLAR_1187	4	0	putative protein YqbN|Derived by automated computational analysis using gene prediction method: Protein Homology.	426	426	426	0	97.34	95.78	98.59	1.17	1187	000001_ERICI_RS08030	yqbN
PLAR_1188	6	0	LysM domain-containing protein|Derived by automated computational analysis using gene prediction method: Protein Homology.	631	591	639	17.89	90.88	87.09	93.9	2.56	1188	000001_ERICI_RS08040
PLAR_1189	5	0	hypothetical protein|Derived by automated computational analysis using gene prediction method: Protein Homology.	984	984	984	0	91.93	91.23	92.59	0.55	1189	000001_ERICI_RS08045
PLAR_1190	4	0	DUF2577 domain-containing protein|Derived by automated computational analysis using gene prediction method: Protein Homology.	243	243	243	0	91.09	87.66	97.95	4.85	1190	000001_ERICI_RS08050
PLAR_1191	5	0	DUF2634 domain-containing protein|Derived by automated computational analysis using gene prediction method: Protein Homology.	411	411	411	0	89.63	86.99	96.59	4.03	1191	000001_ERICI_RS08055
PLAR_1192	7	0	phage tail protein|Derived by automated computational analysis using gene prediction method: Protein Homology.	1033	774	1077	106.03	94.36	91.47	100	2.81	1192	000001_ERICI_RS08060
PLAR_1193	5	0	hypothetical protein|Derived by automated computational analysis using gene prediction method: GeneMarkS+.	279	279	279	0	96.24	93.55	99.65	2.19	1193	000001_ERICI_RS08070
PLAR_1194	3	0	N-acetylneuraminate epimerase|Derived by automated computational analysis using gene prediction method: Protein Homology.	1404	1404	1404	0	96.97	94.01	99.93	2.96	1194	000001_ERICI_RS08075	nanM
PLAR_1195	7	0	hypothetical protein|Derived by automated computational analysis using gene prediction method: GeneMarkS+.	395	393	396	1.05	95.11	90.33	99.5	3.09	1195	000001_ERICI_RS08080		95-Core
PLAR_1196	2	0	hypothetical protein|Derived by automated computational analysis using gene prediction method: GeneMarkS+.	471	471	471	0	99.79	99.79	99.79	0	1196	000001_ERICI_RS08095
PLAR_1197	3	0	ATP-dependent zinc metalloprotease FtsH|Derived by automated computational analysis using gene prediction method: Protein Homology.	1113	1113	1113	0	99.91	99.91	99.91	0	1197	000001_ERICI_RS08110	ftsH
PLAR_1198	1	0	hypothetical protein|Derived by automated computational analysis using gene prediction method: Protein Homology.	2280	2280	2280	0	-	-	-	-	1198	000001_ERICI_RS08115
PLAR_1199	5	0	hypothetical protein|Derived by automated computational analysis using gene prediction method: GeneMarkS+.	303	303	303	0	99.26	98.35	99.67	0.54	1199	000001_ERICI_RS08160		95-Core
PLAR_1200	6	0	putative ABC transporter ATP-binding protein YknY|Derived by automated computational analysis using gene prediction method: Protein Homology.	675	675	675	0	99.82	99.71	99.85	0.06	1200	000001_ERICI_RS08170	yknY	95-Core
PLAR_1201	6	0	DNA polymerase III subunit delta|Derived by automated computational analysis using gene prediction method: Protein Homology.	1026	1026	1026	0	99.41	99.3	99.71	0.16	1201	000001_ERICI_RS08190	yqeN	95-Core
PLAR_1202	1	0	30S ribosomal protein S20|Derived by automated computational analysis using gene prediction method: Protein Homology.	273	273	273	0	-	-	-	-	1202	000001_ERICI_RS08195	rpsT	95-Core
PLAR_1203	7	0	Germination protease|Derived by automated computational analysis using gene prediction method: Protein Homology.	996	996	996	0	99.88	99.8	99.9	0.04	1203	000001_ERICI_RS08200	gpr	95-Core
PLAR_1204	4	0	hypothetical protein|Derived by automated computational analysis using gene prediction method: GeneMarkS+.	444	444	444	0	99.7	99.55	99.78	0.11	1204	000001_ERICI_RS08210		95-Core
PLAR_1205	3	0	elongation factor 4|Derived by automated computational analysis using gene prediction method: Protein Homology.	1815	1815	1815	0	99.92	99.89	99.95	0.03	1205	000001_ERICI_RS08215	lepA
PLAR_1206	7	0	Oxygen-independent coproporphyrinogen-III oxidase-like protein YqeR|Derived by automated computational analysis using gene prediction method: Protein Homology.	1152	1152	1152	0	99.86	99.74	99.91	0.06	1206	000001_ERICI_RS08220	hemN	95-Core
PLAR_1207	5	0	N-acetyltransferase|Derived by automated computational analysis using gene prediction method: Protein Homology.	417	417	417	0	99.77	99.77	99.77	0	1207	000001_ERICI_RS08225		95-Core
PLAR_1208	6	0	heat-inducible transcriptional repressor HrcA|Derived by automated computational analysis using gene prediction method: Protein Homology.	1032	1032	1032	0	99.83	99.71	99.91	0.07	1208	000001_ERICI_RS08235	hrcA	95-Core
PLAR_1209	4	0	nucleotide exchange factor GrpE|Derived by automated computational analysis using gene prediction method: Protein Homology.	599	597	600	1.3	99.78	99.67	99.83	0.08	1209	000001_ERICI_RS08240	grpE	95-Core
PLAR_1210	8	0	molecular chaperone DnaK|Derived by automated computational analysis using gene prediction method: Protein Homology.	1854	1854	1854	0	99.88	99.73	99.95	0.07	1210	000001_ERICI_RS08245	dnaK	95-Core
PLAR_1211	5	0	molecular chaperone DnaJ|Derived by automated computational analysis using gene prediction method: Protein Homology.	1122	1122	1122	0	99.88	99.83	99.91	0.04	1211	000001_ERICI_RS08250	dnaJ	95-Core
PLAR_1212	2	0	YfhD family protein|Derived by automated computational analysis using gene prediction method: Protein Homology.	141	141	141	0	99.29	99.29	99.29	0	1212	000001_ERICI_RS08255		95-Core
PLAR_1213	3	0	hypothetical protein|Derived by automated computational analysis using gene prediction method: Protein Homology.	372	372	372	0	99.73	99.73	99.73	0	1213	000001_ERICI_RS08260		95-Core
PLAR_1214	5	0	50S ribosomal protein L11 methyltransferase|Derived by automated computational analysis using gene prediction method: Protein Homology.	969	969	969	0	99.69	99.18	99.9	0.3	1214	000001_ERICI_RS08265	prmA
PLAR_1215	3	0	site-2 protease family protein|Derived by automated computational analysis using gene prediction method: Protein Homology.	678	678	678	0	99.78	99.71	99.85	0.07	1215	000001_ERICI_RS08270		95-Core
PLAR_1216	6	0	Ribosomal RNA small subunit methyltransferase E|Derived by automated computational analysis using gene prediction method: Protein Homology.	768	768	768	0	99.61	98.7	99.87	0.46	1216	000001_ERICI_RS08275	rsmE	95-Core
PLAR_1217	6	0	tRNA (N(6)-L-threonylcarbamoyladenosine(37)-C(2))- methylthiotransferase MtaB|Derived by automated computational analysis using gene prediction method: Protein Homology.	1350	1350	1350	0	99.79	99.56	99.93	0.12	1217	000001_ERICI_RS08280	mtaB	95-Core
PLAR_1218	5	0	Diadenosine hexaphosphate hydrolase|Derived by automated computational analysis using gene prediction method: Protein Homology.	426	426	426	0	99	98.91	99.07	0.07	1218	000001_ERICI_RS08285	ndx1	95-Core
PLAR_1219	6	0	Na/Pi cotransporter family protein|Derived by automated computational analysis using gene prediction method: Protein Homology.	1011	1011	1011	0	99.57	98.52	99.91	0.54	1219	000001_ERICI_RS08290		95-Core
PLAR_1220	3	0	Ribosomal RNA large subunit methyltransferase I|Derived by automated computational analysis using gene prediction method: Protein Homology.	1365	1365	1365	0	99.24	98.98	99.49	0.26	1220	000001_ERICI_RS08295	rlmI	95-Core
PLAR_1221	5	0	GNAT family N-acetyltransferase|Derived by automated computational analysis using gene prediction method: Protein Homology.	537	537	537	0	99.49	98.89	99.81	0.38	1221	000001_ERICI_RS08300		95-Core
PLAR_1222	2	0	hypothetical protein|Derived by automated computational analysis using gene prediction method: GeneMarkS+.	267	267	267	0	96.63	96.63	96.63	0	1222	000001_ERICI_RS08305		95-Core
PLAR_1223	1	0	hypothetical protein|Derived by automated computational analysis using gene prediction method: GeneMarkS+.	729	729	729	0	-	-	-	-	1223	000001_ERICI_RS08310
PLAR_1224	7	0	DinB family protein|Derived by automated computational analysis using gene prediction method: Protein Homology.	552	552	552	0	99.4	98.37	99.82	0.47	1224	000001_ERICI_RS08315		95-Core
PLAR_1225	12	0	ATP-dependent helicase/deoxyribonuclease subunit B|Derived by automated computational analysis using gene prediction method: Protein Homology.	3603	3603	3603	0	99.93	99.81	99.97	0.05	1225	000001_ERICI_RS08320	addB	95-Core
PLAR_1226	11	0	ATP-dependent helicase/nuclease subunit A|Derived by automated computational analysis using gene prediction method: Protein Homology.	4176	4176	4176	0	99.93	99.74	99.98	0.07	1226	000001_ERICI_RS08325	addA	95-Core
PLAR_1227	8	0	exonuclease SbcCD subunit D|Derived by automated computational analysis using gene prediction method: Protein Homology.	1177	1173	1206	10.91	99.74	99.69	99.83	0.04	1227	000001_ERICI_RS08330		95-Core
PLAR_1228	12	0	DNA ATP-dependent repair enzyme-like protein|Derived by automated computational analysis using gene prediction method: Protein Homology.	3452	3450	3453	0.83	99.86	99.45	99.97	0.14	1228	000001_ERICI_RS08335		95-Core
PLAR_1229	2	0	hypothetical protein|Derived by automated computational analysis using gene prediction method: GeneMarkS+.	225	225	225	0	99.56	99.56	99.56	0	1229	000001_ERICI_RS08340		95-Core
PLAR_1230	3	0	Assimilatory nitrite reductase [NAD(P)H] small subunit|Derived by automated computational analysis using gene prediction method: Protein Homology.	339	339	339	0	99.41	99.12	99.71	0.29	1230	000001_ERICI_RS08350	nirD,nasE	95-Core
PLAR_1231	6	0	Crp/Fnr family transcriptional regulator|Derived by automated computational analysis using gene prediction method: Protein Homology.	723	723	723	0	99.87	99.87	99.87	0	1231	000001_ERICI_RS08355	fnr	95-Core
PLAR_1232	3	0	molybdenum cofactor guanylyltransferase|Derived by automated computational analysis using gene prediction method: Protein Homology.	612	612	612	0	99.76	99.67	99.84	0.08	1232	000001_ERICI_RS08360	mobA	95-Core
PLAR_1233	12	0	formate C-acetyltransferase|Derived by automated computational analysis using gene prediction method: Protein Homology.	2265	2265	2265	0	99.87	99.78	99.96	0.06	1233	000001_ERICI_RS08380	pflB	95-Core
PLAR_1234	5	0	Pyruvate formate-lyase 1-activating enzyme|Derived by automated computational analysis using gene prediction method: Protein Homology.	744	744	744	0	99.77	99.73	99.87	0.06	1234	000001_ERICI_RS08385	pflA	95-Core
PLAR_1235	7	0	polysaccharide deacetylase family protein|Derived by automated computational analysis using gene prediction method: Protein Homology.	960	960	960	0	99.78	99.27	99.9	0.23	1235	000001_ERICI_RS08390		95-Core
PLAR_1236	4	0	hypothetical protein|Derived by automated computational analysis using gene prediction method: GeneMarkS+.	1371	1371	1371	0	99.91	99.86	99.93	0.03	1236	000001_ERICI_RS08395		95-Core
PLAR_1237	4	0	Transcriptional regulatory protein WalR|Derived by automated computational analysis using gene prediction method: Protein Homology.	711	711	711	0	99.77	99.72	99.86	0.07	1237	000001_ERICI_RS08400	walR	95-Core
PLAR_1238	8	0	Sensor histidine kinase RcsC|Derived by automated computational analysis using gene prediction method: Protein Homology.	1422	1407	1437	7.5	99.85	99.57	100	0.14	1238	000001_ERICI_RS08405	rcsC	95-Core
PLAR_1239	3	0	histidine triad nucleotide-binding protein|Derived by automated computational analysis using gene prediction method: Protein Homology.	342	336	345	4.24	99.86	99.71	100	0.14	1239	000001_ERICI_RS08415		95-Core
PLAR_1240	1	0	30S ribosomal protein S21|Derived by automated computational analysis using gene prediction method: Protein Homology.	174	174	174	0	-	-	-	-	1240	000001_ERICI_RS08420	rpsU	95-Core
PLAR_1241	1	0	GatB/YqeY domain-containing protein|Derived by automated computational analysis using gene prediction method: Protein Homology.	441	441	441	0	-	-	-	-	1241	000001_ERICI_RS08425	yqeY	95-Core
PLAR_1242	2	0	sporulation protein YqfC|Derived by automated computational analysis using gene prediction method: Protein Homology.	282	282	282	0	99.65	99.65	99.65	0	1242	000001_ERICI_RS08430	yqfC	95-Core
PLAR_1243	5	0	sporulation protein YqfD|Derived by automated computational analysis using gene prediction method: Protein Homology.	1179	1179	1179	0	99.9	99.83	99.92	0.04	1243	000001_ERICI_RS08435	yqfD	95-Core
PLAR_1244	4	0	PhoH family protein|Derived by automated computational analysis using gene prediction method: Protein Homology.	972	972	972	0	99.87	99.8	99.9	0.05	1244	000001_ERICI_RS08440		95-Core
PLAR_1245	7	0	Cyclic-di-AMP phosphodiesterase PgpH|Derived by automated computational analysis using gene prediction method: Protein Homology.	2241	2241	2241	0	99.96	99.96	99.96	0	1245	000001_ERICI_RS08445	pgpH	95-Core
PLAR_1246	2	0	rRNA maturation RNase YbeY|Derived by automated computational analysis using gene prediction method: Protein Homology.	513	513	513	0	99.81	99.81	99.81	0	1246	000001_ERICI_RS08450	ybeY	95-Core
PLAR_1247	3	0	hypothetical protein|Derived by automated computational analysis using gene prediction method: Protein Homology.	636	636	636	0	99.85	99.85	99.85	0	1247	000001_ERICI_RS08455		95-Core
PLAR_1248	3	0	cytidine deaminase|Derived by automated computational analysis using gene prediction method: Protein Homology.	411	411	411	0	99.64	99.51	99.76	0.12	1248	000001_ERICI_RS08460	cdd	95-Core
PLAR_1249	3	0	GTPase Era|Derived by automated computational analysis using gene prediction method: Protein Homology.	903	903	903	0	99.78	99.67	99.89	0.11	1249	000001_ERICI_RS08465	era	95-Core
PLAR_1250	1	0	YqzL family protein|Derived by automated computational analysis using gene prediction method: Protein Homology.	153	153	153	0	-	-	-	-	1250	000001_ERICI_RS08470		95-Core
PLAR_1251	5	0	DNA repair protein RecO|Derived by automated computational analysis using gene prediction method: Protein Homology.	753	753	753	0	99.77	99.47	99.87	0.17	1251	000001_ERICI_RS08475	recO	95-Core
PLAR_1252	4	0	Putative pyruvate, phosphate dikinase regulatory protein|Derived by automated computational analysis using gene prediction method: Protein Homology.	828	828	828	0	99.72	99.4	99.88	0.23	1252	000001_ERICI_RS08480	yqfL	95-Core
PLAR_1253	1	0	YaiI/YqxD family protein|UPF0178 protein YaiI	474	474	474	0	-	-	-	-	1253	000001_ERICI_RS08485		95-Core
PLAR_1254	8	0	DNA primase|Derived by automated computational analysis using gene prediction method: Protein Homology.	1827	1827	1827	0	99.86	99.67	99.95	0.1	1254	000001_ERICI_RS08490	dnaG	95-Core
PLAR_1255	7	0	RNA polymerase sigma factor RpoD|Derived by automated computational analysis using gene prediction method: Protein Homology.	1128	1128	1128	0	99.72	99.38	99.91	0.17	1255	000001_ERICI_RS08495	sigA	95-Core
PLAR_1256	7	0	hypothetical protein|Derived by automated computational analysis using gene prediction method: GeneMarkS+.	831	831	831	0	99.76	99.28	99.88	0.22	1256	000001_ERICI_RS08500		95-Core
PLAR_1257	7	0	tRNA (adenine(22)-N(1))-methyltransferase|Derived by automated computational analysis using gene prediction method: Protein Homology.	759	759	759	0	99.65	99.47	99.87	0.13	1257	000001_ERICI_RS08505	trmK	95-Core
PLAR_1258	3	0	Nif3-like dinuclear metal center hexameric protein|Derived by automated computational analysis using gene prediction method: Protein Homology.	1116	1116	1116	0	99.91	99.91	99.91	0	1258	000001_ERICI_RS08510		95-Core
PLAR_1259	4	0	peptidase S8|Derived by automated computational analysis using gene prediction method: Protein Homology.	1836	1836	1836	0	99.89	99.79	99.95	0.08	1259	000001_ERICI_RS08520
PLAR_1260	3	0	DUF3907 domain-containing protein|Derived by automated computational analysis using gene prediction method: Protein Homology.	464	390	501	52.33	99.77	99.75	99.8	0.03	1260	000001_ERICI_RS08525		95-Core
PLAR_1261	1	0	DUF1540 domain-containing protein|Derived by automated computational analysis using gene prediction method: Protein Homology.	210	210	210	0	-	-	-	-	1261	000001_ERICI_RS08530		95-Core
PLAR_1262	2	0	hypothetical protein|Derived by automated computational analysis using gene prediction method: GeneMarkS+.	306	306	306	0	99.67	99.67	99.67	0	1262	000001_ERICI_RS08535		95-Core
PLAR_1263	6	0	putative ABC transporter ATP-binding protein YxlF|Derived by automated computational analysis using gene prediction method: Protein Homology.	924	924	924	0	99.81	99.46	99.89	0.17	1263	000001_ERICI_RS08540	yxlF	95-Core
PLAR_1264	9	0	hypothetical protein|Derived by automated computational analysis using gene prediction method: Protein Homology.	777	777	777	0	99.79	99.61	99.87	0.11	1264	000001_ERICI_RS08545		95-Core
PLAR_1265	7	0	hypothetical protein|Derived by automated computational analysis using gene prediction method: Protein Homology.	594	594	594	0	99.55	99.33	99.83	0.21	1265	000001_ERICI_RS08550		95-Core
PLAR_1266	8	0	Cysteine desulfurase IscS|Derived by automated computational analysis using gene prediction method: Protein Homology.	1173	1173	1173	0	99.5	99.37	99.66	0.09	1266	000001_ERICI_RS08555	iscS	95-Core
PLAR_1267	7	0	tRNA 4-thiouridine(8) synthase ThiI|Derived by automated computational analysis using gene prediction method: Protein Homology.	1209	1209	1209	0	99.71	99.67	99.75	0.03	1267	000001_ERICI_RS08560	thiI	95-Core
PLAR_1268	4	0	TerC family protein|Derived by automated computational analysis using gene prediction method: Protein Homology.	672	672	672	0	99.8	99.71	99.85	0.07	1268	000001_ERICI_RS08565		95-Core
PLAR_1269	4	0	hypothetical protein|Derived by automated computational analysis using gene prediction method: Protein Homology.	486	486	486	0	99.73	99.59	99.8	0.1	1269	000001_ERICI_RS08570		95-Core
PLAR_1270	9	0	translational GTPase TypA|Derived by automated computational analysis using gene prediction method: Protein Homology.	1842	1842	1842	0	99.83	99.13	99.95	0.26	1270	000001_ERICI_RS08575	typA	95-Core
PLAR_1271	4	0	hypothetical protein|Derived by automated computational analysis using gene prediction method: Protein Homology.	288	288	288	0	99.54	99.31	99.65	0.16	1271	000001_ERICI_RS08580		95-Core
PLAR_1272	2	0	hypothetical protein|Derived by automated computational analysis using gene prediction method: Protein Homology.	279	279	279	0	99.29	99.29	99.29	0	1272	000001_ERICI_RS08585		95-Core
PLAR_1273	2	0	hypothetical protein|Derived by automated computational analysis using gene prediction method: Protein Homology.	453	453	453	0	99.34	99.34	99.34	0	1273	000001_ERICI_RS08590		95-Core
PLAR_1274	4	0	YhcN/YlaJ family sporulation lipoprotein|Derived by automated computational analysis using gene prediction method: Protein Homology.	561	561	561	0	99.41	99.11	99.83	0.3	1274	000001_ERICI_RS08595		95-Core
PLAR_1275	5	0	PhoH family protein|Derived by automated computational analysis using gene prediction method: Protein Homology.	1332	1332	1332	0	99.59	99.18	99.93	0.34	1275	000001_ERICI_RS08600		95-Core
PLAR_1276	7	0	SAM-dependent methyltransferase|Derived by automated computational analysis using gene prediction method: Protein Homology.	1131	1131	1131	0	99.81	99.65	99.91	0.09	1276	000001_ERICI_RS08610
PLAR_1277	2	0	DUF2626 domain-containing protein|Derived by automated computational analysis using gene prediction method: Protein Homology.	234	234	234	0	99.57	99.57	99.57	0	1277	000001_ERICI_RS08615		95-Core
PLAR_1278	3	0	Prespore-specific transcriptional regulator RsfA|Derived by automated computational analysis using gene prediction method: Protein Homology.	654	654	654	0	99.78	99.7	99.85	0.08	1278	000001_ERICI_RS08620	rsfA	95-Core
PLAR_1279	4	0	putative 2-dehydropantoate 2-reductase|Derived by automated computational analysis using gene prediction method: Protein Homology.	945	945	945	0	99.74	99.69	99.79	0.04	1279	000001_ERICI_RS08625	panE	95-Core
PLAR_1280	2	0	DUF3397 domain-containing protein|Derived by automated computational analysis using gene prediction method: Protein Homology.	363	363	363	0	99.73	99.73	99.73	0	1280	000001_ERICI_RS08630		95-Core
PLAR_1281	4	0	peptide ABC transporter substrate-binding protein|Derived by automated computational analysis using gene prediction method: Protein Homology.	1656	1656	1656	0	99.88	99.82	99.94	0.05	1281	000001_ERICI_RS08635	dppE	95-Core
PLAR_1282	8	0	Oligopeptide transport system permease protein OppB|Derived by automated computational analysis using gene prediction method: Protein Homology.	933	933	933	0	99.8	99.68	99.89	0.09	1282	000001_ERICI_RS08640	oppB	95-Core
PLAR_1283	5	0	Dipeptide transport system permease protein DppC|Derived by automated computational analysis using gene prediction method: Protein Homology.	936	936	936	0	99.87	99.79	99.89	0.05	1283	000001_ERICI_RS08645	dppC	95-Core
PLAR_1284	13	0	Oligopeptide transport ATP-binding protein OppD|Derived by automated computational analysis using gene prediction method: Protein Homology.	1038	1038	1038	0	99.77	99.67	99.91	0.08	1284	000001_ERICI_RS08650	oppD	95-Core
PLAR_1285	5	0	Oligopeptide transport ATP-binding protein OppF|with OppABCD is involved in the transport of oligopeptides; OppF and OppD are ATP-binding proteins; Derived by automated computational analysis using gene prediction method: Protein Homology.	960	960	960	0	99.77	99.73	99.79	0.03	1285	000001_ERICI_RS08655	oppF	95-Core
PLAR_1286	10	0	bacillithiol biosynthesis cysteine-adding enzyme BshC|Derived by automated computational analysis using gene prediction method: Protein Homology.	1638	1638	1638	0	99.81	99.76	99.88	0.04	1286	000001_ERICI_RS08660	bshC	95-Core
PLAR_1287	6	0	adenosylhomocysteinase|Derived by automated computational analysis using gene prediction method: Protein Homology.	1263	1263	1263	0	99.84	99.77	99.93	0.05	1287	000001_ERICI_RS08665	ahcY	95-Core
PLAR_1288	4	0	transcriptional regulator MraZ|Derived by automated computational analysis using gene prediction method: Protein Homology.	438	438	438	0	99.77	99.77	99.77	0	1288	000001_ERICI_RS08680	mraZ	95-Core
PLAR_1289	7	0	16S rRNA (cytosine(1402)-N(4))-methyltransferase RsmH|catalyzes the methylation of the N4 position of C1402 on the 16S rRNA; Derived by automated computational analysis using gene prediction method: Protein Homology.	954	954	954	0	99.85	99.69	99.9	0.08	1289	000001_ERICI_RS08685	rsmH	95-Core
PLAR_1290	3	0	Cell division protein FtsL|Derived by automated computational analysis using gene prediction method: GeneMarkS+.	411	411	411	0	99.76	99.76	99.76	0	1290	000001_ERICI_RS08690	ftsL	95-Core
PLAR_1291	13	0	PASTA domain-containing protein|Derived by automated computational analysis using gene prediction method: Protein Homology.	2292	2292	2292	0	99.89	99.57	99.96	0.1	1291	000001_ERICI_RS08695	pbpB	95-Core
PLAR_1292	6	0	stage V sporulation protein D|Derived by automated computational analysis using gene prediction method: Protein Homology.	1956	1956	1956	0	99.91	99.9	99.95	0.02	1292	000001_ERICI_RS08700	spoVD	95-Core
PLAR_1293	9	0	UDP-N-acetylmuramoyl-L-alanyl-D-glutamate--2, 6-diaminopimelate ligase|Derived by automated computational analysis using gene prediction method: Protein Homology.	1488	1488	1488	0	99.83	99.53	99.93	0.12	1293	000001_ERICI_RS08705	murE	95-Core
PLAR_1294	7	0	UDP-N-acetylmuramoyl-tripeptide--D-alanyl-D- alanine ligase|Derived by automated computational analysis using gene prediction method: Protein Homology.	1401	1401	1401	0	99.86	99.72	99.93	0.08	1294	000001_ERICI_RS08710	murF	95-Core
PLAR_1295	6	0	phospho-N-acetylmuramoyl-pentapeptide- transferase|Derived by automated computational analysis using gene prediction method: Protein Homology.	963	963	963	0	99.77	99.59	99.9	0.1	1295	000001_ERICI_RS08715	mraY	95-Core
PLAR_1296	6	0	UDP-N-acetylmuramoyl-L-alanine--D-glutamate ligase|Derived by automated computational analysis using gene prediction method: Protein Homology.	1392	1392	1392	0	99.92	99.86	99.93	0.03	1296	000001_ERICI_RS08720	murD	95-Core
PLAR_1297	6	0	putative peptidoglycan glycosyltransferase FtsW|Derived by automated computational analysis using gene prediction method: Protein Homology.	1098	1098	1098	0	99.88	99.82	99.91	0.05	1297	000001_ERICI_RS08725	ftsW	95-Core
PLAR_1298	3	0	UDP-N-acetylglucosamine--N-acetylmuramyl- (pentapeptide) pyrophosphoryl-undecaprenol N-acetylglucosamine transferase|Derived by automated computational analysis using gene prediction method: Protein Homology.	1119	1119	1119	0	99.91	99.91	99.91	0	1298	000001_ERICI_RS08730	murG	95-Core
PLAR_1299	5	0	UDP-N-acetylenolpyruvoylglucosamine reductase|Derived by automated computational analysis using gene prediction method: Protein Homology.	906	906	906	0	99.87	99.78	99.89	0.05	1299	000001_ERICI_RS08735	murB	95-Core
PLAR_1300	5	0	UDP-N-acetylglucosamine 1-carboxyvinyltransferase|Derived by automated computational analysis using gene prediction method: Protein Homology.	1257	1257	1257	0	99.5	99.41	99.69	0.11	1300	000001_ERICI_RS08740	murA	95-Core
PLAR_1301	7	0	Cell division protein DivIB|Derived by automated computational analysis using gene prediction method: Protein Homology.	753	753	753	0	99.64	99.47	99.87	0.13	1301	000001_ERICI_RS08745	divIB	95-Core
PLAR_1302	6	0	cell division protein FtsA|Derived by automated computational analysis using gene prediction method: Protein Homology.	1254	1254	1254	0	99.89	99.81	99.93	0.05	1302	000001_ERICI_RS08750	ftsA	95-Core
PLAR_1303	5	0	cell division protein FtsZ|Derived by automated computational analysis using gene prediction method: Protein Homology.	1125	1125	1125	0	99.83	99.73	99.91	0.06	1303	000001_ERICI_RS08755	ftsZ	95-Core
PLAR_1304	4	0	Sporulation sigma-E factor-processing peptidase|Derived by automated computational analysis using gene prediction method: Protein Homology.	921	921	921	0	99.82	99.68	99.89	0.1	1304	000001_ERICI_RS08760	spoIIGA	95-Core
PLAR_1305	4	0	RNA polymerase sporulation sigma factor SigE|Derived by automated computational analysis using gene prediction method: Protein Homology.	723	723	723	0	99.87	99.87	99.87	0	1305	000001_ERICI_RS08765	sigE	95-Core
PLAR_1306	4	0	hypothetical protein|Derived by automated computational analysis using gene prediction method: GeneMarkS+.	180	180	180	0	98.52	97.78	99.45	0.69	1306	000001_ERICI_RS08770		95-Core
PLAR_1307	3	0	RNA polymerase sporulation sigma factor SigG|Derived by automated computational analysis using gene prediction method: Protein Homology.	783	783	783	0	99.87	99.87	99.87	0	1307	000001_ERICI_RS08775	sigG	95-Core
PLAR_1308	1	0	YlmC/YmxH family sporulation protein|Derived by automated computational analysis using gene prediction method: Protein Homology.	303	303	303	0	-	-	-	-	1308	000001_ERICI_RS08780		95-Core
PLAR_1309	8	0	peptidoglycan editing factor PgeF|Derived by automated computational analysis using gene prediction method: Protein Homology.	870	870	870	0	99.18	99.08	99.66	0.2	1309	000001_ERICI_RS08785	pgeF	95-Core
PLAR_1310	5	0	YggS family pyridoxal phosphate-dependent enzyme|Derived by automated computational analysis using gene prediction method: Protein Homology.	681	669	684	6	99.82	99.71	100	0.12	1310	000001_ERICI_RS08790		95-Core
PLAR_1311	3	0	DUF552 domain-containing protein|Derived by automated computational analysis using gene prediction method: Protein Homology.	432	432	432	0	99.77	99.77	99.77	0	1311	000001_ERICI_RS08795	sepF	95-Core
PLAR_1312	2	0	YggT family protein|Derived by automated computational analysis using gene prediction method: Protein Homology.	225	225	225	0	99.56	99.56	99.56	0	1312	000001_ERICI_RS08800		95-Core
PLAR_1313	4	0	hypothetical protein|Derived by automated computational analysis using gene prediction method: Protein Homology.	783	783	783	0	99.75	99.62	99.87	0.1	1313	000001_ERICI_RS08805		95-Core
PLAR_1314	3	0	Septum site-determining protein DivIVA|Derived by automated computational analysis using gene prediction method: Protein Homology.	504	504	504	0	99.71	99.61	99.81	0.1	1314	000001_ERICI_RS08810	divIVA	95-Core
PLAR_1315	13	0	isoleucine--tRNA ligase|Derived by automated computational analysis using gene prediction method: Protein Homology.	2769	2769	2769	0	99.8	99.75	99.89	0.03	1315	000001_ERICI_RS08815	ileS	95-Core
PLAR_1316	1	0	hypothetical protein|Derived by automated computational analysis using gene prediction method: Protein Homology.	327	327	327	0	-	-	-	-	1316	000001_ERICI_RS08820		95-Core
PLAR_1317	5	0	RNA polymerase-binding transcription factor DksA|Derived by automated computational analysis using gene prediction method: Protein Homology.	732	732	732	0	99.83	99.73	99.87	0.06	1317	000001_ERICI_RS08825	dksA	95-Core
PLAR_1318	3	0	Lipoprotein signal peptidase|Derived by automated computational analysis using gene prediction method: Protein Homology.	522	522	522	0	99.43	99.23	99.62	0.19	1318	000001_ERICI_RS08830	lspA	95-Core
PLAR_1319	6	0	Ribosomal large subunit pseudouridine synthase D|Derived by automated computational analysis using gene prediction method: Protein Homology.	936	936	936	0	99.77	99.57	99.89	0.1	1319	000001_ERICI_RS08835	rluD	95-Core
PLAR_1320	5	0	pyridoxal phosphate-dependent aminotransferase|catalyzes the formation of oxalozcetate and L-glutamate from L-aspartate and 2-oxoglutarate; Derived by automated computational analysis using gene prediction method: Protein Homology.	1251	1251	1251	0	99.84	99.77	99.93	0.06	1320	000001_ERICI_RS08840	dapL	95-Core
PLAR_1321	4	0	bifunctional pyr operon transcriptional regulator/uracil phosphoribosyltransferase PyrR|Derived by automated computational analysis using gene prediction method: Protein Homology.	546	546	546	0	99.82	99.82	99.82	0	1321	000001_ERICI_RS08845	pyrR	95-Core
PLAR_1322	7	0	aspartate carbamoyltransferase catalytic subunit|Derived by automated computational analysis using gene prediction method: Protein Homology.	909	909	909	0	99.87	99.78	99.89	0.04	1322	000001_ERICI_RS08850	pyrB	95-Core
PLAR_1323	6	0	dihydroorotase|Derived by automated computational analysis using gene prediction method: Protein Homology.	1317	1317	1317	0	99.5	99.4	99.77	0.14	1323	000001_ERICI_RS08855	pyrC
PLAR_1324	16	0	carbamoyl-phosphate synthase large subunit|Derived by automated computational analysis using gene prediction method: Protein Homology.	3210	3210	3210	0	99.87	99.53	99.97	0.11	1324	000001_ERICI_RS08865	carB	95-Core
PLAR_1325	4	0	orotidine-5'-phosphate decarboxylase|Derived by automated computational analysis using gene prediction method: Protein Homology.	726	726	726	0	99.82	99.73	99.87	0.07	1325	000001_ERICI_RS08870	pyrF	95-Core
PLAR_1326	2	0	orotate phosphoribosyltransferase|Derived by automated computational analysis using gene prediction method: Protein Homology.	651	651	651	0	99.69	99.69	99.69	0	1326	000001_ERICI_RS08875	pyrE	95-Core
PLAR_1327	7	0	Succinyl-diaminopimelate desuccinylase|Derived by automated computational analysis using gene prediction method: Protein Homology.	1372	1362	1374	4.2	99.66	99.6	99.86	0.09	1327	000001_ERICI_RS08880	dapE	95-Core
PLAR_1328	5	0	hypothetical protein|Derived by automated computational analysis using gene prediction method: Protein Homology.	1479	1479	1479	0	99.75	99.6	99.87	0.1	1328	000001_ERICI_RS08885		95-Core
PLAR_1329	4	0	Putative phosphoesterase YjcG|Derived by automated computational analysis using gene prediction method: Protein Homology.	513	513	513	0	99.61	99.42	99.81	0.16	1329	000001_ERICI_RS08890	yjcG	95-Core
PLAR_1330	4	0	alpha/beta hydrolase|Derived by automated computational analysis using gene prediction method: Protein Homology.	957	957	957	0	99.69	99.59	99.79	0.08	1330	000001_ERICI_RS08915		95-Core
PLAR_1331	3	0	hypothetical protein|Derived by automated computational analysis using gene prediction method: GeneMarkS+.	528	528	528	0	99.72	99.63	99.81	0.09	1331	000001_ERICI_RS08920		95-Core
PLAR_1332	2	0	ImmA/IrrE family metallo-endopeptidase|Derived by automated computational analysis using gene prediction method: Protein Homology.	417	417	417	0	99.52	99.52	99.52	0	1332	000001_ERICI_RS08935		95-Core
PLAR_1333	4	0	HTH-type transcriptional regulator Xre|Derived by automated computational analysis using gene prediction method: Protein Homology.	414	408	429	8.32	99.76	99.51	100	0.2	1333	000001_ERICI_RS08940	xre	95-Core
PLAR_1334	6	0	hypothetical protein|Derived by automated computational analysis using gene prediction method: GeneMarkS+.	498	483	501	6.71	99.6	99.39	99.8	0.18	1334	000001_ERICI_RS08950		95-Core
PLAR_1335	4	0	hypothetical protein|Derived by automated computational analysis using gene prediction method: GeneMarkS+.	258	258	258	0	98.26	97.49	99.61	0.96	1335	000001_ERICI_RS08960		95-Core
PLAR_1336	6	0	hypothetical protein|Derived by automated computational analysis using gene prediction method: GeneMarkS+.	213	213	213	0	98.97	98.59	99.53	0.35	1336	000001_ERICI_RS08965		95-Core
PLAR_1337	2	0	XRE family transcriptional regulator|Derived by automated computational analysis using gene prediction method: Protein Homology.	222	222	222	0	99.55	99.55	99.55	0	1337	000001_ERICI_RS08980		95-Core
PLAR_1338	2	0	hypothetical protein|Derived by automated computational analysis using gene prediction method: GeneMarkS+.	645	645	645	0	99.85	99.85	99.85	0	1338	000001_ERICI_RS08985
PLAR_1339	2	0	hypothetical protein|Derived by automated computational analysis using gene prediction method: Protein Homology.	204	204	204	0	99.51	99.51	99.51	0	1339	000001_ERICI_RS08990		95-Core
PLAR_1340	2	0	hypothetical protein|Derived by automated computational analysis using gene prediction method: GeneMarkS+.	390	390	390	0	99.75	99.75	99.75	0	1340	000001_ERICI_RS08995		95-Core
PLAR_1341	5	0	hypothetical protein|Derived by automated computational analysis using gene prediction method: GeneMarkS+.	303	246	333	37.01	98.7	98.58	98.79	0.09	1341	000001_ERICI_RS09000		95-Core
PLAR_1342	3	0	hypothetical protein|Derived by automated computational analysis using gene prediction method: GeneMarkS+.	283	279	285	2.83	95.89	92.12	99.65	3.77	1342	000001_ERICI_RS09025
PLAR_1343	1	0	hypothetical protein|Derived by automated computational analysis using gene prediction method: GeneMarkS+.	207	207	207	0	-	-	-	-	1343	000001_ERICI_RS09035
PLAR_1344	4	0	Putative transport protein YhhT|Derived by automated computational analysis using gene prediction method: Protein Homology.	1108	1104	1110	2.6	99.79	99.64	99.91	0.11	1344	000001_ERICI_RS09040	yhhT
PLAR_1345	3	0	nitrous oxide-stimulated promoter family protein|Derived by automated computational analysis using gene prediction method: Protein Homology.	366	366	366	0	99.73	99.73	99.73	0	1345	000001_ERICI_RS09045
PLAR_1346	3	0	GNAT family N-acetyltransferase|Derived by automated computational analysis using gene prediction method: Protein Homology.	374	372	378	2.83	97.58	95.43	99.73	2.15	1346	000001_ERICI_RS09050
PLAR_1347	5	0	hypothetical protein|Derived by automated computational analysis using gene prediction method: Protein Homology.	524	522	528	2.94	99.52	99.23	99.81	0.22	1347	000001_ERICI_RS09055		95-Core
PLAR_1348	3	0	CBS domain-containing protein|Derived by automated computational analysis using gene prediction method: Protein Homology.	426	426	426	0	99.77	99.77	99.77	0	1348	000001_ERICI_RS09075		95-Core
PLAR_1349	5	0	divergent PAP2 family protein|Derived by automated computational analysis using gene prediction method: Protein Homology.	453	453	453	0	99.67	99.56	99.78	0.11	1349	000001_ERICI_RS09080		95-Core
PLAR_1350	5	0	Adaptive-response sensory-kinase SasA|Derived by automated computational analysis using gene prediction method: Protein Homology.	1629	1629	1629	0	99.9	99.88	99.94	0.03	1350	000001_ERICI_RS09090	sasA	95-Core
PLAR_1351	6	0	MBL fold metallo-hydrolase|Derived by automated computational analysis using gene prediction method: Protein Homology.	735	735	735	0	99.77	99.7	99.87	0.06	1351	000001_ERICI_RS09100	rbn	95-Core
PLAR_1352	2	0	cytochrome c biogenesis protein CcdC|Derived by automated computational analysis using gene prediction method: Protein Homology.	477	477	477	0	99.79	99.79	99.79	0	1352	000001_ERICI_RS09105		95-Core
PLAR_1353	2	0	Spo0E family sporulation regulatory protein-aspartic acid phosphatase|Derived by automated computational analysis using gene prediction method: Protein Homology.	183	183	183	0	99.45	99.45	99.45	0	1353	000001_ERICI_RS09110		95-Core
PLAR_1354	8	0	BAAT/acyl-CoA thioester hydrolase C-terminal domain protein|Derived by automated computational analysis using gene prediction method: Protein Homology.	1007	1002	1011	4.36	99.73	99.5	99.91	0.15	1354	000001_ERICI_RS09115		95-Core
PLAR_1355	1	0	DUF1292 domain-containing protein|Derived by automated computational analysis using gene prediction method: Protein Homology.	315	315	315	0	-	-	-	-	1355	000001_ERICI_RS09120		95-Core
PLAR_1356	2	0	DUF1885 domain-containing protein|Derived by automated computational analysis using gene prediction method: Protein Homology.	420	420	420	0	99.77	99.77	99.77	0	1356	000001_ERICI_RS09125		95-Core
PLAR_1357	7	0	aminotransferase class V-fold PLP-dependent enzyme|Derived by automated computational analysis using gene prediction method: Protein Homology.	1470	1470	1470	0	99.89	99.73	99.93	0.07	1357	000001_ERICI_RS09130		95-Core
PLAR_1358	6	0	putative glycolipid permease LtaA|Derived by automated computational analysis using gene prediction method: Protein Homology.	1269	1269	1269	0	99.88	99.77	99.93	0.06	1358	000001_ERICI_RS09135	ltaA	95-Core
PLAR_1359	6	0	DUF1054 domain-containing protein|UPF0637 protein YktB	624	624	624	0	99.84	99.84	99.84	0	1359	000001_ERICI_RS09140		95-Core
PLAR_1360	3	0	hypothetical protein|Derived by automated computational analysis using gene prediction method: Protein Homology.	447	447	447	0	99.78	99.78	99.78	0	1360	000001_ERICI_RS09150
PLAR_1361	6	0	PTS system sorbose-specific EIIC component|Derived by automated computational analysis using gene prediction method: Protein Homology.	780	780	780	0	99.78	99.72	99.87	0.06	1361	000001_ERICI_RS09155	sorA	95-Core
PLAR_1362	10	0	PTS system mannose-specific EIID component|Derived by automated computational analysis using gene prediction method: Protein Homology.	792	792	792	0	99.74	99.5	99.87	0.15	1362	000001_ERICI_RS09160	manZ
PLAR_1363	3	0	PTS mannose/fructose/sorbose transporter subunit IIB|Derived by automated computational analysis using gene prediction method: Protein Homology.	492	486	495	4.24	99.7	99.59	99.8	0.1	1363	000001_ERICI_RS09165	sorB	95-Core
PLAR_1364	5	0	sugar isomerase domain-containing protein|UPF0309 protein BH3325	717	717	717	0	99.72	99.59	99.86	0.1	1364	000001_ERICI_RS09170
PLAR_1365	8	0	Unsaturated chondroitin disaccharide hydrolase|Derived by automated computational analysis using gene prediction method: Protein Homology.	1173	1173	1173	0	99.9	99.83	99.92	0.04	1365	000001_ERICI_RS09175		95-Core
PLAR_1366	5	0	SIS domain-containing protein|UPF0309 protein BH3325	750	750	750	0	99.6	99.07	99.87	0.31	1366	000001_ERICI_RS09180
PLAR_1367	8	0	Xanthan lyase|Derived by automated computational analysis using gene prediction method: Protein Homology.	2403	2403	2403	0	99.9	99.59	99.96	0.13	1367	000001_ERICI_RS09185	xly
PLAR_1368	6	0	DNA-binding response regulator|Derived by automated computational analysis using gene prediction method: Protein Homology.	683	636	693	21.24	99.48	99.41	99.57	0.06	1368	000001_ERICI_RS09190		95-Core
PLAR_1369	1	0	hypothetical protein|Derived by automated computational analysis using gene prediction method: GeneMarkS+.	210	210	210	0	-	-	-	-	1369	000001_ERICI_RS09195
PLAR_1370	3	0	hypothetical protein|Derived by automated computational analysis using gene prediction method: GeneMarkS+.	201	201	201	0	99.26	99.01	99.51	0.25	1370	000001_ERICI_RS09205		95-Core
PLAR_1371	5	0	hypothetical protein|Derived by automated computational analysis using gene prediction method: Protein Homology.	597	597	597	0	99.79	99.67	99.83	0.07	1371	000001_ERICI_RS09210		95-Core
PLAR_1372	8	0	NAD-dependent alcohol dehydrogenase|Derived by automated computational analysis using gene prediction method: Protein Homology.	1209	1209	1209	0	99.84	99.75	99.92	0.05	1372	000001_ERICI_RS09215	gbsB	95-Core
PLAR_1373	6	0	betaine-aldehyde dehydrogenase|Derived by automated computational analysis using gene prediction method: Protein Homology.	1473	1473	1473	0	99.89	99.8	99.93	0.05	1373	000001_ERICI_RS09220	betB,gbsA	95-Core
PLAR_1374	1	0	hypothetical protein|Derived by automated computational analysis using gene prediction method: Protein Homology.	480	480	480	0	-	-	-	-	1374	000001_ERICI_RS09230
PLAR_1375	5	0	XRE family transcriptional regulator|Derived by automated computational analysis using gene prediction method: Protein Homology.	216	216	216	0	97.05	94.91	99.08	1.48	1375	000001_ERICI_RS09245
PLAR_1376	1	0	hypothetical protein|Derived by automated computational analysis using gene prediction method: GeneMarkS+.	456	456	456	0	-	-	-	-	1376	000001_ERICI_RS09255
PLAR_1377	1	0	Accessory gene regulator protein B|Derived by automated computational analysis using gene prediction method: Protein Homology.	522	522	522	0	-	-	-	-	1377	000001_ERICI_RS09265	agrB
PLAR_1378	1	0	hypothetical protein|Derived by automated computational analysis using gene prediction method: Protein Homology.	387	387	387	0	-	-	-	-	1378	000001_ERICI_RS09275
PLAR_1379	1	0	hypothetical protein|Derived by automated computational analysis using gene prediction method: GeneMarkS+.	246	246	246	0	-	-	-	-	1379	000001_ERICI_RS09280
PLAR_1380	3	0	hypothetical protein|Derived by automated computational analysis using gene prediction method: Protein Homology.	915	915	915	0	99.89	99.89	99.89	0	1380	000001_ERICI_RS09290
PLAR_1381	3	0	hypothetical protein|Derived by automated computational analysis using gene prediction method: Protein Homology.	219	219	219	0	99.32	99.09	99.55	0.23	1381	000001_ERICI_RS09300
PLAR_1382	4	0	hypothetical protein|Derived by automated computational analysis using gene prediction method: GeneMarkS+.	891	747	939	83.14	99.82	99.58	100	0.18	1382	000001_ERICI_RS09305
PLAR_1383	2	0	pilus assembly protein|Derived by automated computational analysis using gene prediction method: GeneMarkS+.	705	705	705	0	99.86	99.86	99.86	0	1383	000001_ERICI_RS09315
PLAR_1384	3	0	XRE family transcriptional regulator|Derived by automated computational analysis using gene prediction method: Protein Homology.	654	654	654	0	99.85	99.85	99.85	0	1384	000001_ERICI_RS09330	lexA
PLAR_1385	3	0	XRE family transcriptional regulator|Derived by automated computational analysis using gene prediction method: Protein Homology.	213	213	213	0	99.53	99.53	99.53	0	1385	000001_ERICI_RS09335
PLAR_1386	3	0	DNA-binding protein|Derived by automated computational analysis using gene prediction method: Protein Homology.	283	267	291	11.31	97.07	94.51	99.63	2.56	1386	000001_ERICI_RS09340
PLAR_1387	8	0	hypothetical protein|Derived by automated computational analysis using gene prediction method: GeneMarkS+.	372	372	375	1.3	89.03	88	94.67	2.3	1387	000001_ERICI_RS09355
PLAR_1388	6	0	hypothetical protein|Derived by automated computational analysis using gene prediction method: GeneMarkS+.	378	378	378	0	92.04	85.85	99.21	5.28	1388	000001_ERICI_RS09360
PLAR_1389	3	0	hypothetical protein|Derived by automated computational analysis using gene prediction method: GeneMarkS+.	528	528	528	0	98.11	96.41	99.81	1.7	1389	000001_ERICI_RS09375
PLAR_1390	10	0	hypothetical protein|Derived by automated computational analysis using gene prediction method: GeneMarkS+.	268	264	273	3.07	91.73	86.33	97.81	4.27	1390	000001_ERICI_RS09380
PLAR_1391	10	0	hypothetical protein|Derived by automated computational analysis using gene prediction method: Protein Homology.	758	645	771	37.8	90.16	88.98	91.96	0.96	1391	000001_ERICI_RS09385
PLAR_1392	11	0	hypothetical protein|Derived by automated computational analysis using gene prediction method: Protein Homology.	951	951	951	0	92.42	87.91	99.9	3.97	1392	000001_ERICI_RS09395
PLAR_1393	6	0	hypothetical protein|Derived by automated computational analysis using gene prediction method: GeneMarkS+.	564	564	564	0	94.83	89.63	98.41	4.2	1393	000001_ERICI_RS09400
PLAR_1394	5	0	hypothetical protein|Derived by automated computational analysis using gene prediction method: GeneMarkS+.	525	525	525	0	87.98	85.63	94.86	3.97	1394	000001_ERICI_RS09405
PLAR_1395	8	0	hypothetical protein|Derived by automated computational analysis using gene prediction method: GeneMarkS+.	734	723	738	6.5	94.82	90.87	98.65	2.34	1395	000001_ERICI_RS09410
PLAR_1396	1	0	hypothetical protein|Derived by automated computational analysis using gene prediction method: Protein Homology.	216	216	216	0	-	-	-	-	1396	000001_ERICI_RS09415
PLAR_1397	8	0	hypothetical protein|Derived by automated computational analysis using gene prediction method: Protein Homology.	414	414	414	0	94.86	91.79	98.55	2.52	1397	000001_ERICI_RS09420
PLAR_1398	4	0	hypothetical protein|Derived by automated computational analysis using gene prediction method: GeneMarkS+.	330	324	333	3.9	90	86.79	93.09	2.58	1398	000001_ERICI_RS09440
PLAR_1399	3	0	hypothetical protein|Derived by automated computational analysis using gene prediction method: GeneMarkS+.	198	198	198	0	97.98	97.48	98.49	0.5	1399	000001_ERICI_RS09450
PLAR_1400	6	0	DNA polymerase III PolC-type|Derived by automated computational analysis using gene prediction method: Protein Homology.	615	615	615	0	91.48	82.93	99.68	5.43	1400	000001_ERICI_RS09455	polC
PLAR_1401	7	0	hypothetical protein|Derived by automated computational analysis using gene prediction method: Protein Homology.	390	390	396	2.1	90	78.21	95.39	5.65	1401	000001_ERICI_RS09480
PLAR_1402	4	0	DUF4065 domain-containing protein|Derived by automated computational analysis using gene prediction method: Protein Homology.	466	465	471	2.6	95.7	88.61	99.79	5.04	1402	000001_ERICI_RS09490
PLAR_1403	9	0	hypothetical protein|Derived by automated computational analysis using gene prediction method: Protein Homology.	561	561	567	1.89	89.77	88.06	91.98	1.11	1403	000001_ERICI_RS09500
PLAR_1404	7	0	hypothetical protein|Derived by automated computational analysis using gene prediction method: GeneMarkS+.	383	381	384	1.05	94.21	86.88	99.74	4.9	1404	000001_ERICI_RS09505
PLAR_1405	3	0	SAM-dependent DNA methyltransferase|Derived by automated computational analysis using gene prediction method: Protein Homology.	1167	1167	1167	0	89.25	86.81	91.69	2.44	1405	000001_ERICI_RS09510
PLAR_1406	7	0	DUF134 domain-containing protein|Derived by automated computational analysis using gene prediction method: Protein Homology.	407	405	408	1.05	87.76	86.52	91.18	1.57	1406	000001_ERICI_RS09520
PLAR_1407	4	0	hypothetical protein|Derived by automated computational analysis using gene prediction method: GeneMarkS+.	453	453	453	0	96.54	90.29	99.78	4.42	1407	000001_ERICI_RS09525
PLAR_1408	1	0	hypothetical protein|Derived by automated computational analysis using gene prediction method: GeneMarkS+.	231	231	231	0	-	-	-	-	1408	000001_ERICI_RS09530
PLAR_1409	6	0	hypothetical protein|Derived by automated computational analysis using gene prediction method: Protein Homology.	183	183	183	0	92.95	91.81	95.63	1.47	1409	000001_ERICI_RS09535
PLAR_1410	7	0	hypothetical protein|Derived by automated computational analysis using gene prediction method: GeneMarkS+.	393	393	393	0	94.32	90.59	99.75	3.58	1410	000001_ERICI_RS09540
PLAR_1411	6	0	hypothetical protein|Derived by automated computational analysis using gene prediction method: GeneMarkS+.	216	210	219	4.24	83.37	81.59	90	3.32	1411	000001_ERICI_RS09550
PLAR_1412	6	0	hypothetical protein|Derived by automated computational analysis using gene prediction method: GeneMarkS+.	422	417	438	7.02	94.02	87.38	96.64	3.54	1412	000001_ERICI_RS09555
PLAR_1413	5	0	hypothetical protein|Derived by automated computational analysis using gene prediction method: GeneMarkS+.	249	246	252	2.94	95.06	90.65	99.21	3.04	1413	000001_ERICI_RS09565
PLAR_1414	9	0	hypothetical protein|Derived by automated computational analysis using gene prediction method: Protein Homology.	863	861	864	1.25	94.09	86.53	99.89	5.65	1414	000001_ERICI_RS09580
PLAR_1415	8	0	hypothetical protein|Derived by automated computational analysis using gene prediction method: GeneMarkS+.	646	636	654	8.34	92.33	91.08	96.86	2.02	1415	000001_ERICI_RS09585
PLAR_1416	3	0	hypothetical protein|Derived by automated computational analysis using gene prediction method: Protein Homology.	936	936	936	0	99.79	99.68	99.89	0.11	1416	000001_ERICI_RS09590
PLAR_1417	8	0	hypothetical protein|Derived by automated computational analysis using gene prediction method: Protein Homology.	384	384	384	0	92.43	90.11	99.74	3.15	1417	000001_ERICI_RS09595		95-Core
PLAR_1418	9	0	hypothetical protein|Derived by automated computational analysis using gene prediction method: Protein Homology.	333	333	333	0	90.53	88.29	93.99	2.07	1418	000001_ERICI_RS09600		95-Core
PLAR_1419	6	0	hypothetical protein|Derived by automated computational analysis using gene prediction method: Protein Homology.	426	426	426	0	89.6	86.39	94.13	3.16	1419	000001_ERICI_RS09605
PLAR_1420	8	0	hypothetical protein|Derived by automated computational analysis using gene prediction method: GeneMarkS+.	375	375	375	0	92.84	90.41	99.73	3.03	1420	000001_ERICI_RS09610		95-Core
PLAR_1421	2	0	hypothetical protein|Derived by automated computational analysis using gene prediction method: Protein Homology.	570	570	570	0	99.83	99.83	99.83	0	1421	000001_ERICI_RS09615
PLAR_1422	2	0	hypothetical protein|Derived by automated computational analysis using gene prediction method: GeneMarkS+.	258	258	258	0	98.84	98.84	98.84	0	1422	000001_ERICI_RS09620
PLAR_1423	9	0	hypothetical protein|Derived by automated computational analysis using gene prediction method: GeneMarkS+.	378	378	378	0	94.71	92.07	99.74	2.26	1423	000001_ERICI_RS09625
PLAR_1424	1	0	phage tail tape measure protein|Derived by automated computational analysis using gene prediction method: Protein Homology.	600	600	600	0	-	-	-	-	1424	000001_ERICI_RS09635
PLAR_1425	14	0	phage tail family protein|Derived by automated computational analysis using gene prediction method: Protein Homology.	1458	1458	1458	0	90.59	90.04	92.25	0.64	1425	000001_ERICI_RS09645		95-Core
PLAR_1426	17	0	hypothetical protein|Derived by automated computational analysis using gene prediction method: Protein Homology.	2288	1758	2322	132.58	96.28	89.09	99.96	4.29	1426	000001_ERICI_RS09650		95-Core
PLAR_1427	5	0	hypothetical protein|Derived by automated computational analysis using gene prediction method: Protein Homology.	450	450	450	0	91.64	89.11	94.67	1.98	1427	000001_ERICI_RS09655
PLAR_1428	1	0	Sporulation-specific N-acetylmuramoyl-L-alanine amidase|Derived by automated computational analysis using gene prediction method: Protein Homology.	255	255	255	0	-	-	-	-	1428	000001_ERICI_RS09665	cwlC
PLAR_1429	3	0	hypothetical protein|Derived by automated computational analysis using gene prediction method: GeneMarkS+.	276	276	276	0	98.37	97.11	99.64	1.27	1429	000001_ERICI_RS09675
PLAR_1430	4	0	XRE family transcriptional regulator|Derived by automated computational analysis using gene prediction method: Protein Homology.	240	234	246	6	89.14	85.37	91.88	2.76	1430	000001_ERICI_RS09685
PLAR_1431	1	0	hypothetical protein|Derived by automated computational analysis using gene prediction method: GeneMarkS+.	351	351	351	0	-	-	-	-	1431	000001_ERICI_RS09690
PLAR_1432	1	0	hypothetical protein|Derived by automated computational analysis using gene prediction method: GeneMarkS+.	426	426	426	0	-	-	-	-	1432	000001_ERICI_RS09695
PLAR_1433	8	0	hypothetical protein|Derived by automated computational analysis using gene prediction method: GeneMarkS+.	629	627	633	2.9	94.01	87.88	99.85	5.17	1433	000001_ERICI_RS09700
PLAR_1434	8	0	hypothetical protein|Derived by automated computational analysis using gene prediction method: GeneMarkS+.	387	387	387	0	90.78	87.86	99.75	3.82	1434	000001_ERICI_RS09705		95-Core
PLAR_1435	7	0	FHA domain-containing protein|Derived by automated computational analysis using gene prediction method: Protein Homology.	1744	1743	1752	3.15	99.74	99.71	99.77	0.02	1435	000001_ERICI_RS09710
PLAR_1436	10	0	putative ABC transporter ATP-binding protein YbiT|Derived by automated computational analysis using gene prediction method: Protein Homology.	1557	1557	1557	0	99.8	99.68	99.94	0.11	1436	000001_ERICI_RS09715	ybiT	95-Core
PLAR_1437	3	0	Dabb family protein|Derived by automated computational analysis using gene prediction method: Protein Homology.	291	291	291	0	99.49	99.31	99.66	0.17	1437	000001_ERICI_RS09720		95-Core
PLAR_1438	11	0	Energy-dependent translational throttle protein EttA|Derived by automated computational analysis using gene prediction method: Protein Homology.	1914	1914	1914	0	99.85	99.74	99.95	0.07	1438	000001_ERICI_RS09730	ettA	95-Core
PLAR_1439	7	0	putative ABC transporter ATP-binding protein YbiT|Derived by automated computational analysis using gene prediction method: Protein Homology.	1620	1620	1620	0	99.87	99.75	99.94	0.06	1439	000001_ERICI_RS09735	ybiT	95-Core
PLAR_1440	5	0	hypothetical protein|Derived by automated computational analysis using gene prediction method: GeneMarkS+.	534	534	534	0	99.77	99.63	99.81	0.08	1440	000001_ERICI_RS09740		95-Core
PLAR_1441	3	0	thioredoxin|Derived by automated computational analysis using gene prediction method: Protein Homology.	339	339	339	0	99.71	99.71	99.71	0	1441	000001_ERICI_RS09745		95-Core
PLAR_1442	6	0	Kinase-associated lipoprotein B|Derived by automated computational analysis using gene prediction method: Protein Homology.	384	384	384	0	99.48	99.22	99.74	0.16	1442	000001_ERICI_RS09750	kapB	95-Core
PLAR_1443	7	0	ABC transporter-like protein|Derived by automated computational analysis using gene prediction method: Protein Homology.	453	453	453	0	99.52	99.12	99.78	0.23	1443	000001_ERICI_RS09755		95-Core
PLAR_1444	5	0	ABC-2 transporter permease|Derived by automated computational analysis using gene prediction method: Protein Homology.	650	648	651	1.2	99.73	99.54	99.85	0.13	1444	000001_ERICI_RS09765
PLAR_1445	3	0	ABC transporter ATP-binding protein YtrB|Derived by automated computational analysis using gene prediction method: Protein Homology.	867	867	867	0	99.71	99.54	99.89	0.17	1445	000001_ERICI_RS09770	ytrB
PLAR_1446	4	0	HTH-type transcriptional repressor YtrA|Derived by automated computational analysis using gene prediction method: Protein Homology.	384	384	384	0	99.65	99.48	99.74	0.12	1446	000001_ERICI_RS09775	ytrA
PLAR_1447	3	0	hypothetical protein|Derived by automated computational analysis using gene prediction method: GeneMarkS+.	183	183	183	0	99.18	98.91	99.45	0.27	1447	000001_ERICI_RS09780
PLAR_1448	1	0	hypothetical protein|Derived by automated computational analysis using gene prediction method: Protein Homology.	300	300	300	0	-	-	-	-	1448	000001_ERICI_RS09810		95-Core
PLAR_1449	4	0	DUF2905 domain-containing protein|Derived by automated computational analysis using gene prediction method: Protein Homology.	219	219	219	0	99.55	99.55	99.55	0	1449	000001_ERICI_RS09815		95-Core
PLAR_1450	4	0	hypothetical protein|Derived by automated computational analysis using gene prediction method: Protein Homology.	186	186	186	0	99.47	99.47	99.47	0	1450	000001_ERICI_RS09830		95-Core
PLAR_1451	3	0	hypothetical protein|Derived by automated computational analysis using gene prediction method: GeneMarkS+.	192	192	192	0	99.22	98.96	99.48	0.26	1451	000001_ERICI_RS09835
PLAR_1452	5	0	hypothetical protein|Derived by automated computational analysis using gene prediction method: GeneMarkS+.	438	438	441	1.2	99.77	99.55	100	0.16	1452	000001_ERICI_RS09840		95-Core
PLAR_1453	3	0	acyl-CoA thioesterase|Derived by automated computational analysis using gene prediction method: Protein Homology.	477	477	477	0	99.69	99.58	99.79	0.11	1453	000001_ERICI_RS09850		95-Core
PLAR_1454	5	0	sulfate ABC transporter substrate-binding protein|Derived by automated computational analysis using gene prediction method: Protein Homology.	1110	1110	1110	0	99.89	99.82	99.91	0.04	1454	000001_ERICI_RS09855	sbp	95-Core
PLAR_1455	5	0	sulfate ABC transporter permease subunit CysT|Derived by automated computational analysis using gene prediction method: Protein Homology.	834	834	834	0	99.88	99.88	99.88	0	1455	000001_ERICI_RS09860	cysT	95-Core
PLAR_1456	8	0	sulfate ABC transporter permease subunit CysW|Derived by automated computational analysis using gene prediction method: Protein Homology.	873	873	873	0	99.87	99.77	99.89	0.04	1456	000001_ERICI_RS09865	cysW	95-Core
PLAR_1457	6	0	Sulfate/thiosulfate import ATP-binding protein CysA|Derived by automated computational analysis using gene prediction method: Protein Homology.	1065	1065	1065	0	99.89	99.81	99.91	0.04	1457	000001_ERICI_RS09870	cysA	95-Core
PLAR_1458	2	0	DUF2292 domain-containing protein|Derived by automated computational analysis using gene prediction method: Protein Homology.	207	207	207	0	99.52	99.52	99.52	0	1458	000001_ERICI_RS09875		95-Core
PLAR_1459	9	0	Guanine/hypoxanthine permease PbuO|Derived by automated computational analysis using gene prediction method: Protein Homology.	1308	1308	1308	0	99.48	99.33	99.7	0.13	1459	000001_ERICI_RS09880	pbuO	95-Core
PLAR_1460	6	0	DUF2500 domain-containing protein|Derived by automated computational analysis using gene prediction method: Protein Homology.	299	297	312	5.59	99.6	99.33	100	0.25	1460	000001_ERICI_RS09885		95-Core
PLAR_1461	1	0	HTH-type transcriptional repressor PurR|Derived by automated computational analysis using gene prediction method: Protein Homology.	249	249	249	0	-	-	-	-	1461	000001_ERICI_RS09890	purR	95-Core
PLAR_1462	8	0	electron transfer flavoprotein subunit alpha/FixB family protein|Derived by automated computational analysis using gene prediction method: Protein Homology.	978	978	978	0	99.87	99.8	99.9	0.04	1462	000001_ERICI_RS09900	etfA	95-Core
PLAR_1463	5	0	electron transfer flavoprotein beta subunit/FixA family protein|Derived by automated computational analysis using gene prediction method: Protein Homology.	762	762	762	0	99.46	99.35	99.74	0.16	1463	000001_ERICI_RS09905	etfB	95-Core
PLAR_1464	4	0	TetR family transcriptional regulator|Derived by automated computational analysis using gene prediction method: Protein Homology.	594	594	594	0	99.83	99.83	99.83	0	1464	000001_ERICI_RS09910	fadR	95-Core
PLAR_1465	7	0	putative iron-sulfur-binding oxidoreductase FadF|Derived by automated computational analysis using gene prediction method: Protein Homology.	2172	2172	2172	0	99.89	99.82	99.91	0.03	1465	000001_ERICI_RS09915	fadF	95-Core
PLAR_1466	8	0	putative 3-hydroxyacyl-CoA dehydrogenase|Derived by automated computational analysis using gene prediction method: Protein Homology.	2397	2397	2400	0.99	99.86	99.75	99.96	0.06	1466	000001_ERICI_RS09920	fadN	95-Core
PLAR_1467	10	0	acetyl-CoA C-acyltransferase|Catalyzes the synthesis of acetoacetyl coenzyme A from two molecules of acetyl coenzyme A. It can also act as a thiolase, catalyzing the reverse reaction and generating two-carbon units from the four-carbon product of fatty acid oxidation; Derived by automated computational analysis using gene prediction method: Protein Homology.	1185	1185	1185	0	99.84	99.58	99.92	0.12	1467	000001_ERICI_RS09925	fadA	95-Core
PLAR_1468	10	0	putative acyl-CoA dehydrogenase|Derived by automated computational analysis using gene prediction method: Protein Homology.	1779	1779	1779	0	99.87	99.55	99.95	0.12	1468	000001_ERICI_RS09930	fadE	95-Core
PLAR_1469	11	0	long-chain fatty acid--CoA ligase|activates fatty acids by binding to coenzyme A; Derived by automated computational analysis using gene prediction method: Protein Homology.	1683	1683	1683	0	99.91	99.65	99.94	0.09	1469	000001_ERICI_RS09935	fadD	95-Core
PLAR_1470	4	0	PaaI family thioesterase|Derived by automated computational analysis using gene prediction method: Protein Homology.	432	432	432	0	99.7	99.54	99.77	0.11	1470	000001_ERICI_RS09940		95-Core
PLAR_1471	3	0	bacillithiol system redox-active protein YtxJ|Derived by automated computational analysis using gene prediction method: Protein Homology.	342	342	342	0	99.57	99.42	99.71	0.15	1471	000001_ERICI_RS09945	ytxJ	95-Core
PLAR_1472	1	0	amino acid ABC transporter ATP-binding protein|Derived by automated computational analysis using gene prediction method: Protein Homology.	729	729	729	0	-	-	-	-	1472	000001_ERICI_RS09950	glnQ	95-Core
PLAR_1473	8	0	ABC transporter glutamine-binding protein GlnH|Derived by automated computational analysis using gene prediction method: Protein Homology.	837	702	870	51.54	99.74	98.86	100	0.36	1473	000001_ERICI_RS09955	glnH	95-Core
PLAR_1474	5	0	putative glutamine ABC transporter permease protein GlnM|Derived by automated computational analysis using gene prediction method: Protein Homology.	654	654	654	0	99.62	99.09	99.85	0.32	1474	000001_ERICI_RS09960	glnM	95-Core
PLAR_1475	4	0	amino acid ABC transporter permease|Derived by automated computational analysis using gene prediction method: Protein Homology.	609	609	609	0	99.73	99.51	99.84	0.15	1475	000001_ERICI_RS09965		95-Core
PLAR_1476	7	0	p-aminobenzoyl-glutamate hydrolase subunit B|Derived by automated computational analysis using gene prediction method: Protein Homology.	1176	1176	1176	0	99.67	99.41	99.92	0.17	1476	000001_ERICI_RS09970	abgB
PLAR_1477	2	0	high affinity arginine ABC transporter-binding lipoprotein-like protein|Derived by automated computational analysis using gene prediction method: Protein Homology.	798	798	798	0	99.88	99.88	99.88	0	1477	000001_ERICI_RS09980	artP	95-Core
PLAR_1478	5	0	L-cystine transport system permease protein YecS|Derived by automated computational analysis using gene prediction method: Protein Homology.	647	645	648	1.2	99.58	98.92	99.85	0.38	1478	000001_ERICI_RS09985	yecS	95-Core
PLAR_1479	4	0	amino acid ABC transporter ATP-binding protein|similar to ATP-binding component of ABC transporters; Derived by automated computational analysis using gene prediction method: Protein Homology.	723	723	723	0	99.8	99.73	99.87	0.06	1479	000001_ERICI_RS09990	glnQ	95-Core
PLAR_1480	1	0	Fatty acid-binding protein|Derived by automated computational analysis using gene prediction method: Protein Homology.	846	846	846	0	-	-	-	-	1480	000001_ERICI_RS09995		95-Core
PLAR_1481	3	0	DegV domain-containing protein|Derived by automated computational analysis using gene prediction method: Protein Homology.	840	840	840	0	99.88	99.88	99.88	0	1481	000001_ERICI_RS10000		95-Core
PLAR_1482	1	0	HTH domain-containing protein|Derived by automated computational analysis using gene prediction method: Protein Homology.	219	219	219	0	-	-	-	-	1482	000001_ERICI_RS10005		95-Core
PLAR_1483	2	0	hypothetical protein|Derived by automated computational analysis using gene prediction method: GeneMarkS+.	219	219	219	0	99.55	99.55	99.55	0	1483	000001_ERICI_RS10010		95-Core
PLAR_1484	2	0	PRD domain-containing protein|Derived by automated computational analysis using gene prediction method: Protein Homology.	414	414	414	0	99.76	99.76	99.76	0	1484	000001_ERICI_RS10015
PLAR_1485	6	0	putative licABCH operon regulator|Derived by automated computational analysis using gene prediction method: Protein Homology.	393	393	393	0	99.54	98.99	99.75	0.3	1485	000001_ERICI_RS10020	licR	95-Core
PLAR_1486	7	0	transcriptional antiterminator-like protein|Derived by automated computational analysis using gene prediction method: Protein Homology.	723	723	723	0	99.73	99.45	99.87	0.15	1486	000001_ERICI_RS10025		95-Core
PLAR_1487	3	0	phosphotransferase system lactose/cellobiose-specific IIB subunit|Derived by automated computational analysis using gene prediction method: GeneMarkS+.	291	291	291	0	99.14	98.63	99.66	0.52	1487	000001_ERICI_RS10030		95-Core
PLAR_1488	3	0	Putative metallophosphoesterase MG207|Derived by automated computational analysis using gene prediction method: Protein Homology.	498	498	498	0	99.8	99.8	99.8	0	1488	000001_ERICI_RS10035		95-Core
PLAR_1489	10	0	Spore germination protein B1|Derived by automated computational analysis using gene prediction method: Protein Homology.	1508	1506	1512	2.7	99.87	99.84	99.89	0.01	1489	000001_ERICI_RS10040	gerBA	95-Core
PLAR_1490	5	0	Ger(x)C family spore germination protein|Derived by automated computational analysis using gene prediction method: Protein Homology.	1139	1137	1140	1.2	99.65	99.54	99.91	0.15	1490	000001_ERICI_RS10050	gerAC	95-Core
PLAR_1491	7	0	serine dehydratase subunit alpha family protein|UPF0597 protein YhaM	1296	1296	1296	0	99.89	99.77	99.93	0.06	1491	000001_ERICI_RS10055		95-Core
PLAR_1492	6	0	L-cystine uptake protein TcyP|Derived by automated computational analysis using gene prediction method: Protein Homology.	1404	1404	1404	0	99.77	99.65	99.93	0.09	1492	000001_ERICI_RS10060	tcyP
PLAR_1493	7	0	CoA-disulfide reductase|Derived by automated computational analysis using gene prediction method: Protein Homology.	1335	1335	1335	0	99.83	99.63	99.93	0.1	1493	000001_ERICI_RS10065	npr	95-Core
PLAR_1494	5	0	2,3-dihydro-2,3-dihydroxybenzoate dehydrogenase|Derived by automated computational analysis using gene prediction method: Protein Homology.	786	786	786	0	99.87	99.87	99.87	0	1494	000001_ERICI_RS10070	dhbA	95-Core
PLAR_1495	5	0	Isochorismate synthase DhbC|synthesizes isochorismate from chorismate as part of the biosynthesis of the siderophore 2,3-dihydroxybenzoate; can also be used in menaquinone synthesis; Derived by automated computational analysis using gene prediction method: Protein Homology.	1236	1236	1236	0	99.76	99.27	99.92	0.28	1495	000001_ERICI_RS10075	dhbC	95-Core
PLAR_1496	7	0	(2,3-dihydroxybenzoyl)adenylate synthase|Derived by automated computational analysis using gene prediction method: Protein Homology.	1626	1626	1626	0	99.87	99.69	99.94	0.08	1496	000001_ERICI_RS10080	dhbE
PLAR_1497	6	0	isochorismatase|Derived by automated computational analysis using gene prediction method: Protein Homology.	927	927	927	0	99.79	99.57	99.89	0.13	1497	000001_ERICI_RS10085	dhbB	95-Core
PLAR_1498	16	0	Dimodular nonribosomal peptide synthase|Derived by automated computational analysis using gene prediction method: Protein Homology.	7164	7164	7164	0	99.84	98.97	99.99	0.24	1498	000001_ERICI_RS10090	dhbF	95-Core
PLAR_1499	2	0	MbtH family protein|Derived by automated computational analysis using gene prediction method: Protein Homology.	201	201	201	0	98.51	98.51	98.51	0	1499	000001_ERICI_RS10095	mbtH	95-Core
PLAR_1500	5	0	hypothetical protein|Derived by automated computational analysis using gene prediction method: Protein Homology.	566	552	570	7.2	99.21	97.72	99.83	0.87	1500	000001_ERICI_RS10100
PLAR_1501	10	0	type IA DNA topoisomerase|Derived by automated computational analysis using gene prediction method: Protein Homology.	2268	2268	2268	0	99.88	99.78	99.96	0.06	1501	000001_ERICI_RS10105	topB	95-Core
PLAR_1502	6	0	hypothetical protein|Derived by automated computational analysis using gene prediction method: GeneMarkS+.	942	942	942	0	99.83	99.69	99.89	0.08	1502	000001_ERICI_RS10115		95-Core
PLAR_1503	4	0	Sensor histidine kinase RcsC|Derived by automated computational analysis using gene prediction method: Protein Homology.	363	363	363	0	99.73	99.73	99.73	0	1503	000001_ERICI_RS10120	rcsC	95-Core
PLAR_1504	8	0	glucose kinase-like protein|Derived by automated computational analysis using gene prediction method: Protein Homology.	969	969	969	0	99.74	99.49	99.9	0.14	1504	000001_ERICI_RS10125	glkA	95-Core
PLAR_1505	9	0	hypothetical protein|Derived by automated computational analysis using gene prediction method: Protein Homology.	1076	1068	1077	2.83	99.5	98.69	99.91	0.39	1505	000001_ERICI_RS10130		95-Core
PLAR_1506	3	0	Aminopeptidase PepS|Derived by automated computational analysis using gene prediction method: Protein Homology.	1116	1116	1116	0	99.73	99.55	99.91	0.18	1506	000001_ERICI_RS10135	pepS	95-Core
PLAR_1507	4	0	uridine kinase|Derived by automated computational analysis using gene prediction method: Protein Homology.	627	627	627	0	99.74	99.69	99.85	0.08	1507	000001_ERICI_RS10145	udk	95-Core
PLAR_1508	2	0	hypothetical protein|Derived by automated computational analysis using gene prediction method: Protein Homology.	316	315	318	1.5	99.37	99.37	99.37	0	1508	000001_ERICI_RS10150		95-Core
PLAR_1509	5	0	hypothetical protein|Derived by automated computational analysis using gene prediction method: Protein Homology.	288	288	288	0	99.13	98.61	99.65	0.39	1509	000001_ERICI_RS10155
PLAR_1510	4	0	patatin family protein|Derived by automated computational analysis using gene prediction method: Protein Homology.	852	852	852	0	99.81	99.77	99.89	0.06	1510	000001_ERICI_RS10160		95-Core
PLAR_1511	8	0	Formylaminopyrimidine-binding protein|Derived by automated computational analysis using gene prediction method: Protein Homology.	1032	1032	1032	0	99.35	99.13	99.71	0.18	1511	000001_ERICI_RS10165	thiY	95-Core
PLAR_1512	4	0	hypothetical protein|Derived by automated computational analysis using gene prediction method: Protein Homology.	291	291	291	0	99.66	99.66	99.66	0	1512	000001_ERICI_RS10170		95-Core
PLAR_1513	3	0	Riboflavin transport system permease protein RibX|Derived by automated computational analysis using gene prediction method: Protein Homology.	768	768	768	0	99.87	99.87	99.87	0	1513	000001_ERICI_RS10175	ribX	95-Core
PLAR_1514	4	0	putative metal-dependent hydrolase YjjV|Derived by automated computational analysis using gene prediction method: Protein Homology.	786	786	786	0	99.32	98.86	99.87	0.42	1514	000001_ERICI_RS10185	yjjV	95-Core
PLAR_1515	3	0	DNA-3-methyladenine glycosylase I|Derived by automated computational analysis using gene prediction method: Protein Homology.	579	579	579	0	99.57	99.31	99.83	0.26	1515	000001_ERICI_RS10190	tag	95-Core
PLAR_1516	3	0	hypothetical protein|Derived by automated computational analysis using gene prediction method: Protein Homology.	300	300	300	0	99.33	99	99.67	0.33	1516	000001_ERICI_RS10195		95-Core
PLAR_1517	5	0	MetQ/NlpA family ABC transporter substrate-binding protein|Derived by automated computational analysis using gene prediction method: Protein Homology.	828	828	828	0	99.76	99.64	99.88	0.08	1517	000001_ERICI_RS10200	metQ	95-Core
PLAR_1518	4	0	Methionine import system permease protein MetP|Derived by automated computational analysis using gene prediction method: Protein Homology.	660	660	660	0	99.57	99.47	99.7	0.09	1518	000001_ERICI_RS10205	metP	95-Core
PLAR_1519	3	0	methionine ABC transporter ATP-binding protein|Derived by automated computational analysis using gene prediction method: Protein Homology.	1005	1005	1005	0	99.91	99.91	99.91	0	1519	000001_ERICI_RS10210	metN	95-Core
PLAR_1520	5	0	YpdA family putative bacillithiol disulfide reductase|Derived by automated computational analysis using gene prediction method: Protein Homology.	975	975	975	0	99.85	99.69	99.9	0.09	1520	000001_ERICI_RS10220	ypdA	95-Core
PLAR_1521	7	0	dihydroxy-acid dehydratase|Derived by automated computational analysis using gene prediction method: Protein Homology.	1683	1671	1686	5.25	99.85	99.65	100	0.12	1521	000001_ERICI_RS10235	ilvD	95-Core
PLAR_1522	4	0	YceI family protein|Derived by automated computational analysis using gene prediction method: Protein Homology.	242	213	252	16.89	99.45	99.21	99.61	0.17	1522	000001_ERICI_RS10240		95-Core
PLAR_1523	2	0	glutaredoxin family protein|Derived by automated computational analysis using gene prediction method: Protein Homology.	237	237	237	0	99.58	99.58	99.58	0	1523	000001_ERICI_RS10245		95-Core
PLAR_1524	5	0	thioredoxin-disulfide reductase|Derived by automated computational analysis using gene prediction method: Protein Homology.	954	954	954	0	99.77	99.69	99.9	0.09	1524	000001_ERICI_RS10250	trxB	95-Core
PLAR_1525	1	0	hypothetical protein|Derived by automated computational analysis using gene prediction method: GeneMarkS+.	195	195	195	0	-	-	-	-	1525	000001_ERICI_RS10255		95-Core
PLAR_1526	4	0	methyltransferase domain-containing protein|Derived by automated computational analysis using gene prediction method: Protein Homology.	870	870	870	0	99.77	99.66	99.89	0.09	1526	000001_ERICI_RS10260		95-Core
PLAR_1527	7	0	LacI family DNA-binding transcriptional regulator|Derived by automated computational analysis using gene prediction method: Protein Homology.	990	990	990	0	99.82	99.6	99.9	0.12	1527	000001_ERICI_RS10275	ccpB
PLAR_1528	3	0	Cof-type HAD-IIB family hydrolase|Derived by automated computational analysis using gene prediction method: Protein Homology.	813	813	813	0	99.82	99.75	99.88	0.06	1528	000001_ERICI_RS10280	yhaX	95-Core
PLAR_1529	3	0	DUF2642 domain-containing protein|Derived by automated computational analysis using gene prediction method: GeneMarkS+.	408	408	408	0	99.64	99.51	99.76	0.12	1529	000001_ERICI_RS10285		95-Core
PLAR_1530	2	0	hypothetical protein|Derived by automated computational analysis using gene prediction method: GeneMarkS+.	201	201	201	0	99.51	99.51	99.51	0	1530	000001_ERICI_RS10290		95-Core
PLAR_1531	3	0	TetR/AcrR family transcriptional regulator|Derived by automated computational analysis using gene prediction method: Protein Homology.	900	900	900	0	99.84	99.78	99.89	0.06	1531	000001_ERICI_RS10300		95-Core
PLAR_1532	7	0	Multidrug resistance protein 3|Derived by automated computational analysis using gene prediction method: Protein Homology.	1617	1617	1617	0	99.91	99.82	99.94	0.05	1532	000001_ERICI_RS10305	bmr3	95-Core
PLAR_1533	3	0	HTH-type transcriptional regulator PuuR|Derived by automated computational analysis using gene prediction method: Protein Homology.	546	546	546	0	99.82	99.82	99.82	0	1533	000001_ERICI_RS10310	puuR	95-Core
PLAR_1534	6	0	D-serine ammonia-lyase|Derived by automated computational analysis using gene prediction method: Protein Homology.	1362	1362	1362	0	99.81	99.63	99.93	0.12	1534	000001_ERICI_RS10315	dsdA
PLAR_1535	9	0	Lipoteichoic acid synthase 2|Derived by automated computational analysis using gene prediction method: Protein Homology.	1841	1836	1842	1.89	99.86	99.62	100	0.13	1535	000001_ERICI_RS10320	ltaS2
PLAR_1536	7	0	Arginine/ornithine antiporter|Derived by automated computational analysis using gene prediction method: Protein Homology.	1422	1422	1422	0	99.89	99.79	99.93	0.05	1536	000001_ERICI_RS10325	arcD	95-Core
PLAR_1537	2	0	hypothetical protein|Derived by automated computational analysis using gene prediction method: GeneMarkS+.	297	297	297	0	99.67	99.67	99.67	0	1537	000001_ERICI_RS10330		95-Core
PLAR_1538	5	0	DUF1049 domain-containing protein|Derived by automated computational analysis using gene prediction method: GeneMarkS+.	601	600	603	1.47	99.75	99.5	100	0.19	1538	000001_ERICI_RS10335		95-Core
PLAR_1539	13	0	PKD domain-containing protein|Derived by automated computational analysis using gene prediction method: Protein Homology.	2745	2745	2745	0	99.89	99.71	99.93	0.06	1539	000001_ERICI_RS10345		95-Core
PLAR_1540	2	0	hypothetical protein|Derived by automated computational analysis using gene prediction method: Protein Homology.	618	618	618	0	99.84	99.84	99.84	0	1540	000001_ERICI_RS10355		95-Core
PLAR_1541	2	0	DUF441 domain-containing protein|Derived by automated computational analysis using gene prediction method: Protein Homology.	453	453	453	0	99.78	99.78	99.78	0	1541	000001_ERICI_RS10360		95-Core
PLAR_1542	5	0	serine--tRNA ligase|Derived by automated computational analysis using gene prediction method: Protein Homology.	1290	1290	1290	0	99.87	99.77	99.93	0.06	1542	000001_ERICI_RS10370	serS	95-Core
PLAR_1543	3	0	hypothetical protein|Derived by automated computational analysis using gene prediction method: GeneMarkS+.	222	222	222	0	99.55	99.55	99.55	0	1543	000001_ERICI_RS10375		95-Core
PLAR_1544	5	0	Lysine-specific permease|Derived by automated computational analysis using gene prediction method: Protein Homology.	1452	1452	1452	0	99.81	99.66	99.93	0.12	1544	000001_ERICI_RS10380	lysP	95-Core
PLAR_1545	2	0	hypothetical protein|Derived by automated computational analysis using gene prediction method: GeneMarkS+.	270	267	273	3	98.88	98.88	98.88	0	1545	000001_ERICI_RS10385		95-Core
PLAR_1546	2	0	DUF4004 domain-containing protein|Derived by automated computational analysis using gene prediction method: Protein Homology.	624	624	624	0	99.84	99.84	99.84	0	1546	000001_ERICI_RS10390
PLAR_1547	3	0	hypothetical protein|Derived by automated computational analysis using gene prediction method: GeneMarkS+.	219	219	219	0	99.55	99.55	99.55	0	1547	000001_ERICI_RS10395
PLAR_1548	5	0	Poly-beta-1,6-N-acetyl-D-glucosamine N-deacetylase|Derived by automated computational analysis using gene prediction method: Protein Homology.	935	933	936	1.2	99.71	99.25	99.89	0.27	1548	000001_ERICI_RS10405	pgaB	95-Core
PLAR_1549	10	0	Multidrug resistance protein MdtH|Derived by automated computational analysis using gene prediction method: Protein Homology.	1206	1206	1206	0	99.76	99.01	99.92	0.28	1549	000001_ERICI_RS10410	mdtH	95-Core
PLAR_1550	4	0	hypothetical protein|Derived by automated computational analysis using gene prediction method: Protein Homology.	672	672	672	0	99.85	99.85	99.85	0	1550	000001_ERICI_RS10415
PLAR_1551	3	0	hypothetical protein|Derived by automated computational analysis using gene prediction method: GeneMarkS+.	199	195	207	5.66	98.98	98.47	99.49	0.51	1551	000001_ERICI_RS10425		95-Core
PLAR_1552	5	0	ABC transporter ATP-binding protein|Derived by automated computational analysis using gene prediction method: Protein Homology.	801	801	801	0	99.78	99.63	99.88	0.11	1552	000001_ERICI_RS10430		95-Core
PLAR_1553	5	0	hypothetical protein|Derived by automated computational analysis using gene prediction method: GeneMarkS+.	1689	1689	1689	0	99.25	97.34	99.94	1.1	1553	000001_ERICI_RS10435
PLAR_1554	4	0	circular bacteriocin, circularin A/uberolysin family|Derived by automated computational analysis using gene prediction method: Protein Homology.	216	216	216	0	99.08	98.61	99.54	0.38	1554	000001_ERICI_RS10440
PLAR_1555	5	0	MarR family transcriptional regulator|Derived by automated computational analysis using gene prediction method: Protein Homology.	435	435	435	0	99.72	99.55	99.77	0.1	1555	000001_ERICI_RS10445	slyA
PLAR_1556	4	0	DUF1836 domain-containing protein|Derived by automated computational analysis using gene prediction method: Protein Homology.	742	738	756	7.79	99.55	99.33	99.87	0.23	1556	000001_ERICI_RS10460		95-Core
PLAR_1557	7	0	HlyC/CorC family transporter|UPF0053 protein Rv1842c	1290	1290	1290	0	99.87	99.77	99.93	0.06	1557	000001_ERICI_RS10465		95-Core
PLAR_1558	5	0	PhzF family phenazine biosynthesis protein|Derived by automated computational analysis using gene prediction method: Protein Homology.	904	903	912	3.6	99.67	99.01	99.89	0.38	1558	000001_ERICI_RS10470	yddE	95-Core
PLAR_1559	1	0	hypothetical protein|Derived by automated computational analysis using gene prediction method: GeneMarkS+.	453	453	453	0	-	-	-	-	1559	000001_ERICI_RS10480
PLAR_1560	6	0	hypothetical protein|Derived by automated computational analysis using gene prediction method: Protein Homology.	711	711	711	0	99.72	99.44	99.86	0.15	1560	000001_ERICI_RS10485
PLAR_1561	8	0	Cof-type HAD-IIB family hydrolase|Derived by automated computational analysis using gene prediction method: Protein Homology.	834	834	834	0	99.78	99.65	99.88	0.09	1561	000001_ERICI_RS10490	yidA	95-Core
PLAR_1562	2	0	N-acetyltransferase|Derived by automated computational analysis using gene prediction method: Protein Homology.	435	435	435	0	99.77	99.77	99.77	0	1562	000001_ERICI_RS10495		95-Core
PLAR_1563	8	0	HTH-type transcriptional regulator MalR|Derived by automated computational analysis using gene prediction method: Protein Homology.	1032	1032	1032	0	99.72	99.42	99.91	0.16	1563	000001_ERICI_RS10510	malR	95-Core
PLAR_1564	6	0	maltose ABC transporter substrate-binding protein|Derived by automated computational analysis using gene prediction method: Protein Homology.	1228	948	1284	125.22	99.86	99.69	100	0.1	1564	000001_ERICI_RS10515	malX	95-Core
PLAR_1565	8	0	arabinogalactan oligomer permease-like protein|Derived by automated computational analysis using gene prediction method: Protein Homology.	846	846	846	0	99.75	99.53	99.89	0.15	1565	000001_ERICI_RS10525	malG	95-Core
PLAR_1566	3	0	DUF1992 domain-containing protein|Derived by automated computational analysis using gene prediction method: Protein Homology.	416	414	417	1.41	95.66	92.03	99.29	3.63	1566	000001_ERICI_RS10530		95-Core
PLAR_1567	4	0	N-acetyltransferase|Derived by automated computational analysis using gene prediction method: Protein Homology.	468	468	468	0	99.64	99.36	99.79	0.2	1567	000001_ERICI_RS10535		95-Core
PLAR_1568	5	0	nitronate monooxygenase|Derived by automated computational analysis using gene prediction method: Protein Homology.	1074	1074	1077	1.2	99.06	98.89	99.45	0.22	1568	000001_ERICI_RS10540		95-Core
PLAR_1569	9	0	hydroxylamine reductase|Derived by automated computational analysis using gene prediction method: Protein Homology.	1289	1281	1290	2.83	99.31	98.6	99.77	0.3	1569	000001_ERICI_RS10545	hcp	95-Core
PLAR_1570	4	0	UDP-N-acetylenolpyruvoylglucosamine reductase|catalyzes the reduction of UDP-N-acetylglucosamine enolpyruvate to form UDP-N-acetylmuramate in peptidoglycan biosynthesis; Derived by automated computational analysis using gene prediction method: Protein Homology.	927	927	927	0	99.5	98.71	99.89	0.56	1570	000001_ERICI_RS10550	murB	95-Core
PLAR_1571	2	0	hypothetical protein|Derived by automated computational analysis using gene prediction method: Protein Homology.	225	225	225	0	99.56	99.56	99.56	0	1571	000001_ERICI_RS10555		95-Core
PLAR_1572	3	0	replication terminator-like protein|Derived by automated computational analysis using gene prediction method: Protein Homology.	363	363	363	0	99.04	98.35	99.73	0.69	1572	000001_ERICI_RS10560	rtp	95-Core
PLAR_1573	9	0	4-hydroxyphenylacetate 3-monooxygenase, oxygenase component|Derived by automated computational analysis using gene prediction method: Protein Homology.	1476	1476	1476	0	99.74	99.26	99.93	0.22	1573	000001_ERICI_RS10565	hpaB	95-Core
PLAR_1574	4	0	D-tagatose-1,6-bisphosphate aldolase subunit GatY|Derived by automated computational analysis using gene prediction method: Protein Homology.	879	879	879	0	99.81	99.77	99.89	0.05	1574	000001_ERICI_RS10575	gatY	95-Core
PLAR_1575	5	0	PTS system fructose-specific EIIABC component|Derived by automated computational analysis using gene prediction method: Protein Homology.	1434	1434	1434	0	99.93	99.93	99.93	0	1575	000001_ERICI_RS10580	fruA	95-Core
PLAR_1576	8	0	Tagatose-6-phosphate kinase|Derived by automated computational analysis using gene prediction method: Protein Homology.	930	930	930	0	99.86	99.79	99.89	0.05	1576	000001_ERICI_RS10585	pfkB,lacC	95-Core
PLAR_1577	8	0	putative HTH-type transcriptional regulator YbbH|Derived by automated computational analysis using gene prediction method: Protein Homology.	783	783	783	0	99.7	99.62	99.87	0.1	1577	000001_ERICI_RS10590	ybbH	95-Core
PLAR_1578	5	0	8-oxo-dGTP diphosphatase|Derived by automated computational analysis using gene prediction method: Protein Homology.	558	558	558	0	99.6	98.93	99.82	0.39	1578	000001_ERICI_RS10595	mutX
PLAR_1579	2	0	QacE family quaternary ammonium compound efflux SMR transporter|Derived by automated computational analysis using gene prediction method: Protein Homology.	405	405	405	0	99.75	99.75	99.75	0	1579	000001_ERICI_RS10600	ebrB	95-Core
PLAR_1580	3	0	QacE family quaternary ammonium compound efflux SMR transporter|Derived by automated computational analysis using gene prediction method: Protein Homology.	333	333	333	0	99.55	99.4	99.7	0.15	1580	000001_ERICI_RS10605	ebrA	95-Core
PLAR_1581	4	0	TetR/AcrR family transcriptional regulator|Derived by automated computational analysis using gene prediction method: Protein Homology.	573	573	573	0	99.77	99.65	99.83	0.08	1581	000001_ERICI_RS10610		95-Core
PLAR_1582	2	0	Endospore coat-associated protein YheD|Derived by automated computational analysis using gene prediction method: Protein Homology.	759	759	759	0	99.87	99.87	99.87	0	1582	000001_ERICI_RS10620	yheD	95-Core
PLAR_1583	6	0	XRE family transcriptional regulator|Derived by automated computational analysis using gene prediction method: Protein Homology.	525	525	525	0	99.77	99.62	99.81	0.08	1583	000001_ERICI_RS10630
PLAR_1584	2	0	XRE family transcriptional regulator|Derived by automated computational analysis using gene prediction method: Protein Homology.	171	168	174	3	86.31	86.31	86.31	0	1584	000001_ERICI_RS10635
PLAR_1585	9	0	serine alkaline protease-like protein|Derived by automated computational analysis using gene prediction method: Protein Homology.	2016	1524	2082	173.97	99.59	97.76	100	0.7	1585	000001_ERICI_RS10640
PLAR_1586	2	0	hypothetical protein|Derived by automated computational analysis using gene prediction method: GeneMarkS+.	270	261	279	9	95.79	95.79	95.79	0	1586	000001_ERICI_RS10650		95-Core
PLAR_1587	4	0	hypothetical protein|Derived by automated computational analysis using gene prediction method: Protein Homology.	204	204	204	0	99.51	99.51	99.51	0	1587	000001_ERICI_RS10655		95-Core
PLAR_1588	9	0	amidase|Derived by automated computational analysis using gene prediction method: Protein Homology.	1413	1413	1413	0	99.84	99.72	99.93	0.06	1588	000001_ERICI_RS10660
PLAR_1589	5	0	hypothetical protein|Derived by automated computational analysis using gene prediction method: GeneMarkS+.	244	243	249	2.4	99.69	99.59	100	0.18	1589	000001_ERICI_RS10665		95-Core
PLAR_1590	2	0	NUDIX domain-containing protein|Derived by automated computational analysis using gene prediction method: Protein Homology.	141	135	147	6	94.08	94.08	94.08	0	1590	000001_ERICI_RS10670		95-Core
PLAR_1591	3	0	MarR family transcriptional regulator|Derived by automated computational analysis using gene prediction method: Protein Homology.	246	246	246	0	99.19	99.19	99.19	0	1591	000001_ERICI_RS10675		95-Core
PLAR_1592	4	0	TetR/AcrR family transcriptional regulator|Derived by automated computational analysis using gene prediction method: Protein Homology.	582	582	582	0	99.78	99.66	99.83	0.08	1592	000001_ERICI_RS10680		95-Core
PLAR_1593	7	0	amino acid ABC transporter substrate-binding protein|Derived by automated computational analysis using gene prediction method: Protein Homology.	867	867	867	0	98.48	98.31	99.08	0.27	1593	000001_ERICI_RS10685	fliY	95-Core
PLAR_1594	7	0	amino acid ABC transporter ATP-binding protein|Derived by automated computational analysis using gene prediction method: Protein Homology.	747	747	747	0	99.53	98.53	99.87	0.45	1594	000001_ERICI_RS10695	glnQ	95-Core
PLAR_1595	4	0	OsmC family peroxiredoxin|Derived by automated computational analysis using gene prediction method: Protein Homology.	423	423	423	0	99.29	98.35	99.77	0.67	1595	000001_ERICI_RS10700	yhfA	95-Core
PLAR_1596	1	0	hypothetical protein|Derived by automated computational analysis using gene prediction method: GeneMarkS+.	396	396	396	0	-	-	-	-	1596	000001_ERICI_RS10715
PLAR_1597	5	0	hypothetical protein|Derived by automated computational analysis using gene prediction method: GeneMarkS+.	186	186	186	0	99.2	98.93	99.47	0.27	1597	000001_ERICI_RS10725		95-Core
PLAR_1598	3	0	pyridoxamine 5'-phosphate oxidase family protein|Derived by automated computational analysis using gene prediction method: Protein Homology.	633	633	633	0	99.77	99.69	99.85	0.08	1598	000001_ERICI_RS10745
PLAR_1599	1	0	helix-turn-helix domain-containing protein|Derived by automated computational analysis using gene prediction method: Protein Homology.	321	321	321	0	-	-	-	-	1599	000001_ERICI_RS10760
PLAR_1600	1	0	hypothetical protein|Derived by automated computational analysis using gene prediction method: Protein Homology.	318	318	318	0	-	-	-	-	1600	000001_ERICI_RS10765
PLAR_1601	5	0	hypothetical protein|Derived by automated computational analysis using gene prediction method: Protein Homology.	555	555	555	0	99.59	98.92	99.82	0.39	1601	000001_ERICI_RS10785		95-Core
PLAR_1602	1	0	hypothetical protein|Derived by automated computational analysis using gene prediction method: GeneMarkS+.	195	195	195	0	-	-	-	-	1602	000001_ERICI_RS10790		95-Core
PLAR_1603	3	0	DUF3951 domain-containing protein|Derived by automated computational analysis using gene prediction method: Protein Homology.	174	174	174	0	99.14	98.85	99.43	0.29	1603	000001_ERICI_RS10795		95-Core
PLAR_1604	11	0	formate dehydrogenase subunit alpha|Derived by automated computational analysis using gene prediction method: Protein Homology.	2949	2949	2949	0	99.78	99.77	99.83	0.02	1604	000001_ERICI_RS10800		95-Core
PLAR_1605	4	0	DUF1641 domain-containing protein|Derived by automated computational analysis using gene prediction method: Protein Homology.	492	492	492	0	99.46	98.99	99.8	0.35	1605	000001_ERICI_RS10805		95-Core
PLAR_1606	5	0	formate dehydrogenase accessory sulfurtransferase FdhD|Derived by automated computational analysis using gene prediction method: Protein Homology.	802	795	804	3.6	99.72	99.5	99.88	0.14	1606	000001_ERICI_RS10810	fdhD	95-Core
PLAR_1607	7	0	Ferric-anguibactin transport system permease protein FatD|Derived by automated computational analysis using gene prediction method: Protein Homology.	954	954	954	0	99.81	99.79	99.9	0.04	1607	000001_ERICI_RS10815	fatD	95-Core
PLAR_1608	4	0	Ferric-anguibactin transport system permease protein FatC|Derived by automated computational analysis using gene prediction method: Protein Homology.	954	954	954	0	99.9	99.9	99.9	0	1608	000001_ERICI_RS10820	fatC	95-Core
PLAR_1609	6	0	Fe(3+) dicitrate transport ATP-binding protein FecE|Derived by automated computational analysis using gene prediction method: Protein Homology.	759	759	759	0	99.82	99.74	99.87	0.07	1609	000001_ERICI_RS10825	fecE	95-Core
PLAR_1610	7	0	putative ABC transporter solute-binding protein YclQ|Derived by automated computational analysis using gene prediction method: Protein Homology.	918	918	918	0	99.86	99.67	99.89	0.08	1610	000001_ERICI_RS10830	yclQ	95-Core
PLAR_1611	4	0	DUF3886 domain-containing protein|Derived by automated computational analysis using gene prediction method: Protein Homology.	258	258	258	0	99.36	98.84	99.61	0.36	1611	000001_ERICI_RS10835		95-Core
PLAR_1612	8	0	6-phosphogluconolactonase|Derived by automated computational analysis using gene prediction method: Protein Homology.	1140	1140	1140	0	99.88	99.74	99.91	0.06	1612	000001_ERICI_RS10840	pgl	95-Core
PLAR_1613	5	0	Fe-S protein maturation auxiliary factor SufT|Derived by automated computational analysis using gene prediction method: Protein Homology.	315	315	315	0	99.45	99.37	99.69	0.14	1613	000001_ERICI_RS10850	sufT	95-Core
PLAR_1614	5	0	cysteine dioxygenase-like protein|Derived by automated computational analysis using gene prediction method: Protein Homology.	474	450	480	12	99.74	99.59	99.79	0.09	1614	000001_ERICI_RS10855		95-Core
PLAR_1615	3	0	2,3-bisphosphoglycerate-dependent phosphoglycerate mutase|Derived by automated computational analysis using gene prediction method: Protein Homology.	762	762	762	0	99.87	99.87	99.87	0	1615	000001_ERICI_RS10860	gpmA	95-Core
PLAR_1616	4	0	GTP pyrophosphokinase family protein|Derived by automated computational analysis using gene prediction method: Protein Homology.	654	654	654	0	99.6	99.09	99.85	0.36	1616	000001_ERICI_RS10865	ywaC
PLAR_1617	3	0	BlaI/MecI/CopY family transcriptional regulator|Derived by automated computational analysis using gene prediction method: Protein Homology.	414	414	414	0	99.4	99.03	99.76	0.36	1617	000001_ERICI_RS10870		95-Core
PLAR_1618	3	0	disulfide dehydrogenase|Derived by automated computational analysis using gene prediction method: Protein Homology.	636	636	636	0	99.85	99.85	99.85	0	1618	000001_ERICI_RS10880		95-Core
PLAR_1619	1	0	disulfide bond formation protein B|Derived by automated computational analysis using gene prediction method: Protein Homology.	435	435	435	0	-	-	-	-	1619	000001_ERICI_RS10885	bdbC	95-Core
PLAR_1620	6	0	Dihydroanticapsin 7-dehydrogenase|Derived by automated computational analysis using gene prediction method: Protein Homology.	723	723	723	0	99.84	99.73	99.87	0.06	1620	000001_ERICI_RS10890	bacC	95-Core
PLAR_1621	2	0	Phosphate regulon transcriptional regulatory protein PhoB|Derived by automated computational analysis using gene prediction method: Protein Homology.	375	375	375	0	99.47	99.47	99.47	0	1621	000001_ERICI_RS10900	phoB
PLAR_1622	6	0	Lrp/AsnC family transcriptional regulator|Derived by automated computational analysis using gene prediction method: Protein Homology.	456	456	456	0	99.61	99.35	99.79	0.16	1622	000001_ERICI_RS10910	lrp	95-Core
PLAR_1623	4	0	sulfite exporter TauE/SafE family protein|Derived by automated computational analysis using gene prediction method: Protein Homology.	834	834	834	0	99.88	99.88	99.88	0	1623	000001_ERICI_RS10915		95-Core
PLAR_1624	7	0	FAD-dependent oxidoreductase|Derived by automated computational analysis using gene prediction method: Protein Homology.	1932	1932	1932	0	99.91	99.85	99.95	0.05	1624	000001_ERICI_RS10925		95-Core
PLAR_1625	9	0	UDP-N-acetylmuramoyl-L-alanyl-D-glutamate--2, 6-diaminopimelate ligase|Derived by automated computational analysis using gene prediction method: Protein Homology.	1517	1509	1518	2.83	99.51	99.44	99.81	0.11	1625	000001_ERICI_RS10930	murE	95-Core
PLAR_1626	7	0	Proline-specific permease ProY|involved in the transport across the cytoplasmic membrane of D-alanine, D-serine and glycine; Derived by automated computational analysis using gene prediction method: Protein Homology.	1368	1368	1368	0	99.85	99.64	99.93	0.1	1626	000001_ERICI_RS10950	proY	95-Core
PLAR_1627	4	0	Nitric oxide synthase oxygenase|Derived by automated computational analysis using gene prediction method: Protein Homology.	1167	1167	1167	0	99.89	99.83	99.92	0.04	1627	000001_ERICI_RS10955	nos	95-Core
PLAR_1628	3	0	hypothetical protein|Derived by automated computational analysis using gene prediction method: GeneMarkS+.	186	186	186	0	99.2	98.93	99.47	0.27	1628	000001_ERICI_RS10960
PLAR_1629	3	0	UDP-N-acetylglucosamine 2-epimerase (non-hydrolyzing)|Derived by automated computational analysis using gene prediction method: Protein Homology.	906	900	918	8.49	99.89	99.89	99.89	0	1629	000001_ERICI_RS10965
PLAR_1630	2	0	hypothetical protein|Derived by automated computational analysis using gene prediction method: GeneMarkS+.	186	186	186	0	99.47	99.47	99.47	0	1630	000001_ERICI_RS10975
PLAR_1631	4	0	Methylated-DNA--protein-cysteine methyltransferase, inducible|Derived by automated computational analysis using gene prediction method: Protein Homology.	522	522	522	0	99.75	99.62	99.81	0.09	1631	000001_ERICI_RS10985	adaB
PLAR_1632	8	0	peptide permease|Derived by automated computational analysis using gene prediction method: Protein Homology.	1518	1518	1518	0	99.8	99.71	99.87	0.05	1632	000001_ERICI_RS10995		95-Core
PLAR_1633	8	0	sensor histidine kinase|Derived by automated computational analysis using gene prediction method: Protein Homology.	1825	1824	1833	2.98	99.88	99.84	99.89	0.02	1633	000001_ERICI_RS11000
PLAR_1634	9	0	Chemotaxis response regulator protein-glutamate methylesterase|Derived by automated computational analysis using gene prediction method: Protein Homology.	1602	1602	1602	0	99.89	99.75	99.94	0.06	1634	000001_ERICI_RS11005	cheB	95-Core
PLAR_1635	5	0	Peptidoglycan glycosyltransferase MrdB|Derived by automated computational analysis using gene prediction method: Protein Homology.	1158	1158	1158	0	98.03	95.43	99.91	1.63	1635	000001_ERICI_RS11010	mrdB	95-Core
PLAR_1636	5	0	DUF1232 domain-containing protein|Derived by automated computational analysis using gene prediction method: Protein Homology.	651	651	651	0	98.47	97.09	99.85	1.31	1636	000001_ERICI_RS11015		95-Core
PLAR_1637	7	0	sporulation membrane protein YtaF|Derived by automated computational analysis using gene prediction method: Protein Homology.	627	627	627	0	99.42	98.57	99.85	0.55	1637	000001_ERICI_RS11020	ytaF,mntP	95-Core
PLAR_1638	3	0	Peptide methionine sulfoxide reductase MsrA|Derived by automated computational analysis using gene prediction method: Protein Homology.	516	504	522	8.49	99.7	99.41	100	0.3	1638	000001_ERICI_RS11025	msrA
PLAR_1639	3	0	PTS system trehalose-specific EIIBC component|Derived by automated computational analysis using gene prediction method: Protein Homology.	1434	1434	1434	0	99.79	99.65	99.93	0.14	1639	000001_ERICI_RS11035	treP
PLAR_1640	7	0	Trehalose-6-phosphate hydrolase|Derived by automated computational analysis using gene prediction method: Protein Homology.	1683	1683	1683	0	99.9	99.77	99.94	0.06	1640	000001_ERICI_RS11040	treC,treA	95-Core
PLAR_1641	10	0	peptidase M4 family protein|Derived by automated computational analysis using gene prediction method: Protein Homology.	1590	1590	1590	0	99.88	99.81	99.94	0.06	1641	000001_ERICI_RS11060	npr	95-Core
PLAR_1642	1	0	hypothetical protein|Derived by automated computational analysis using gene prediction method: GeneMarkS+.	195	195	195	0	-	-	-	-	1642	000001_ERICI_RS11075		95-Core
PLAR_1643	8	0	RNA polymerase sigma factor RpoD|Derived by automated computational analysis using gene prediction method: Protein Homology.	1104	1104	1104	0	99.9	99.82	99.91	0.03	1643	000001_ERICI_RS11080	sigA	95-Core
PLAR_1644	4	0	putative spore germination protein GerPE|Derived by automated computational analysis using gene prediction method: Protein Homology.	424	423	426	1.5	96.89	95.51	99.53	1.87	1644	000001_ERICI_RS11085	gerPE	95-Core
PLAR_1645	3	0	putative spore germination protein GerPD|Derived by automated computational analysis using gene prediction method: Protein Homology.	180	180	180	0	98.61	97.78	99.45	0.83	1645	000001_ERICI_RS11090	gerPD
PLAR_1646	4	0	spore gernimation protein|Derived by automated computational analysis using gene prediction method: Protein Homology.	243	243	243	0	99.59	99.59	99.59	0	1646	000001_ERICI_RS11100		95-Core
PLAR_1647	1	0	putative spore germination protein GerPA|Derived by automated computational analysis using gene prediction method: Protein Homology.	234	234	234	0	-	-	-	-	1647	000001_ERICI_RS11105	gerPA	95-Core
PLAR_1648	4	0	hypothetical protein|Derived by automated computational analysis using gene prediction method: GeneMarkS+.	441	441	441	0	99.7	99.55	99.77	0.11	1648	000001_ERICI_RS11110		95-Core
PLAR_1649	2	0	hypothetical protein|Derived by automated computational analysis using gene prediction method: GeneMarkS+.	183	183	183	0	99.45	99.45	99.45	0	1649	000001_ERICI_RS11115		95-Core
PLAR_1650	6	0	futalosine hydrolase|Derived by automated computational analysis using gene prediction method: Protein Homology.	705	705	705	0	99.66	99.43	99.86	0.14	1650	000001_ERICI_RS11120		95-Core
PLAR_1651	8	0	1,4-dihydroxy-6-naphtoate synthase|Derived by automated computational analysis using gene prediction method: Protein Homology.	831	831	831	0	99.62	99.4	99.88	0.17	1651	000001_ERICI_RS11125	mqnD	95-Core
PLAR_1652	8	0	Branched-chain-amino-acid aminotransferase 2|Derived by automated computational analysis using gene prediction method: Protein Homology.	1071	1071	1071	0	99.79	99.72	99.91	0.06	1652	000001_ERICI_RS11130	ilvK	95-Core
PLAR_1653	13	0	HTH-type transcriptional regulator GltC|Derived by automated computational analysis using gene prediction method: Protein Homology.	891	891	891	0	99.72	99.44	99.89	0.16	1653	000001_ERICI_RS11135	gltC	95-Core
PLAR_1654	1	0	hypothetical protein|Derived by automated computational analysis using gene prediction method: GeneMarkS+.	339	339	339	0	-	-	-	-	1654	000001_ERICI_RS11140		95-Core
PLAR_1655	7	0	glutaminase A|Derived by automated computational analysis using gene prediction method: Protein Homology.	942	942	942	0	99.79	99.58	99.89	0.12	1655	000001_ERICI_RS11145	glsA	95-Core
PLAR_1656	3	0	hypothetical protein|Derived by automated computational analysis using gene prediction method: Protein Homology.	129	129	129	0	99.23	99.23	99.23	0	1656	000001_ERICI_RS11150		95-Core
PLAR_1657	5	0	FCD domain-containing protein|Derived by automated computational analysis using gene prediction method: Protein Homology.	331	330	333	1.47	97.13	94.85	99.7	2.28	1657	000001_ERICI_RS11160		95-Core
PLAR_1658	6	0	Divalent metal cation transporter MntH|Derived by automated computational analysis using gene prediction method: Protein Homology.	1359	1359	1359	0	99.9	99.85	99.93	0.04	1658	000001_ERICI_RS11170	mntH	95-Core
PLAR_1659	3	0	hypothetical protein|Derived by automated computational analysis using gene prediction method: Protein Homology.	777	777	777	0	99.68	99.61	99.75	0.07	1659	000001_ERICI_RS11175
PLAR_1660	4	0	GNAT family N-acetyltransferase|Derived by automated computational analysis using gene prediction method: Protein Homology.	828	828	828	0	99.88	99.88	99.88	0	1660	000001_ERICI_RS11195		95-Core
PLAR_1661	18	0	hybrid non-ribosomal peptide synthetase/type I polyketide synthase|Derived by automated computational analysis using gene prediction method: Protein Homology.	7767	7767	7767	0	99.8	99.76	99.82	0.02	1661	000001_ERICI_RS11200	dltA	95-Core
PLAR_1662	17	0	D-alanine--poly(phosphoribitol) ligase subunit 1|Derived by automated computational analysis using gene prediction method: Protein Homology.	9039	9039	9039	0	99.74	99.71	99.76	0.02	1662	000001_ERICI_RS11205	dltA
PLAR_1663	12	0	surfactin synthetase-like protein|Derived by automated computational analysis using gene prediction method: Protein Homology.	3999	3999	3999	0	99.41	99.33	99.9	0.16	1663	000001_ERICI_RS11215	tycB	95-Core
PLAR_1664	13	0	Linear gramicidin synthase subunit B|Derived by automated computational analysis using gene prediction method: Protein Homology.	3300	3300	3300	0	99.82	99.76	99.97	0.06	1664	000001_ERICI_RS11220	lgrB	95-Core
PLAR_1665	15	0	type I polyketide synthase|Derived by automated computational analysis using gene prediction method: Protein Homology.	4584	4584	4584	0	99.93	99.83	99.98	0.05	1665	000001_ERICI_RS11225		95-Core
PLAR_1666	12	0	KR domain-containing protein|Derived by automated computational analysis using gene prediction method: Protein Homology.	5583	5583	5583	0	99.95	99.84	99.99	0.04	1666	000001_ERICI_RS11230		95-Core
PLAR_1667	4	0	hypothetical protein|Derived by automated computational analysis using gene prediction method: GeneMarkS+.	942	942	942	0	99.83	99.79	99.89	0.05	1667	000001_ERICI_RS11240		95-Core
PLAR_1668	10	0	cyclic peptide export ABC transporter|Derived by automated computational analysis using gene prediction method: Protein Homology.	3129	3129	3129	0	99.83	99.62	99.97	0.12	1668	000001_ERICI_RS11245	dap	95-Core
PLAR_1669	5	0	3-hydroxyacyl-CoA dehydrogenase family protein|Derived by automated computational analysis using gene prediction method: Protein Homology.	814	813	816	1.47	99.51	99.43	99.63	0.08	1669	000001_ERICI_RS11250		95-Core
PLAR_1670	3	0	acyl carrier protein|Derived by automated computational analysis using gene prediction method: Protein Homology.	270	270	270	0	99.63	99.63	99.63	0	1670	000001_ERICI_RS11255	acpP	95-Core
PLAR_1671	5	0	Transcription termination/antitermination protein NusG|Derived by automated computational analysis using gene prediction method: Protein Homology.	531	531	531	0	99.72	99.44	99.81	0.16	1671	000001_ERICI_RS11260	nusG	95-Core
PLAR_1672	5	0	hypothetical protein|Derived by automated computational analysis using gene prediction method: Protein Homology.	1054	1053	1062	3.6	99.58	99.05	99.91	0.33	1672	000001_ERICI_RS11270		95-Core
PLAR_1673	3	0	acyl carrier protein|Derived by automated computational analysis using gene prediction method: Protein Homology.	252	252	252	0	99.41	99.21	99.61	0.2	1673	000001_ERICI_RS11275		95-Core
PLAR_1674	7	0	Acyl-CoA dehydrogenase, short-chain specific|Derived by automated computational analysis using gene prediction method: Protein Homology.	1170	1170	1170	0	99.79	99.23	99.92	0.25	1674	000001_ERICI_RS11280	bcd	95-Core
PLAR_1675	7	0	2,3-diaminopropionate biosynthesis protein SbnA|Derived by automated computational analysis using gene prediction method: Protein Homology.	984	984	984	0	99.78	99.59	99.9	0.11	1675	000001_ERICI_RS11285	sbnA	95-Core
PLAR_1676	8	0	Delta(1)-pyrroline-2-carboxylate reductase|Derived by automated computational analysis using gene prediction method: Protein Homology.	969	969	969	0	99.75	99.38	99.9	0.17	1676	000001_ERICI_RS11290	arcB	95-Core
PLAR_1677	3	0	hypothetical protein|Derived by automated computational analysis using gene prediction method: Protein Homology.	771	771	771	0	99.68	99.49	99.87	0.19	1677	000001_ERICI_RS11295		95-Core
PLAR_1678	1	0	amidohydrolase-like protein|Derived by automated computational analysis using gene prediction method: GeneMarkS+.	246	246	246	0	-	-	-	-	1678	000001_ERICI_RS11300
PLAR_1679	5	0	sugar phosphate isomerase/epimerase|Derived by automated computational analysis using gene prediction method: Protein Homology.	864	864	864	0	99.68	99.54	99.89	0.13	1679	000001_ERICI_RS11305	iolE	95-Core
PLAR_1680	7	0	sugar phosphate isomerase/epimerase|Derived by automated computational analysis using gene prediction method: Protein Homology.	879	879	879	0	99.87	99.77	99.89	0.04	1680	000001_ERICI_RS11315		95-Core
PLAR_1681	8	0	DUF4127 domain-containing protein|Derived by automated computational analysis using gene prediction method: Protein Homology.	1539	1539	1539	0	99.87	99.74	99.94	0.07	1681	000001_ERICI_RS11320		95-Core
PLAR_1682	10	0	Asparagine synthetase [glutamine-hydrolyzing] 3|Derived by automated computational analysis using gene prediction method: Protein Homology.	1863	1863	1863	0	99.7	99.57	99.84	0.07	1682	000001_ERICI_RS11325	asnB,asnO	95-Core
PLAR_1683	4	0	Hydrogen peroxide-inducible genes activator|Derived by automated computational analysis using gene prediction method: Protein Homology.	894	894	894	0	99.89	99.89	99.89	0	1683	000001_ERICI_RS11330	oxyR	95-Core
PLAR_1684	7	0	Endospore coat-associated protein YheD|Derived by automated computational analysis using gene prediction method: Protein Homology.	759	759	759	0	99.67	99.47	99.87	0.13	1684	000001_ERICI_RS11335	yheD	95-Core
PLAR_1685	4	0	Phosphonopyruvate hydrolase|Derived by automated computational analysis using gene prediction method: Protein Homology.	900	900	900	0	99.89	99.89	99.89	0	1685	000001_ERICI_RS11340	aepX,pphA	95-Core
PLAR_1686	11	0	phosphonopyruvate decarboxylase|Derived by automated computational analysis using gene prediction method: Protein Homology.	1123	897	1146	71.58	99.68	98.77	99.91	0.32	1686	000001_ERICI_RS11345	aepY	95-Core
PLAR_1687	4	0	Endospore coat-associated protein YheD|Derived by automated computational analysis using gene prediction method: Protein Homology.	741	741	741	0	99.82	99.73	99.87	0.06	1687	000001_ERICI_RS11355	yheD
PLAR_1688	4	0	ornithine--oxo-acid transaminase|Derived by automated computational analysis using gene prediction method: Protein Homology.	1197	1197	1197	0	99.84	99.75	99.92	0.07	1688	000001_ERICI_RS11360	rocD
PLAR_1689	6	0	Iron-regulated surface determinant protein C|Derived by automated computational analysis using gene prediction method: Protein Homology.	709	699	711	4.47	99.69	99	99.86	0.34	1689	000001_ERICI_RS11370	isdC
PLAR_1690	6	0	sortase B protein-sorting domain-containing protein|Derived by automated computational analysis using gene prediction method: Protein Homology.	1359	1359	1359	0	99.51	98.23	99.93	0.66	1690	000001_ERICI_RS11375
PLAR_1691	4	0	putative heme-iron transport system permease protein IsdF|Derived by automated computational analysis using gene prediction method: Protein Homology.	984	984	984	0	99.87	99.8	99.9	0.05	1691	000001_ERICI_RS11385	isdF
PLAR_1692	4	0	Ferric enterobactin transport ATP-binding protein FepC|Derived by automated computational analysis using gene prediction method: Protein Homology.	765	750	771	9.09	99.78	99.47	100	0.23	1692	000001_ERICI_RS11390	fepC
PLAR_1693	1	0	Heme-degrading monooxygenase|Derived by automated computational analysis using gene prediction method: Protein Homology.	318	318	318	0	-	-	-	-	1693	000001_ERICI_RS11400	isdG
PLAR_1694	4	0	citrate synthase 3-like protein|forms citrate from oxaloacetate and acetyl-CoA; functions in TCA cycle, glyoxylate cycle and respiration; Derived by automated computational analysis using gene prediction method: Protein Homology.	1119	1119	1119	0	99.91	99.91	99.91	0	1694	000001_ERICI_RS11405	mmgD
PLAR_1695	4	0	bifunctional 2-methylcitrate dehydratase/aconitate hydratase|functions in propionate metabolism; involved in isomerization of (2S,3S)-methylcitrate to (2R,3S)-methylisocitrate; also encodes minor aconitase or dehydratase activity; aconitase C; Derived by automated computational analysis using gene prediction method: Protein Homology.	1416	1416	1416	0	99.91	99.86	99.93	0.03	1695	000001_ERICI_RS11410	mmgE,prpD
PLAR_1696	6	0	2-methylisocitrate lyase|Derived by automated computational analysis using gene prediction method: Protein Homology.	918	918	918	0	99.72	99.57	99.89	0.15	1696	000001_ERICI_RS11415	prpB
PLAR_1697	4	0	N-acetyltransferase|Derived by automated computational analysis using gene prediction method: Protein Homology.	546	531	567	13.31	99.88	99.82	100	0.08	1697	000001_ERICI_RS11420
PLAR_1698	4	0	Phenolic acid decarboxylase PadC|Derived by automated computational analysis using gene prediction method: Protein Homology.	498	492	501	3.9	99.87	99.8	100	0.09	1698	000001_ERICI_RS11445	padC
PLAR_1699	3	0	SAM-dependent methyltransferase|Derived by automated computational analysis using gene prediction method: Protein Homology.	1386	1386	1386	0	99.93	99.93	99.93	0	1699	000001_ERICI_RS11470
PLAR_1700	4	0	site-specific tyrosine recombinase XerD-like protein|Derived by automated computational analysis using gene prediction method: Protein Homology.	699	699	699	0	99.76	99.71	99.86	0.07	1700	000001_ERICI_RS11480	xerC
PLAR_1701	3	0	hypothetical protein|Derived by automated computational analysis using gene prediction method: GeneMarkS+.	927	927	927	0	99.89	99.89	99.89	0	1701	000001_ERICI_RS11490
PLAR_1702	6	0	Hca operon transcriptional activator HcaR|Derived by automated computational analysis using gene prediction method: Protein Homology.	900	900	900	0	99.67	99.11	99.89	0.31	1702	000001_ERICI_RS11500	hcaR	95-Core
PLAR_1703	3	0	VOC family protein|Derived by automated computational analysis using gene prediction method: Protein Homology.	426	426	426	0	99.77	99.77	99.77	0	1703	000001_ERICI_RS11505		95-Core
PLAR_1704	11	0	Malonyl CoA-acyl carrier protein transacylase|Derived by automated computational analysis using gene prediction method: Protein Homology.	1200	1200	1200	0	99.78	99.33	99.92	0.16	1704	000001_ERICI_RS11510	fabD,fenF	95-Core
PLAR_1705	4	0	hypothetical protein|Derived by automated computational analysis using gene prediction method: Protein Homology.	312	309	324	6.5	99.46	99.35	99.68	0.15	1705	000001_ERICI_RS11535
PLAR_1706	6	0	multidrug ABC transporter ATP-binding protein|Derived by automated computational analysis using gene prediction method: Protein Homology.	651	651	651	0	96.26	96.2	96.31	0.05	1706	000001_ERICI_RS11545		95-Core
PLAR_1707	7	0	hypothetical protein|Derived by automated computational analysis using gene prediction method: GeneMarkS+.	804	804	804	0	98.34	93.91	99.88	2.28	1707	000001_ERICI_RS11550		95-Core
PLAR_1708	3	0	hypothetical protein|Derived by automated computational analysis using gene prediction method: GeneMarkS+.	807	807	807	0	95.91	94.92	96.91	0.99	1708	000001_ERICI_RS11555		95-Core
PLAR_1709	9	0	hypothetical protein|Derived by automated computational analysis using gene prediction method: GeneMarkS+.	813	813	813	0	98.51	92.87	99.88	2.36	1709	000001_ERICI_RS11560
PLAR_1710	5	0	hypothetical protein|Derived by automated computational analysis using gene prediction method: GeneMarkS+.	467	465	468	1.2	95.81	89.68	99.79	4.26	1710	000001_ERICI_RS11565
PLAR_1711	4	0	hypothetical protein|Derived by automated computational analysis using gene prediction method: Protein Homology.	720	720	720	0	98.94	97.64	99.87	0.95	1711	000001_ERICI_RS11570
PLAR_1712	5	0	putative HTH-type transcriptional regulator YydK|Derived by automated computational analysis using gene prediction method: Protein Homology.	708	708	708	0	99.65	99.01	99.86	0.37	1712	000001_ERICI_RS11580	yydK
PLAR_1713	4	0	Aryl-phospho-beta-D-glucosidase BglC|Derived by automated computational analysis using gene prediction method: Protein Homology.	1410	1410	1410	0	99.53	98.73	99.93	0.57	1713	000001_ERICI_RS11585	bglC
PLAR_1714	5	0	putative HTH-type transcriptional regulator YvdT|Derived by automated computational analysis using gene prediction method: Protein Homology.	585	585	585	0	99.75	99.66	99.83	0.09	1714	000001_ERICI_RS11590	yvdT	95-Core
PLAR_1715	2	0	TetR/AcrR family transcriptional regulator|Derived by automated computational analysis using gene prediction method: Protein Homology.	582	582	582	0	99.83	99.83	99.83	0	1715	000001_ERICI_RS11595		95-Core
PLAR_1716	6	0	Tetracycline resistance protein, class B|Derived by automated computational analysis using gene prediction method: Protein Homology.	1203	1203	1203	0	99.72	99.59	99.92	0.13	1716	000001_ERICI_RS11600	tetA	95-Core
PLAR_1717	6	0	putative transport protein YifK|involved in the transport across the cytoplasmic membrane of D-alanine, D-serine and glycine; Derived by automated computational analysis using gene prediction method: Protein Homology.	1383	1383	1383	0	99.83	99.57	99.93	0.14	1717	000001_ERICI_RS11605	yifK	95-Core
PLAR_1718	3	0	DUF1093 domain-containing protein|Derived by automated computational analysis using gene prediction method: Protein Homology.	375	375	375	0	99.6	99.47	99.73	0.13	1718	000001_ERICI_RS11610		95-Core
PLAR_1719	8	0	2-hydroxyglutaryl-CoA dehydratase activator-like protein|Derived by automated computational analysis using gene prediction method: Protein Homology.	1632	1632	1632	0	99.73	99.7	99.76	0.02	1719	000001_ERICI_RS11615
PLAR_1720	10	0	2-hydroxyglutaryl-CoA dehydratase activator|Derived by automated computational analysis using gene prediction method: Protein Homology.	3471	3471	3471	0	99.81	99.71	99.97	0.08	1720	000001_ERICI_RS11620		95-Core
PLAR_1721	4	0	CBS domain-containing protein|Derived by automated computational analysis using gene prediction method: Protein Homology.	438	438	438	0	99.62	99.32	99.77	0.21	1721	000001_ERICI_RS11625
PLAR_1722	3	0	GntR family transcriptional regulator|Derived by automated computational analysis using gene prediction method: Protein Homology.	636	636	636	0	99.85	99.85	99.85	0	1722	000001_ERICI_RS11635
PLAR_1723	6	0	putative 2,4-dienoyl-CoA reductase|Derived by automated computational analysis using gene prediction method: Protein Homology.	765	765	768	1.12	99.85	99.61	100	0.13	1723	000001_ERICI_RS11640	fadH
PLAR_1724	3	0	MFS transporter|Derived by automated computational analysis using gene prediction method: Protein Homology.	819	819	819	0	99.82	99.76	99.88	0.06	1724	000001_ERICI_RS11645
PLAR_1725	3	0	helix-turn-helix domain-containing protein|Derived by automated computational analysis using gene prediction method: Protein Homology.	495	495	495	0	99.7	99.6	99.8	0.1	1725	000001_ERICI_RS11655
PLAR_1726	6	0	hypothetical protein|Derived by automated computational analysis using gene prediction method: GeneMarkS+.	612	612	612	0	99.58	99.02	99.84	0.29	1726	000001_ERICI_RS11665
PLAR_1727	5	0	ATP-binding protein|Derived by automated computational analysis using gene prediction method: GeneMarkS+.	885	885	885	0	99.64	98.87	99.89	0.44	1727	000001_ERICI_RS11670
PLAR_1728	3	0	hypothetical protein|Derived by automated computational analysis using gene prediction method: GeneMarkS+.	215	201	222	9.9	99.25	98.5	100	0.75	1728	000001_ERICI_RS11675
PLAR_1729	6	0	hypothetical protein|Derived by automated computational analysis using gene prediction method: GeneMarkS+.	1137	1137	1137	0	99.7	98.95	99.91	0.38	1729	000001_ERICI_RS11680
PLAR_1730	2	0	HtrA-like serine protease-like protein|Derived by automated computational analysis using gene prediction method: Protein Homology.	783	783	783	0	99.75	99.75	99.75	0	1730	000001_ERICI_RS11685
PLAR_1731	2	0	hypothetical protein|Derived by automated computational analysis using gene prediction method: GeneMarkS+.	264	264	264	0	99.63	99.63	99.63	0	1731	000001_ERICI_RS11690
PLAR_1732	3	0	transcriptional regulator|Derived by automated computational analysis using gene prediction method: Protein Homology.	759	759	759	0	99.54	99.21	99.87	0.33	1732	000001_ERICI_RS11700
PLAR_1733	4	0	hypothetical protein|Derived by automated computational analysis using gene prediction method: Protein Homology.	732	732	732	0	99.73	99.45	99.87	0.19	1733	000001_ERICI_RS11705
PLAR_1734	5	0	hypothetical protein|Derived by automated computational analysis using gene prediction method: Protein Homology.	564	564	564	0	99.27	99.11	99.65	0.22	1734	000001_ERICI_RS11715		95-Core
PLAR_1735	5	0	Ferrous-iron efflux pump FieF|Derived by automated computational analysis using gene prediction method: Protein Homology.	895	888	897	3.6	99.61	98.87	99.89	0.43	1735	000001_ERICI_RS11720	fieF	95-Core
PLAR_1736	4	0	hypothetical protein|Derived by automated computational analysis using gene prediction method: GeneMarkS+.	369	369	369	0	99.73	99.73	99.73	0	1736	000001_ERICI_RS11730
PLAR_1737	2	0	2,3-bisphosphoglycerate-dependent phosphoglycerate mutase|Derived by automated computational analysis using gene prediction method: Protein Homology.	735	735	735	0	99.59	99.59	99.59	0	1737	000001_ERICI_RS11735	gpmA
PLAR_1738	4	0	Peptidoglycan-N-acetylmuramic acid deacetylase PdaA|Derived by automated computational analysis using gene prediction method: Protein Homology.	786	786	786	0	99.79	99.62	99.87	0.12	1738	000001_ERICI_RS11740	pdaA	95-Core
PLAR_1739	7	0	Stage V sporulation protein B|Derived by automated computational analysis using gene prediction method: Protein Homology.	1464	1143	1518	131.22	99.82	99.47	99.94	0.17	1739	000001_ERICI_RS11745	spoVB
PLAR_1740	4	0	ribonuclease inhibitor-like protein|Derived by automated computational analysis using gene prediction method: Protein Homology.	273	273	273	0	99.63	99.63	99.63	0	1740	000001_ERICI_RS11755		95-Core
PLAR_1741	1	0	hypothetical protein|Derived by automated computational analysis using gene prediction method: Protein Homology.	300	300	300	0	-	-	-	-	1741	000001_ERICI_RS11765
PLAR_1742	9	0	Hydroxyacylglutathione hydrolase|Derived by automated computational analysis using gene prediction method: Protein Homology.	1430	1425	1431	1.89	99.74	99.44	99.93	0.23	1742	000001_ERICI_RS11770	gloB	95-Core
PLAR_1743	5	0	NAD(P)/FAD-dependent oxidoreductase|Derived by automated computational analysis using gene prediction method: Protein Homology.	1200	1200	1200	0	99.56	99.45	99.83	0.16	1743	000001_ERICI_RS11775		95-Core
PLAR_1744	8	0	dTDP-glucose pyrophosphorylase-like protein|Derived by automated computational analysis using gene prediction method: Protein Homology.	1017	1017	1020	0.99	99.85	99.51	100	0.15	1744	000001_ERICI_RS11795	glmU	95-Core
PLAR_1745	3	0	hypothetical protein|Derived by automated computational analysis using gene prediction method: GeneMarkS+.	321	321	321	0	99.69	99.69	99.69	0	1745	000001_ERICI_RS11805		95-Core
PLAR_1746	5	0	hypothetical protein|Derived by automated computational analysis using gene prediction method: Protein Homology.	774	774	774	0	99.84	99.75	99.87	0.05	1746	000001_ERICI_RS11810		95-Core
PLAR_1747	6	0	hypothetical protein|Derived by automated computational analysis using gene prediction method: Protein Homology.	663	663	663	0	99.37	98.04	99.85	0.67	1747	000001_ERICI_RS11815
PLAR_1748	4	0	MurR/RpiR family transcriptional regulator|Derived by automated computational analysis using gene prediction method: Protein Homology.	792	792	792	0	99.87	99.87	99.87	0	1748	000001_ERICI_RS11830	murR
PLAR_1749	6	0	putative N-acetylmannosamine-6-phosphate 2-epimerase|Derived by automated computational analysis using gene prediction method: Protein Homology.	681	681	681	0	99.77	99.41	99.85	0.18	1749	000001_ERICI_RS11835	nanE	95-Core
PLAR_1750	12	0	PTS system glucose-specific EIICBA component|Derived by automated computational analysis using gene prediction method: Protein Homology.	1533	1533	1533	0	99.86	99.48	99.94	0.13	1750	000001_ERICI_RS11840	ptsG	95-Core
PLAR_1751	4	0	Processive diacylglycerol beta-glucosyltransferase|Derived by automated computational analysis using gene prediction method: Protein Homology.	1119	1119	1119	0	99.79	99.55	99.91	0.17	1751	000001_ERICI_RS11850	ugtP	95-Core
PLAR_1752	3	0	metallophosphoesterase|Derived by automated computational analysis using gene prediction method: Protein Homology.	828	828	828	0	99.82	99.76	99.88	0.06	1752	000001_ERICI_RS11855	ypbG	95-Core
PLAR_1753	12	0	Xylulose kinase|Derived by automated computational analysis using gene prediction method: Protein Homology.	1561	1545	1563	4.97	99.87	99.78	99.94	0.05	1753	000001_ERICI_RS11865	gntK,xylB	95-Core
PLAR_1754	8	0	High-affinity gluconate transporter|member of the Gnt family of gluconate transporters; not involved in gluconate transport; unknown function; Derived by automated computational analysis using gene prediction method: Protein Homology.	1362	1362	1362	0	99.86	99.63	99.93	0.1	1754	000001_ERICI_RS11870	gntT
PLAR_1755	3	0	putative D-xylose utilization operon transcriptional repressor|Derived by automated computational analysis using gene prediction method: Protein Homology.	678	678	678	0	99.85	99.85	99.85	0	1755	000001_ERICI_RS11875	gntR	95-Core
PLAR_1756	5	0	DUF4870 domain-containing protein|Derived by automated computational analysis using gene prediction method: Protein Homology.	315	306	318	4.8	99.69	99.68	99.69	0	1756	000001_ERICI_RS11885		95-Core
PLAR_1757	4	0	hypothetical protein|Derived by automated computational analysis using gene prediction method: GeneMarkS+.	504	498	507	3.9	99.8	99.8	99.81	0	1757	000001_ERICI_RS11915
PLAR_1758	3	0	hypothetical protein|Derived by automated computational analysis using gene prediction method: GeneMarkS+.	201	201	201	0	99.51	99.51	99.51	0	1758	000001_ERICI_RS11925
PLAR_1759	3	0	hypothetical protein|Derived by automated computational analysis using gene prediction method: GeneMarkS+.	544	540	546	2.83	94.64	89.82	99.45	4.82	1759	000001_ERICI_RS11940
PLAR_1760	1	0	dihydroorotate dehydrogenase|Derived by automated computational analysis using gene prediction method: Protein Homology.	102	102	102	0	-	-	-	-	1760	000001_ERICI_RS11970
PLAR_1761	4	0	AB hydrolase superfamily protein YvaM|Derived by automated computational analysis using gene prediction method: Protein Homology.	777	777	777	0	98.69	98.27	99.49	0.56	1761	000001_ERICI_RS11975	yvaM
PLAR_1762	2	0	hypothetical protein|Derived by automated computational analysis using gene prediction method: GeneMarkS+.	207	207	207	0	99.52	99.52	99.52	0	1762	000001_ERICI_RS11995		95-Core
PLAR_1763	6	0	GNAT family N-acetyltransferase|Derived by automated computational analysis using gene prediction method: Protein Homology.	549	549	549	0	99.67	99.09	99.82	0.29	1763	000001_ERICI_RS12000		95-Core
PLAR_1764	4	0	Oxalate decarboxylase OxdD|Derived by automated computational analysis using gene prediction method: Protein Homology.	1158	1116	1173	24.68	99.35	98.21	99.92	0.8	1764	000001_ERICI_RS12005	oxdD
PLAR_1765	2	0	Cell wall hydrolase CwlJ|Derived by automated computational analysis using gene prediction method: Protein Homology.	429	429	429	0	98.84	98.84	98.84	0	1765	000001_ERICI_RS12010	cwlJ	95-Core
PLAR_1766	5	0	Putative oxidoreductase CatD|Derived by automated computational analysis using gene prediction method: Protein Homology.	390	390	390	0	99.75	99.75	99.75	0	1766	000001_ERICI_RS12015	catD	95-Core
PLAR_1767	2	0	hypothetical protein|Derived by automated computational analysis using gene prediction method: Protein Homology.	306	306	306	0	99.67	99.67	99.67	0	1767	000001_ERICI_RS12025
PLAR_1768	4	0	hypothetical protein|Derived by automated computational analysis using gene prediction method: GeneMarkS+.	267	267	267	0	99.63	99.63	99.63	0	1768	000001_ERICI_RS12035
PLAR_1769	2	0	hypothetical protein|Derived by automated computational analysis using gene prediction method: GeneMarkS+.	255	255	255	0	99.61	99.61	99.61	0	1769	000001_ERICI_RS12040
PLAR_1770	4	0	hypothetical protein|Derived by automated computational analysis using gene prediction method: GeneMarkS+.	522	522	522	0	99.78	99.72	99.81	0.04	1770	000001_ERICI_RS12045		95-Core
PLAR_1771	8	0	MATE family efflux transporter|Derived by automated computational analysis using gene prediction method: Protein Homology.	1410	1410	1410	0	99.85	99.72	99.93	0.08	1771	000001_ERICI_RS12055	mepA
PLAR_1772	4	0	anion permease|Derived by automated computational analysis using gene prediction method: Protein Homology.	888	888	888	0	99.86	99.78	99.89	0.05	1772	000001_ERICI_RS12060		95-Core
PLAR_1773	1	0	hypothetical protein|Derived by automated computational analysis using gene prediction method: GeneMarkS+.	300	300	300	0	-	-	-	-	1773	000001_ERICI_RS12065		95-Core
PLAR_1774	3	0	5'-nucleotidase, lipoprotein e(P4) family|Derived by automated computational analysis using gene prediction method: Protein Homology.	831	831	831	0	99.88	99.88	99.88	0	1774	000001_ERICI_RS12075	hel	95-Core
PLAR_1775	9	0	DUF2029 domain-containing protein|Derived by automated computational analysis using gene prediction method: Protein Homology.	1369	1368	1377	2.83	99.93	99.79	100	0.06	1775	000001_ERICI_RS12090		95-Core
PLAR_1776	4	0	Sensor histidine kinase RcsC|Derived by automated computational analysis using gene prediction method: Protein Homology.	1455	1455	1455	0	99.89	99.79	99.93	0.07	1776	000001_ERICI_RS12095	rcsC
PLAR_1777	6	0	DNA-binding response regulator|Derived by automated computational analysis using gene prediction method: Protein Homology.	693	693	693	0	99.74	99.57	99.86	0.11	1777	000001_ERICI_RS12100	regX3
PLAR_1778	7	0	flavodoxin|Derived by automated computational analysis using gene prediction method: Protein Homology.	453	444	459	6.5	99.82	99.57	100	0.15	1778	000001_ERICI_RS12110		95-Core
PLAR_1779	7	0	Magnesium transporter MgtE|Derived by automated computational analysis using gene prediction method: Protein Homology.	1335	1335	1335	0	99.88	99.85	99.93	0.03	1779	000001_ERICI_RS12115	mgtE	95-Core
PLAR_1780	9	0	Magnesium-transporting ATPase, P-type 1|Derived by automated computational analysis using gene prediction method: Protein Homology.	2649	2649	2649	0	99.54	99.49	99.74	0.08	1780	000001_ERICI_RS12120	mgtA,mgtB	95-Core
PLAR_1781	2	0	hypothetical protein|Derived by automated computational analysis using gene prediction method: Protein Homology.	234	234	234	0	99.57	99.57	99.57	0	1781	000001_ERICI_RS12125		95-Core
PLAR_1782	4	0	multifunctional tetracycline-metal/hydrogen antiporter-like protein|Derived by automated computational analysis using gene prediction method: GeneMarkS+.	318	318	318	0	99.69	99.69	99.69	0	1782	000001_ERICI_RS12130
PLAR_1783	8	0	lipase|Derived by automated computational analysis using gene prediction method: Protein Homology.	1242	1242	1242	0	99.72	98.87	99.92	0.35	1783	000001_ERICI_RS12135
PLAR_1784	8	0	5-methyltetrahydropteroyltriglutamate-- homocysteine S-methyltransferase|Derived by automated computational analysis using gene prediction method: Protein Homology.	2301	2301	2301	0	99.62	98.87	99.96	0.35	1784	000001_ERICI_RS12140	metE	95-Core
PLAR_1785	5	0	tyrosine recombinase XerS|Derived by automated computational analysis using gene prediction method: Protein Homology.	1083	1083	1083	0	99.75	99.27	99.91	0.28	1785	000001_ERICI_RS12145	xerS	95-Core
PLAR_1786	8	0	Putative multidrug export ATP-binding/permease protein|Derived by automated computational analysis using gene prediction method: Protein Homology.	1689	1689	1689	0	99.75	99.41	99.94	0.2	1786	000001_ERICI_RS12150		95-Core
PLAR_1787	4	0	Putative pyruvate, phosphate dikinase regulatory protein|Derived by automated computational analysis using gene prediction method: Protein Homology.	804	804	804	0	99.71	99.51	99.88	0.16	1787	000001_ERICI_RS12155	yqfL	95-Core
PLAR_1788	4	0	Transcriptional repressor CcpN|Derived by automated computational analysis using gene prediction method: Protein Homology.	630	630	630	0	99.71	99.61	99.85	0.1	1788	000001_ERICI_RS12160	ccpN	95-Core
PLAR_1789	2	0	GapA-binding peptide SR1P|Derived by automated computational analysis using gene prediction method: Protein Homology.	165	165	165	0	99.39	99.39	99.39	0	1789	000001_ERICI_RS12170		95-Core
PLAR_1790	7	0	Multidrug resistance protein MdtH|Derived by automated computational analysis using gene prediction method: Protein Homology.	1236	1236	1236	0	99.64	99.11	99.92	0.34	1790	000001_ERICI_RS12175	mdtH	95-Core
PLAR_1791	9	0	phosphoenolpyruvate phosphomutase|Derived by automated computational analysis using gene prediction method: Protein Homology.	828	702	855	51.88	99.77	99.49	99.89	0.13	1791	000001_ERICI_RS12185	pphA	95-Core
PLAR_1792	4	0	oxidoreductase-like protein|Derived by automated computational analysis using gene prediction method: Protein Homology.	996	996	996	0	99.8	99.7	99.9	0.08	1792	000001_ERICI_RS12190
PLAR_1793	4	0	ATP-grasp domain-containing protein|Derived by automated computational analysis using gene prediction method: Protein Homology.	1206	1206	1206	0	99.89	99.84	99.92	0.04	1793	000001_ERICI_RS12195	ddl	95-Core
PLAR_1794	7	0	C4-dicarboxylate-binding periplasmic protein DctP|Derived by automated computational analysis using gene prediction method: Protein Homology.	1059	1059	1059	0	99.51	98.3	99.91	0.56	1794	000001_ERICI_RS12225	dctP	95-Core
PLAR_1795	8	0	dicarboxylate/amino acid:cation symporter|Derived by automated computational analysis using gene prediction method: Protein Homology.	1278	1278	1278	0	99.89	99.77	99.93	0.06	1795	000001_ERICI_RS12230	dctA	95-Core
PLAR_1796	7	0	SPFH/Band 7/PHB domain protein|Derived by automated computational analysis using gene prediction method: Protein Homology.	927	927	927	0	99.71	99.67	99.79	0.04	1796	000001_ERICI_RS12235		95-Core
PLAR_1797	6	0	NfeD family protein|Derived by automated computational analysis using gene prediction method: Protein Homology.	435	432	453	7.83	99.49	98.84	99.77	0.34	1797	000001_ERICI_RS12240		95-Core
PLAR_1798	5	0	L-serine ammonia-lyase, iron-sulfur-dependent, subunit alpha|Derived by automated computational analysis using gene prediction method: Protein Homology.	881	879	882	1.2	99.11	98.87	99.77	0.38	1798	000001_ERICI_RS12250	sdaAA,sdhA	95-Core
PLAR_1799	5	0	L-serine ammonia-lyase, iron-sulfur-dependent, subunit beta|Derived by automated computational analysis using gene prediction method: Protein Homology.	663	663	663	0	99.21	98.65	99.85	0.51	1799	000001_ERICI_RS12255	sdaAB,sdhB	95-Core
PLAR_1800	2	0	hypothetical protein|Derived by automated computational analysis using gene prediction method: GeneMarkS+.	384	384	384	0	99.74	99.74	99.74	0	1800	000001_ERICI_RS12275
PLAR_1801	3	0	Anguibactin system regulator|Derived by automated computational analysis using gene prediction method: Protein Homology.	1662	1662	1662	0	99.94	99.94	99.94	0	1801	000001_ERICI_RS12280	angR
PLAR_1802	5	0	Gramicidin S synthase 2|Derived by automated computational analysis using gene prediction method: Protein Homology.	3045	3045	3045	0	99.96	99.94	99.97	0.02	1802	000001_ERICI_RS12285	grsB
PLAR_1803	3	0	hypothetical protein|Derived by automated computational analysis using gene prediction method: Protein Homology.	186	186	186	0	99.47	99.47	99.47	0	1803	000001_ERICI_RS12320		95-Core
PLAR_1804	4	0	serine hydrolase|Derived by automated computational analysis using gene prediction method: Protein Homology.	900	900	900	0	99.72	99.61	99.89	0.12	1804	000001_ERICI_RS12330
PLAR_1805	3	0	IS1595 family transposase ISSpgl1|Derived by automated computational analysis using gene prediction method: Protein Homology.	564	564	564	0	99.74	99.65	99.83	0.09	1805	000001_ERICI_RS12335
PLAR_1806	5	0	3',5'-cyclic adenosine monophosphate phosphodiesterase CpdA|Derived by automated computational analysis using gene prediction method: Protein Homology.	990	990	990	0	99.9	99.9	99.9	0	1806	000001_ERICI_RS12350	cpdA	95-Core
PLAR_1807	5	0	PqqD family protein|Derived by automated computational analysis using gene prediction method: Protein Homology.	321	321	321	0	99.3	98.75	99.69	0.41	1807	000001_ERICI_RS12370		95-Core
PLAR_1808	11	0	oligopeptide transporter, OPT family|Derived by automated computational analysis using gene prediction method: Protein Homology.	1899	1899	1899	0	99.86	99.69	99.95	0.09	1808	000001_ERICI_RS12375		95-Core
PLAR_1809	2	0	hypothetical protein|Derived by automated computational analysis using gene prediction method: GeneMarkS+.	237	237	237	0	99.58	99.58	99.58	0	1809	000001_ERICI_RS12380		95-Core
PLAR_1810	8	0	sodium-dependent transporter|Derived by automated computational analysis using gene prediction method: Protein Homology.	1341	1341	1341	0	98.79	95.97	99.93	1.78	1810	000001_ERICI_RS12385
PLAR_1811	3	0	hypothetical protein|Derived by automated computational analysis using gene prediction method: Protein Homology.	180	180	180	0	99.45	99.45	99.45	0	1811	000001_ERICI_RS12390		95-Core
PLAR_1812	3	0	putative N-acetyltransferase YvbK|Derived by automated computational analysis using gene prediction method: Protein Homology.	474	474	474	0	99.69	99.58	99.79	0.11	1812	000001_ERICI_RS12400	yvbK	95-Core
PLAR_1813	1	0	hypothetical protein|Derived by automated computational analysis using gene prediction method: GeneMarkS+.	183	183	183	0	-	-	-	-	1813	000001_ERICI_RS12405		95-Core
PLAR_1814	2	0	hypothetical protein|Derived by automated computational analysis using gene prediction method: GeneMarkS+.	642	642	642	0	99.53	99.53	99.53	0	1814	000001_ERICI_RS12410
PLAR_1815	6	0	8-amino-7-oxononanoate synthase/2-amino-3-ketobutyrate coenzyme A ligase|Derived by automated computational analysis using gene prediction method: Protein Homology.	1176	1176	1176	0	99.76	99.32	99.92	0.22	1815	000001_ERICI_RS12415		95-Core
PLAR_1816	2	0	4Fe-4S dicluster domain-containing protein|Derived by automated computational analysis using gene prediction method: Protein Homology.	234	234	234	0	99.57	99.57	99.57	0	1816	000001_ERICI_RS12425	fdxA	95-Core
PLAR_1817	2	0	3-deoxy-7-phosphoheptulonate synthase|catalyzes the formation of 3-deoxy-D-aribino-hept-2-ulosonate 7-phosphate from phosphoenolpyruvate and D-erythrose 4-phosphate and the formation of prephenate from chorismate; Derived by automated computational analysis using gene prediction method: Protein Homology.	1086	1086	1086	0	99.91	99.91	99.91	0	1817	000001_ERICI_RS12430	aroA	95-Core
PLAR_1818	1	0	AbrB/MazE/SpoVT family DNA-binding domain-containing protein|Derived by automated computational analysis using gene prediction method: Protein Homology.	267	267	267	0	-	-	-	-	1818	000001_ERICI_RS12435		95-Core
PLAR_1819	7	0	sugar transferase|Derived by automated computational analysis using gene prediction method: Protein Homology.	1368	1368	1368	0	99.86	99.79	99.93	0.06	1819	000001_ERICI_RS12450		95-Core
PLAR_1820	4	0	N-acetyl-alpha-D-glucosaminyl L-malate synthase|Derived by automated computational analysis using gene prediction method: Protein Homology.	1134	1134	1134	0	99.88	99.83	99.91	0.04	1820	000001_ERICI_RS12455	bshA	95-Core
PLAR_1821	8	0	hypothetical protein|Derived by automated computational analysis using gene prediction method: GeneMarkS+.	1197	1197	1197	0	99.68	99.09	99.92	0.26	1821	000001_ERICI_RS12460		95-Core
PLAR_1822	7	0	hypothetical protein|Derived by automated computational analysis using gene prediction method: Protein Homology.	1299	1299	1299	0	99.75	99.47	99.93	0.17	1822	000001_ERICI_RS12465		95-Core
PLAR_1823	6	0	hypothetical protein|Derived by automated computational analysis using gene prediction method: GeneMarkS+.	1407	1407	1407	0	99.83	99.51	99.93	0.17	1823	000001_ERICI_RS12470
PLAR_1824	7	0	GNAT family N-acetyltransferase|Derived by automated computational analysis using gene prediction method: Protein Homology.	1599	1599	1599	0	99.91	99.75	99.94	0.07	1824	000001_ERICI_RS12475
PLAR_1825	4	0	colanic acid exporter-like protein|Derived by automated computational analysis using gene prediction method: Protein Homology.	1280	1251	1290	16.89	99.82	99.54	100	0.2	1825	000001_ERICI_RS12480
PLAR_1826	5	0	dTDP-3-amino-3,4,6-trideoxy-alpha-D-glucose transaminase|Derived by automated computational analysis using gene prediction method: Protein Homology.	1107	1107	1107	0	99.83	99.78	99.91	0.05	1826	000001_ERICI_RS12485	desV	95-Core
PLAR_1827	4	0	UDP-2-acetamido-3-amino-2, 3-dideoxy-D-glucuronate N-acetyltransferase|Derived by automated computational analysis using gene prediction method: Protein Homology.	591	591	591	0	99.61	99.33	99.83	0.21	1827	000001_ERICI_RS12490	wbpD	95-Core
PLAR_1828	6	0	Inositol 2-dehydrogenase/D-chiro-inositol 3-dehydrogenase|Derived by automated computational analysis using gene prediction method: Protein Homology.	962	957	963	2.24	99.88	99.79	100	0.08	1828	000001_ERICI_RS12495	iolG	95-Core
PLAR_1829	8	0	UDP-N-acetyl-D-glucosamine 6-dehydrogenase|Derived by automated computational analysis using gene prediction method: Protein Homology.	1314	1314	1314	0	99.61	99.39	99.93	0.19	1829	000001_ERICI_RS12500	wbpA	95-Core
PLAR_1830	4	0	tyrosine-protein kinase YwqD|Derived by automated computational analysis using gene prediction method: Protein Homology.	667	666	669	1.5	99.28	99.03	99.71	0.3	1830	000001_ERICI_RS12505	ywqD	95-Core
PLAR_1831	6	0	putative capsular polysaccharide biosynthesis protein YwqC|Derived by automated computational analysis using gene prediction method: Protein Homology.	792	792	792	0	99.74	99.69	99.75	0.02	1831	000001_ERICI_RS12510	ywqC	95-Core
PLAR_1832	4	0	UDP-glucose 4-epimerase|Derived by automated computational analysis using gene prediction method: Protein Homology.	963	963	963	0	99.86	99.79	99.9	0.05	1832	000001_ERICI_RS12515		95-Core
PLAR_1833	6	0	Oligopeptide transport ATP-binding protein OppD|Derived by automated computational analysis using gene prediction method: Protein Homology.	1020	1020	1020	0	99.91	99.91	99.91	0	1833	000001_ERICI_RS12520	oppD	95-Core
PLAR_1834	6	0	Oligopeptide transport ATP-binding protein OppF|Derived by automated computational analysis using gene prediction method: Protein Homology.	927	927	927	0	99.85	99.68	99.89	0.09	1834	000001_ERICI_RS12525	oppF
PLAR_1835	6	0	Glutathione transport system permease protein GsiC|Derived by automated computational analysis using gene prediction method: Protein Homology.	966	966	966	0	99.86	99.79	99.9	0.05	1835	000001_ERICI_RS12530	gsiC	95-Core
PLAR_1836	4	0	Dipeptide transport system permease protein DppC|Derived by automated computational analysis using gene prediction method: Protein Homology.	906	906	906	0	99.89	99.89	99.89	0	1836	000001_ERICI_RS12535	dppC	95-Core
PLAR_1837	12	0	oligopeptide ABC transporter substrate-binding protein|Derived by automated computational analysis using gene prediction method: Protein Homology.	1800	1800	1800	0	99.81	99.73	99.95	0.07	1837	000001_ERICI_RS12540	appA	95-Core
PLAR_1838	3	0	ribonucleotide-diphosphate reductase subunit beta|Derived by automated computational analysis using gene prediction method: Protein Homology.	1032	1032	1032	0	99.86	99.81	99.91	0.05	1838	000001_ERICI_RS12545	nrdB	95-Core
PLAR_1839	5	0	Ribonucleoside-diphosphate reductase subunit alpha 1|Derived by automated computational analysis using gene prediction method: Protein Homology.	2280	2280	2280	0	99.83	99.74	99.96	0.09	1839	000001_ERICI_RS12550	nrdE1	95-Core
PLAR_1840	5	0	D-galactosamine-6-phosphate deaminase AgaS|Derived by automated computational analysis using gene prediction method: Protein Homology.	1185	1185	1185	0	99.81	99.67	99.92	0.11	1840	000001_ERICI_RS12555	agaS	95-Core
PLAR_1841	15	0	hypothetical protein|Derived by automated computational analysis using gene prediction method: Protein Homology.	2549	2547	2550	0.75	99.91	99.77	99.96	0.05	1841	000001_ERICI_RS12570		95-Core
PLAR_1842	5	0	DUF2935 domain-containing protein|Derived by automated computational analysis using gene prediction method: Protein Homology.	813	813	813	0	99.72	99.51	99.88	0.13	1842	000001_ERICI_RS12580		95-Core
PLAR_1843	4	0	hypothetical protein|Derived by automated computational analysis using gene prediction method: GeneMarkS+.	279	279	279	0	99.41	99.29	99.65	0.17	1843	000001_ERICI_RS12590		95-Core
PLAR_1844	5	0	glycine/betaine ABC transporter permease|Derived by automated computational analysis using gene prediction method: Protein Homology.	1728	1728	1728	0	99.93	99.89	99.95	0.03	1844	000001_ERICI_RS12605		95-Core
PLAR_1845	4	0	proline/glycine betaine ABC transporter ATP-binding protein ProV|Derived by automated computational analysis using gene prediction method: Protein Homology.	1200	1200	1200	0	99.89	99.83	99.92	0.04	1845	000001_ERICI_RS12610	opuAA	95-Core
PLAR_1846	1	0	HTH-type transcriptional repressor OpcR|Derived by automated computational analysis using gene prediction method: Protein Homology.	579	579	579	0	-	-	-	-	1846	000001_ERICI_RS12615	opcR	95-Core
PLAR_1847	7	0	Phenylacetaldehyde dehydrogenase|Derived by automated computational analysis using gene prediction method: Protein Homology.	1485	1485	1485	0	99.88	99.73	99.93	0.08	1847	000001_ERICI_RS12620	styD
PLAR_1848	10	0	spore autolysin-like protein|Derived by automated computational analysis using gene prediction method: Protein Homology.	1160	1044	1173	38.7	99.89	99.75	99.92	0.06	1848	000001_ERICI_RS12625		95-Core
PLAR_1849	1	0	hypothetical protein|Derived by automated computational analysis using gene prediction method: GeneMarkS+.	180	180	180	0	-	-	-	-	1849	000001_ERICI_RS12630		95-Core
PLAR_1850	4	0	hypothetical protein|Derived by automated computational analysis using gene prediction method: Protein Homology.	1026	1026	1026	0	99.78	99.51	99.91	0.19	1850	000001_ERICI_RS12640
PLAR_1851	8	0	aminopeptidase P family protein|Derived by automated computational analysis using gene prediction method: Protein Homology.	1052	798	1089	96.24	99.9	99.82	99.91	0.03	1851	000001_ERICI_RS12645		95-Core
PLAR_1852	6	0	inorganic phosphate transporter|Derived by automated computational analysis using gene prediction method: Protein Homology.	999	999	999	0	99.72	99.5	99.9	0.15	1852	000001_ERICI_RS12650		95-Core
PLAR_1853	2	0	MarR family transcriptional regulator|Derived by automated computational analysis using gene prediction method: Protein Homology.	189	189	189	0	99.47	99.47	99.47	0	1853	000001_ERICI_RS12660		95-Core
PLAR_1854	2	0	hypothetical protein|Derived by automated computational analysis using gene prediction method: Protein Homology.	198	198	198	0	99.5	99.5	99.5	0	1854	000001_ERICI_RS12665		95-Core
PLAR_1855	6	0	DUF4064 domain-containing protein|Derived by automated computational analysis using gene prediction method: Protein Homology.	340	333	348	7.5	99.58	99.4	99.71	0.15	1855	000001_ERICI_RS12670
PLAR_1856	2	0	hypothetical protein|Derived by automated computational analysis using gene prediction method: GeneMarkS+.	346	300	393	46.5	99	99	99	0	1856	000001_ERICI_RS12720
PLAR_1857	3	0	YqaE/Pmp3 family membrane protein|Derived by automated computational analysis using gene prediction method: Protein Homology.	201	195	204	4.24	93.89	90.73	97.06	3.17	1857	000001_ERICI_RS12735		95-Core
PLAR_1858	4	0	TRAP-T-associated universal stress protein TeaD|Derived by automated computational analysis using gene prediction method: Protein Homology.	432	432	432	0	99.77	99.77	99.77	0	1858	000001_ERICI_RS12740	teaD	95-Core
PLAR_1859	6	0	LytR family transcriptional regulator|Derived by automated computational analysis using gene prediction method: Protein Homology.	1377	1377	1377	0	99.85	99.64	99.93	0.11	1859	000001_ERICI_RS12745		95-Core
PLAR_1860	7	0	tRNA (N6-isopentenyl adenosine(37)-C2)-methylthiotransferase MiaB|Derived by automated computational analysis using gene prediction method: Protein Homology.	1482	1482	1482	0	99.85	99.83	99.87	0.02	1860	000001_ERICI_RS12755	miaB	95-Core
PLAR_1861	3	0	phosphate propanoyltransferase|Derived by automated computational analysis using gene prediction method: Protein Homology.	570	570	570	0	99.83	99.83	99.83	0	1861	000001_ERICI_RS12760	pduL	95-Core
PLAR_1862	4	0	2-oxoacid ferredoxin oxidoreductase|catalyzes the coenzyme A dependent formation of succinyl-CoA from 2-oxoglutarate and ferredoxin; Derived by automated computational analysis using gene prediction method: Protein Homology.	867	867	867	0	99.71	99.65	99.77	0.05	1862	000001_ERICI_RS12765		95-Core
PLAR_1863	12	0	2-oxoacid:acceptor oxidoreductase subunit alpha|Derived by automated computational analysis using gene prediction method: Protein Homology.	1749	1749	1749	0	99.8	99.55	99.95	0.13	1863	000001_ERICI_RS12770	korA	95-Core
PLAR_1864	6	0	renal dipeptidase|Derived by automated computational analysis using gene prediction method: Protein Homology.	936	936	936	0	99.71	99.63	99.79	0.06	1864	000001_ERICI_RS12775		95-Core
PLAR_1865	1	0	stage V sporulation protein S|Derived by automated computational analysis using gene prediction method: Protein Homology.	261	261	261	0	-	-	-	-	1865	000001_ERICI_RS12780	spoVS	95-Core
PLAR_1866	4	0	ribonuclease Y|Derived by automated computational analysis using gene prediction method: Protein Homology.	1542	1542	1542	0	99.94	99.94	99.94	0	1866	000001_ERICI_RS12790	rny	95-Core
PLAR_1867	6	0	recombination regulator RecX-like protein|Derived by automated computational analysis using gene prediction method: Protein Homology.	657	657	657	0	99.7	99.55	99.85	0.1	1867	000001_ERICI_RS12795	recX	95-Core
PLAR_1868	6	0	recombinase RecA|Derived by automated computational analysis using gene prediction method: Protein Homology.	1044	1044	1044	0	99.87	99.81	99.91	0.05	1868	000001_ERICI_RS12800	recA
PLAR_1869	5	0	Putative competence-damage inducible protein|Derived by automated computational analysis using gene prediction method: Protein Homology.	1257	1257	1257	0	99.85	99.77	99.93	0.06	1869	000001_ERICI_RS12805	cinA	95-Core
PLAR_1870	4	0	CDP-diacylglycerol--glycerol-3-phosphate 3-phosphatidyltransferase|Derived by automated computational analysis using gene prediction method: Protein Homology.	579	579	579	0	99.66	99.49	99.83	0.14	1870	000001_ERICI_RS12810	pgsA	95-Core
PLAR_1871	11	0	30S ribosomal protein S12 methylthiotransferase RimO|Derived by automated computational analysis using gene prediction method: Protein Homology.	1329	1329	1329	0	99.78	99.63	99.93	0.09	1871	000001_ERICI_RS12815	rimO	95-Core
PLAR_1872	5	0	YajQ family cyclic di-GMP-binding protein|UPF0234 protein XC_3703	484	480	492	5.88	99.74	99.38	100	0.23	1872	000001_ERICI_RS12820		95-Core
PLAR_1873	8	0	helix-turn-helix domain-containing protein|Derived by automated computational analysis using gene prediction method: Protein Homology.	1007	1002	1008	1.98	99.83	99.51	100	0.15	1873	000001_ERICI_RS12825		95-Core
PLAR_1874	7	0	DUF3388 domain-containing protein|Derived by automated computational analysis using gene prediction method: Protein Homology.	765	765	765	0	99.85	99.74	99.87	0.05	1874	000001_ERICI_RS12830		95-Core
PLAR_1875	4	0	hypothetical protein|Derived by automated computational analysis using gene prediction method: GeneMarkS+.	864	864	864	0	99.89	99.89	99.89	0	1875	000001_ERICI_RS12835		95-Core
PLAR_1876	3	0	DUF3243 domain-containing protein|Derived by automated computational analysis using gene prediction method: Protein Homology.	252	252	252	0	99.41	99.21	99.61	0.2	1876	000001_ERICI_RS12840	yflH	95-Core
[truncated: 3,872 more rows]
