# Supplementary material for: Analysis of the Global Population Structure of Paenibacillus larvae and Outbreak Investigation of American Foulbrood Using a Stable wgMLST Scheme
Source: Front Vet Sci. 2021 Feb 26;8:582677. doi: 10.3389/fvets.2021.582677 (PMC7952629; doi:10.3389/fvets.2021.582677)
Supplement: Supplementary file 4 [file Data_Sheet_2.FASTA]

>PLAR00001|000001_ERICI_RS00005|dnaA
GTGGAAAGCCATAACCCCGACCTATGGCAACAAGTGCTGTCTATTATACAGACGAAACTTAGCAAGCCTAGCTTTGATACTTGGTTAAAATCGACAAGAGCCACCGTCTTTACTGATACGTATGTGGTTATTTGTGCTCCTAATAACTTTGCCAAAGAGTGGCTGGAGAGCCGCTATGCCAAAATGATCAGCAGCACCATCTATGAATTTTTGGGAAAGCAGGTCGAGATCAAATTCATTGTTGAGTCCGAAGAAGACCAGGTTAACCCAGTACCTGAGGCTGTACCTGATATCCCGAAAGGACCTGCTTTAGGGCAGGAAGAAAACTACAGTAACATGATGAATTCCCGCTATACATTCGATACATTCGTTATTGGCCAAGGCAACAGGTTCGCGCATGCCGCATCCCTGGCTGTTGCCGAAGCGCCCGCCAAAGCCTATAATCCCCTATTTTTATATGGAGGCGTAGGGCTTGGCAAAACACATTTGATGCATGCCATTGGACACTATGTACTAGAACATAACCCGGAAGCCAGAGTACTCTACATCTCGTCCGAAAAATTCACCAACGAGTTTATCAATGCGGTCCGTGACAATCGCGGTGAAGATTTCCGTAATAAATACCGAACGATCGATGTCCTTCTAATAGATGATATTCAGTTTATCTCCGGAAAAGAAGGAACCCAGGAAGAATTTTTCCATACATTCAACGCGCTCCATGAGGAAGGCAAGCAAATTATCATATCCAGCGACCGGCCGCCGAAGGAAATTCCCACTTTGGAAGACCGGTTGAGATCCCGCTTTGAATGGGGACTTATAACGGATATTCAGCCACCGGATCTGGAGACACGGATTGCCATTCTGCGCAAAAAGGCAAAGGCAGAAAACCTGGAAATTCCAAACGAAGCCATGCTGTATATTGCCAATCAGATTGACACCAATATCCGGGAATTGGAAGGCGCTTTGATACGTGTAGTGGCCTATTCCTCTTTGATCAACCAGGATATTACTACTCATTTGGCTGCTGAAGCGCTTAAGGATATCATTCCTTCCAGCAGACCCAGGGTTATAACCATACAAGATATTCAGCAGAAAGTCGGAGAGTTTTACGGTCTTAAGCTGGAGGACTTCAAAGCCAGAAAAAGAACGAAGGCCGTAGCCTTTCCAAGGCAGGTGGCCATGTACCTGTCTAGAGAATTAACCGATTTTTCACTACCGAAGATTGGGGATGCGTTCGGGGGGCGTGACCATACAACGGTTATTCATGCTCACGAGAAAATTTCAGAAGCGGTCAAGAAAGATCAGGAACTGTATAAAATCATTCAATCGATAACAGAAAAAATTAAAACGCCTATGTAA
>PLAR00002|000001_ERICI_RS00010|dnaN
ATGAAATTAACCATTTTGAAAAATTATTTAACGGAATCCATTCAGCATGTGTCCAAAGCTATTTCAAGCAAAACAACCATTCCTATCTTGACCGGTATTAAAATTGACGCCGCCACTTCGGGTGTTACATTGACAGCAAGCGATACGGACATTTCCATTCAGAGTTTTACTCCCAATGAGAACGAGGAAATCGCAATTATAGAGCTGCATCAACCAGGGAGCGTAGTGCTTCCTGCCAAATTTTTTATGGAAATTATCCGTAAGCTTCCTTCTCAAAAAATTGAAATTGAAGTACGGGATCATTTTCAAACGATTATCCGTTCCGGTTCTTCCGAGATTCAAATTATGGGATTGGATCCCGAAGAATATCCCCTTCTTCCACAGCTGGAAGAAAGCAAAATGATCCAAATTCCAAGCGATTTGCTTAAGACAATGATTAAGCAAACTTCCTTTGCCGTATCAACAAATGAAACAACACCAATACTAACGGGTGTACTTTGGCATGTTCAGGACGGCAAACTCAAATTTATCGCCTGTGACCGTCATCGTTTGGCCAGCCGGGAAATAAGCCTGGACCTGGATGTGGCCCAAACCTTTCATAACATTGTCATTTCCGGCAGAACCTTGAATGAACTCAGCAAAATTCTGCCTGATCAGAATGCACTGATTGATATCCTAGTTTCTGATAACCAAGTACTTTTCAAGATAAACTCGATCTTATTCTATTCCAGAATCCTGGACGGCACTTATCCGGATACCTCCAAGCTGATCCCGCAATCGTTCCAAACGGAACTTATAGTGAATACCAAAGAGCTGGCGGATGCAATTGACAGGGCCTACCTCCTTTCCAGAGAGGATAAAACCAATATCGTCAAGCTTATTATGCTGGAAGATGAGACTATTGAAATATCCTCCAGTTCTTCCGAATTGGGAAAAGTGACGGAACAGTTAAGTCTGCAATCTTTCAAAGGAGAGCGTCTCCGTATTTCCTTTAACTCGAAATATATGCTGGATGCCTTGAAAGTAATGGATAGTGATTATATTCAAATAGGATTTACCGGTGCTATGCAACCGATTATCATTAAACCGGAAGATCAGGCAAATATTTTGCAGCTGATTCTTCCTTACCGTACAACGAATTAA
>PLAR00003|000001_ERICI_RS00015|yaaA
ATGAAGAAAGTAACGATTCGCACCGAATACATCACACTCGGACAATTTTTGAAACTGGCGGATGTCATTGATACTGGGGGACAAGCTAAAGCTTTTCTCCAGGAAACCGCCATTACCGTCAATGGAGAACCTGAGAACCGCAGAGGCAAAAAGCTGGTGTCTGGCGACCAGATCCGCATCGAGGGTCACGGTTCCTTTAAAATTGGACATGTGTGA
>PLAR00004|000001_ERICI_RS00025|
ATGTTTATCCATTTAGGCGGGGAAAAGATTATCCGGTCTTCCGAGCTCATTGCTATTTTTGATTTGTCTATGGGAAAATCTTCGAAAATATCTAAGCAATATATTGCTGAAGCAATGAAAAACAAACAGATCGAAATCATCGGGGAAGAAGAGAACAAGTCCCTTGTTCTCACCCAGAGCAAGGTGTACTACTCCCCCATATCCTCCATGACGTTAAAAAAACGGGCTCATCAACTTCTGACTAACTAA
>PLAR00005|000001_ERICI_RS00030|gyrB
ATGACTTTAAATCAAAATACGTATGATGAGAGTCAGATTCAGGTACTGGAAGGTTTAGAGGCCGTTCGTAAAAGACCTGGTATGTACATCGGCTCTACCAGCAGTCGGGGCCTTCATCATTTAGTATGGGAGGTCGTCGACAATAGTATTGACGAAGCCCTTGCAGGATTTTGTACCAAAATCGATGTAACTATTCACGAAGACAACAGCATCACCGTAATCGACAATGGCCGTGGTATCCCGGTCGGGGAACATCCTAAACTCAAAAAACCTACTCTGGAAGTCGTCCTGACCGTCCTTCATGCGGGGGGGAAATTCGGCGGAGAAGGATACAAAGTATCCGGCGGTCTCCACGGTGTAGGGGTGTCCGTTGTGAATGCCCTATCCGAATCACTCGTCGCTACGGTAAAAAGGGATGGGCATATTTATCAGCAGGAATTCAAACGCGGTGTACCCCAGTATGGGGTTAAAGTCATTGGTGATACGGACGAGTACGGAACGGTAATCACTTTCAAACCCGATGCGGAGATCTTTACCGAGACAACGGTCTATGATTATGAGGTCCTTCAATCCCGTATACGGGAGCTTGCTTTTTTGAACAAGGAACTGGAAATTAATCTCAAAGATGAGCGTACGGGGGCTTCCCATTCCTACAAGTACGAAGGCGGGATCATTTCCTTCGTGGAATACCTGAACCAAAACCGCGAGCCTCTGAATCAGCCTCCCATTTATGTAGAAGGCAACAAAGACAACATTCAAGTTGAAATCGCGATTCAATATAATGATAACTTCAATGAAAATATCTATTCGTTTGCCAATAACATTCATACTCACGAGGGGGGTACCCATGAATCAGGCTTTAAGAGTGCCTTAACCCGGGTCATTAATGATTATGCCCGCAAAACGAATGTACTGAAAGACAGCAACTCCAACCTGTCAGGAGATGATGTCAGAGAAGGAATTGCCGCGATTATATCCGTAAAAATCCCTGACCCCCAATTTGAGGGTCAGACAAAGACCAAGCTCGGAAACAGCGAAGTCCGCGGAATCGTAGAGTCTTTGCTGGCAGAGAAACTCCAGGAATTTTTGGAAGAAAACCCGAGTACGGCAAAACGGATCATGGAGAAGTCCATGCAGGCGGCCAGGGCCCGGGAAGCCGCAAGAAAAGCAAGGGAATTAACAAGACGTAAAAGTGCACTGGAAGTTAGCTCTTTGCCGGGTAAATTGGCTGACTGTTCCTCCAAAGATGCCGCCATCAGCGAATTGTATATCGTAGAGGGTGACTCTGCGGGCGGATCGGCCAAACAGGGACGGGATCGGCATTTCCAAGCGATCCTGCCGCTGCGCGGTAAGATCTTAAACGTGGAAAAAGCACGTCTTGACCGGATCTTGTCCAATATGGAAATCCGGGCTATTATTACGGCTTTAGGTACCGGTATTAGTGAGGATTTTGACCTGTCCAAAGCCCGTTACCACAAAATTATTATCATGACGGATGCCGATGTGGACGGTGCCCATATCCGTACCCTGCTTCTTACTTTTTTCTTCCGTTACATGAGGAAATTGATTGAGGCCGGATATGTATATATTGCCCAGCCTCCCCTTTACAAATTAGAAAAAAATAAGACTGTTCGATATGCTTACAATGATAAGCAGAGAGCGGAAATTATGAAGGAATTTGGCGAAGGCTCCAAAGTGAACGTTCAACGTTACAAAGGTCTTGGTGAGATGAATGCCGGGCAGCTTTGGGAAACGACGATGGATCCAGAAAGCCGCACCCTCTTGCAAGTAAACATCGAAGATGCGATCAAGGCCGACGCTATTTTTGACATGCTGATGGGTGATAATGTAGAGCCCCGCCGCAATTTCATTCACGAGCATGCCAAATATGTAACCAATTTGGACGTCTAG
>PLAR00006|000001_ERICI_RS00035|gyrA
ATGACCGAAGAAAGTCGTTCGCAAGTTAAAGAAGTTGATATTGGTTTTGAGATGCGCAATTCGTTCATGGACTATGCCATGAGCATTATTGTCAGCCGGGCTTTGCCGGATGTCAGGGATGGGTTGAAGCCGGTTCACCGCCGTATTTTATACGCCATGTCTGAACTTGGCATAACACCGGACAAGCCGCATAAAAAATCCGCAAGGATCGTCGGTGAAGTAATTGGTAAGTATCATCCGCATGGGGATGCGGCCGTGTATGAAACCATGGTCCGGATGGCACAGGACTTTTCATTGCGTTATATGCTCGTAGACGGACATGGAAACTTTGGTTCCATTGATGGAGACATGGCAGCAGCAATGCGGTACACGGAAGCCCGCCTGTCTAAGATCGCGATGGAACTATTGCGTGATATTAACAAAGAAACGATTGATTACACACCCAACTATGACGGTGAAGAGCAAGAGCCAGTAGTTCTTCCTGCACGGTTCCCGAACCTGATGGTGAACGGGAGCTCCGGGATTGCAGTAGGGATGGCGACGAATATTCCTCCTCATAACCTGGGAGAAGTGATCGATGGGATCCTGATGCTGATCGAAAATCCGGATGTCACGCCACTTGAGCTAATGTCTGCCATTAAAGGGCCGGACTTCCCTACCGGAGCTTATATTCTGGGGCGCGAAGGGATTAGACAGGCATATTCTACCGGACGCGGTTCGGTAACTATGCGAGCTAAAACCACCATCGAAGAAGTGAACAATAAAGCCAGAATTATTGTTGACGAGCTTCCTTACCAAGTAAATAAAGCAAGATTAATTGAAAAAATAGCTGAACTTGTACGCGAGAAAAAAATCGACGGGATTACGGACTTGCGGGATGAATCCGACCGTAACGGAATGCGGATTGTGATCGAGCTGCGCAGAGACGTAAATCCTAATGTCGTTCTTAATAATCTCTTTAAGCATACCGCACTGCAATCAAATTTCGGGATTATTAATATTGCCTTGGTTAACGGGGAGCCAAAAGTATTAAACTTAAAAGAAATGCTCTATTATTATCTTGAGCACCAGCGGGTAGTGATCCGCAGACGGACTGAATATGAGCTGCGCAAAGCTGAAGCCCGTGCTCACATCCTTGAAGGGCTGAGAATTGCCCTAGATCATCTGGACGAAGTCATTGCTTTAATTCGCAGTTCCCGCACTACGGATATTGCGCGAACTGGATTGATGGAGCAGTTTGAGCTTTCCCATGATCAGGCCCAGGCCATATTGGATATGCGTCTTCAACGCCTAACAGGTTTAGAACGCGAGAAAATTGAAAATGAGTATAAAGAACTCATGGCTAAAATAGCTGAATTAAAAGCTATTCTTGCCGATGAGCAGCTGATACTGAAGATTATCAGTGAGGAACTTCAACAAATTCGTGCTTCTTATGGGGACGAAAGAAGAACGGAAATTACCATTGGCGAAGATGCCATCGAGGATGAGGATCTGATCCCACGGGAAGAAGTCGTGATCACCATAACTCATTCCGGCTATGTGAAACGCCTTCCGGTATCCACTTACCGCAGCCAGCGCCGCGGTGGACGGGGTGTTGTGGGTATGGATACCAAAAATAATGATTTTGTGGAACATTTATTTGTGACCAATTCCCATCATTATCTAATGTTCTTCACAGATAAAGGGAAGGTTTACCGGCTTAAAGCGTATGAAATTCCGGAGCTTGGCCGTACTGCAAGGGGAACCCCCATCATTAACCTGATTCAGATAGAGCAGGGGGAAACTGTGAATGCGGTCATCCCTATTGAGTCTTTCGAGAGCGGACATTTTCTGTTCTTTGCGACGCAACAGGGCATCGTGAAGAAAACACCTCTTAAAGACTATAACAATATCCGTAAAGGTGGCCTGATTGCCATTAATTTGCGGGAAGATGACCGTTTAATCGGTGTGAAACTGACAGACGGAAATTGTAATATCATTATGGGAACCCGGCAGGGGATGTCCATCCATTTCCCTGAGAGAGACGTACGTTCCATGGGCCGTGCAGCCACAGGCGTAAAAGGGATTCACATTAGTGAAGATGATGCCGTTATTGATATGGATATAGTAGATGAGAATAACACTGTCCTGATTGTTACCTCCAAAGGATTCGGAAAACGGACTCCTATGAGTGAATACCGGATTCAAACCCGGGGAGGTAAAGGAATTAAGACTCTGAATGTTACTTCCAAGAACGGGCCAGTGGTTGGACTCAAGGTTGTTGAGGAAGATGAGGATCTTATGATTATAACAGCCTCCGGTACTGTTATCCGTACAAGCATGTCTGGCATTTCCATCATGGGCCGGAATACACAAGGGGTACGACTTATTAATACGAGGGAAGATGACGAAGTAGCAACTGTGACCCGTGTTGAAAAGAGTGAAGAACACTCTGAAGAAGAAGAGGAAACAGAATAA
>PLAR00007|000001_ERICI_RS00060|guaB
GTGTGGGAAGCCAAATTTGCTAAAGAAGGACTTACTTTTGATGATGTGCTTTTAGTGCCTCGGAAATCTGAAGTATTTGGGAAAGAAATTGATATTTCGTCCGAATTAAGCCCCAATGTCAAACTGAATATTCCGTTCTTGAGCTCAGCTATGGATACTGTAACGGAAGCAGCAATGGCAATTGCTATGGCACGTGAGGGAGGAATCGGCATTATCCATAAAAATATGTCCATTGATCAACAGGCTGAAGAGGTGGACCGGGTAAAACGCTCGGAAAGCGGAGTCATCACTAACCCTTTCTCCTTGACACCGGACCATCATGTTTACGATGCAGAAGCACTGATGGCTAAGTACCGGATTTCCGGGGTTCCAATTGTAAATGAGCAAAATAAATTGGTCGGTATTTTAACTAATCGCGATCTTCGGTTTGTTCATGATTTCTCTATTCAAATTAAGGAAGTCATGACTCATGACAATTTGGTTACAGCTCCGGTTGGGACTACATTGGAGCAAGCCGAAGTGATCCTCCAGCAGCACAAAATCGAGAAGCTTCCTTTAGTGGATGAACATAATGAACTGAAAGGCTTAATTACAATTAAAGACATTGAGAAAGCCATTCAGTTTCCAAACTCGGCAAAAGATGCACAAGGGCGGTTGCTTGTTGGTGCGGCAGTGGGTGTCTCCAAGGATGTTATGGAGCGGACAGCTGCACTTGTTAAGGCCGGTGTGGACGTGGTTGTACTTGATTCAGCACATGGGCATCATATCAATATTCTCAATACGGTTAAACGGATCAGAGAGCAATATCCCGACCTCACCATCATTGCCGGAAACGTGGCTACTGCTGAGGGGACTCGCGATCTTATTGAAGCGGGGGCTTCTATTATAAAAGTGGGAATCGGCCCCGGCTCTATCTGTACGACACGAGTAATTGCAGGAATTGGAGTGCCTCAAATTACAGCCATTTATGATTGTGCTACTGCCGCAAGAGAATATAACGTTCCCATTATTGCGGATGGAGGGATCAAATTCTCCGGAGATGTAGTGAAAGCCATTGCAGCGGGTGCGAGTGCGGTTATGTTAGGCAGCATGTTTGCCGGAACCGAAGAAAGTCCAGGTGAATTTGAAATTTATCAAGGACGCCGTTTCAAAGTATATCGTGGTATGGGTTCCCTTGGAGCAATGAAAGAAGGAAGTAAAGACCGCTACTTCCAGGAAAATGAAAGTAAATTGGTTCCCGAAGGTATTGAAGGCCGGGTAGCATATAAAGGGCCTCTGGAAGATACCATTTTCCAACTGGTTGGGGGCCTGCGCTCAGGTATGGGGTACTGCGGAGCAAAAAATATCAGTGAACTGATTAATGACACTACTTTTGTAAAAATTACCGGTGCGGGACTGAAAGAAAGTCATCCGCATGACGTGCATATTACCAAAGAAGCTCCTAACTATTCATTGTAA
>PLAR00008|000001_ERICI_RS00065|dacA
ATGCTGCAATTGTTTGGCATGCATCTATTCGTTTCCTCAGCTGCCGCTGCAGATGCCAATGCGATTCCGGATTTACAAGCTAAATCTGCTATTTTGATGGAGGCAAATACGGGACAAGTTCTTTATGAAAACAATGCCGATACTCTTTTGCCTCCGGCAAGTATGTCGAAGATGATGACCGAGTATTTGATTATGGAAGCTATTAAAGATGGGAAAATAAAGTGGGAGGACAAAGTTCCCGTTAGCAAACAGGCAGCTTCTGCAATTGGATCCGGACAGCTTCTAGCTGAAGGCGAACAGCTTTCTGTTAAAGATATGTTTTACGCGATCTCTATTTATTCTTCTAATGATGCTTCTGTAGCCATGGCTGAATATTTAGGTGGAACTGAAGAAGAGTTTGCCAATATGATGAACAAAAAAGCTAAAGAACTGGGACTATCCGAAGGTGCCCATTTTATAAACGCAACAGGTCTGACCCGTGCTGATCTTGGACAGTATGCCCCTAAGAATATCGAAGGTGAAACGATGATGACAGCACGGGATGCGGCTATCTTGGCCCGCCATATTGTGCTCGACCATCCACAAGTATTGGAATTTACCAAAACCACATCCAAAAAGTTAAGAGAAACCGATAAAACTCCGATGATCAACTTTAACTGGATGTTGGAAGGAAATAAAGGGAACATTAACTTCAAACCGTATGCTTATGATGGCTTAGACGGCCTCAAAACAGGACATACCAATGAGGCTGGTTATTGCTTTACGGGCACAGCTCAGCGCGGTGATATGCGCTTAATCAGTGTTGTAATGGGAACTAACAGTGAACCAAAACGTTTCCAAGAAACACGGAAAGTATTAGATTATGGCTTCAATAATTTTGAAATGAGAAAAGTACTGGATGCTAATGCTCCGGTTGAGGAACAAAAAACCGTAAAAATCTCCAAAGGTGTTAAAAAAGAAATTGAGGCCGGTGTGAAGGAACCCGTTAGCTTCGTTGTGAAAAAAGGCTCGGGAGATGTAAAGGTAACTGGCAAAGTTGATCCTGTCAGTGATAAGGATTTGGTAGCTCCTATCAAGAAAGGTGACAAAGTAGGAACCGCTACTTTAACCTTGGACGGTCATAATCAGACTGTGGATCTGGTAGCTACCGAAGACGTAGAGAAAGGCAGCTGGTTACGTTTGATGTTCAGGGCAATCGGGGAGTTTTTTGCAGGTCTGTTCAACAGCATCAAAAATCTCTTCTAA
>PLAR00009|000001_ERICI_RS00070|pdxS
ATGGAAACTGGAACGTCTCTTGTAAAAAGAGGAATGGCTGAAATGCAAAAAGGTGGCGTCATTATGGACGTTATGAATGCTGAACAGGCAAAAATAGCAGAAGCAGCAGGAGCCTCCGCAGTTATGGCTTTGGAAAGAGTGCCATCGGATATTCGCGCAGCAGGCGGCGTTGCCCGTATGGCTGATCCGACAATTGTGGAAGAAGTTATGAAAGTAGTATCCATTCCGGTAATGGCTAAAACCCGTATTGGCCATTATGTTGAAGCTAAAGTGCTGGAATCCATGGGTGTAGACTATATTGATGAAAGTGAAGTACTGACTCCTGCAGATGAAGTATTTCATATTGATAAATCCGAATTTACTGTACCGTTTGTTTGTGGAGCCAGAGATTTGGGCGAAGCACTCCGCCGCATCGGAGAAGGGGCTTCCATGATCCGGACGAAAGGCGAACCAGGTACGGGGAATATTGTGGAAGCTGTCCGCCATATGAGAATGATGGTATCGCAAATTCGCAAAGTTCAGGGAATGTCCAAAGACGAGCTGATGGCAGAAGCCAAGAACTTGGGGACTCCATATGAGCTGATTCTTGAGGTACATCGCACAGGGAAGCTGCCTGTCGTCAACTTTGCGGCAGGTGGAGTAGCTACGCCTGCGGACGCGGCATTGATGATGCATCTGGGAGCAGACGGTGTATTCGTTGGGTCTGGTATTTTCAAGTCGGATAATCCGGAAAAATTTGCAAAGGCTATCGTGGAAGCAACAACTCATTACACAGATTACCAGCTCATTGCTAAAGTATCCAAAAACTTGGGTACTCCTATGAAGGGGATTGAAATATCGAAGTTGGATGCTTCCCAACGTATGCAGGAACGCGGTTGGTAA
>PLAR00010|000001_ERICI_RS00075|pdxT
ATGAAAATTGGTGTATTGGCCCTTCAAGGTGCCGTAGCTGAACATATCCGGATGATTGAAATGGCCGGCGCAGAAGGAGTCGTAATTAAGCGGCCGGAACAGCTCGAAGAGATTCACGGATTAATTATTCCAGGGGGCGAAAGTACCACAATTGGCAAACTCATGAGAGCGTATGGTTTTATAGAAGAAATCAGGTCTTTTACAGCTGACCGTAAACCGGTTTTCGGAACCTGCGCAGGAATGATTTTGGTAGCCAAACAGATCAAAGATCAGACTGAAACCCATCTGAAATTAATGGATATTGAGGTTTCCCGCAATGCTTTTGGCAGACAGCGGGAAAGTTTCGAGACGGATCTTGCTGTAAAAGGTTTGGATGATCCGATCCGTGCCGTATTTATCCGGGCCCCGTTGATTAACAAAGTAGGGGAAAGGGTAGAGGTATTGAGCATCTATAAGGACCAGATTGTAGCGGCAAGGGAAGAACATATATTGGCAGCTTCTTTTCATCCTGAATTGACGGATGATTATCGTCTGCATAAATACTTTATAGATATGGTACGTCTGTACCAGGCTTAG
>PLAR00011|000001_ERICI_RS00080|serS
TTGTTTGACGTTAAATTGTTAAGAACAGATCTACCCGGAGTACAACAAGCGATGCGGAATCGCGGCAGCGAAATTGCAGAATTGGATCGGTTTACCGATCTTGACCGCAAGCGCAGGGAATTGTTACAGGAAACGGAACAACTGAAAAGCACTAGAAATAAAGTTTCCCAGGAAGTGGCTATTCGCAAAAAAAATAAAGAAAATGCGGATGACCTGATTCAAGAGATGAAAATTGTGGGGGATAAAATCAAATCTCTGGACGAGGAAATCAGAAATCTGGAAACAGATTTAAACAGCTTGCTTTTATCTATTCCCAATATGCCGCATGAATCGGTACCTGTTGGAATGTCGGAGGAATACAATGTGGAAATCCGCCGAATTGGCGAGGTTCCTTCTTTCAATTTTGAAACTAAGCCTCATTGGGATCTTGCTGCCGGTCTGGATATTCTTGATTTTGAACGGGCAGGGAAAGTAACGGGATCCAGGTTTGTTTTTTATAAAGGGCTTGGGGCACGGCTGGAAAGGGCCTTACTTAATTTTATGATGGATTTGCATAGTGATGAACACGGTTATATGGAAATCCTCCCTCCTTACCTTGTAAACCGGGATAGCCTGACAGGAACCGGGCAATTGCCTAAATTTGCTGAGGATGTATTCCGTATTGATAATTCGGATTATTTCCTGATTCCCACTGCGGAGGTTCCGGTTACAAACTATCACCGGGATGAAATTTTGACCGAAGAGCAGCTTCCCGGGAACTTTGTAGCTTTCAGTGCCTGTTTCCGTTCTGAAGCAGGGGCAGCCGGAAGGGATACCCGCGGGCTTATCCGTCAGCATCAATTCAATAAGGTTGAACTTGTTAAGCTGGTGAAACCTGAAGACTCTTACAAAGAACTGGAAATCCTAACAAGTCATGCTGAGCGTGTGCTGCAACTTCTTCACCTGCCTTACCGTGTACTTACATTGTGTACAGGAGATCTTGGGTTCTCATCCGCTAAGACGTATGATCTGGAAGTATGGCTTCCTAGCAGCGGTACTTATAGAGAAATTTCCTCCTGCAGTAATTTTGAGGATTTTCAGGCTAGGCGGTCCAATATTCGTTTCCGCCGGGATGCCAAGGCCAAACCTGAATTTGTTCATACATTGAACGGGTCAGGACTGGCTATAGGACGGACGGTTGCAGCTATATTAGAAAATTACCAGCAGGAAGATGGTTCCGTTGTGATTCCGGATGTACTGGTACCTTATATGAACCAAATCACCCATATATCCAAAAAATAG
>PLAR00012|000001_ERICI_RS00090|
ATGAACCTATCTGAACAACCATCGGTTAATTATAAGCAGTTAGCATCTGCCTGGACAGAGGAACTTCCCCGTAACTTACCGGAGTCTGACCATGCCCGTGTCTGGGCGGATGAAGCTGATCCCAATGCTCTGCGTATCCATATTACAAATGCAGGCAGAACCAGCTACACATTTGATTTTAAATGCACATATGCAGATCCTAGAGAAGTAAAGGTAGAACTAATCGATGTGGAGAGGGATGATCTTCATGTAAGTGAGCAGACCTCTACCATTCAGAACTTAGCCCAGGACTATGTCCGCCATATCCATGAATGTGCACAAGCTCTTCAGAAAATTACCAATCCGTGA
>PLAR00013|000001_ERICI_RS00095|sspP
ATGAAGCTAAGAACGCAGCCTACAGGTATATCGATGCAGGAAGAAACACGTGAAGAATATACGGAACGGGTTAATGAGCCTCTTTCCGGGTCCAAAAAGGTCAAAAACCGTAATCATTCAAGAAATAATCATGGCGAAGGCAGCTAA
>PLAR00014|000001_ERICI_RS00105|
ATGAAACAGCATTATAACAGATTGGATTTTCGGCAATACATCGAGGATAATTTGGAGGAAACCCGCCGCCATGAACTGGAAACTCATTTATACCGCTGTGACCTTTGCTTATCCATGTATATGAAGGAACTGGAATTATCCAGTCTGCCTCCAATTTCAACTGCACCCGGCCCTTTCATGGATGATGTAGTGGAACAGATTCAAAGAATGAATTCCCACGCTTTCCGGAAACAGTCCGGAGGGATATCCCGTCCTGCGGCTCGGAAGACTAAGCCTAATCAGCGGAAGCAGTTTATGATACACTATGCTGTTGCAGCGGCTGCTACGTTCATTCTGGTTGTTTCAGGAGCCTTTTACGGATTTGGCGGTCTTGATGACCATCCTGCCTCTCCCCAAAAGAAGCCAACCAGTGTATCTGATAAAGTGATGGAGAAAACTGTGGGACTTTTGGATTCTTTCCAGACAAATCCCCCTAAAGGAGGTACAACCCGTTGA
>PLAR00015|000001_ERICI_RS00125|
ATGACGGAATTTTCAATAACAAGAAGATGGAAAAACCGGTTTTTGCAGATTTTGCTGCGCTGTAAACAGTTGCTGCTGCCAAACCGGGAGAATAAATCAGAGCGGCTATCTTTAACTTCGGTTCATGTTATGGAGTCAATCCCTAAAGAGAAAGACCCCGGTTATTCCTGTCAGGCCATTCTCCTGAAAGGTCTTCAGGAACATACCCCTCATTTTTGCAGATTGACCATTGAAGAAAATATAGTGATAGTCGAAACACTGGATTATGAATATAAGATTCATGCAGGTCAGATTATTTCTGTCCATATGAATCGCATTGATGGCATTGTTATAGGGCAGGCCCGTAAAATAGTCCACAGCAAAGATCTGATGAAAATCCTCTACAAGGAATCCGGACAAAAAAAAGAATTACTTTGTGCAGCCGAAGATGAAAGGTTTGCCCAGAATCTGAACGTTTTTCTGGGCAGATATACATCGTAA
>PLAR00016|000001_ERICI_RS00130|
TTGCATCATCAAGTAAACTGCTCAGTCCATCTGTTTTTAATTAAAGAAGACAACATTTTGTTGTTAAAACGGTGTAATACGGGATATGAAGATGGAAAGTATAGTGTCGTTACGGGATACCTGAACCCTGGAGAAGAAATCAAGGCAGCTATGGTGCGTGAAGCCCGGGAGGTAGTGGGCATCAAATTAATTCCTGAAGATTTGGATTTCGTTGGAATCCTGCACCGCCACGATGTGGAAGACCGGGTTGATTTTTTCCTGACAGCCGCAGGTTGGCAAGGGAAAGTAACGAACAGGGAGCCTGAAACATGTGATGAGCTTAAATGGGTACCGATATTTCAACTCCCGGATAACATGGTTCCTTTTGTAAAAAAAGCTATTCTCAATTTCCGGAACGGCATACTCTATGATAGTTACGGCTGGGATTAG
>PLAR00017|000001_ERICI_RS00135|tadA
ATGGGAGGTGCATCTGTGGAAGAACATGAACAATGGATGCAAGAAGCTATATCCGAAGCCCTGAAAGCCGAAACTATTCATGAAGTCCCCATAGGAGCTGTCATTGTTCATGAAGGACGCATTATTGGCCGGGGCCATAACCTTCGTGAGACTTCTATGGATCCAACGGCCCATGCTGAAATGATTGCTATCCGGGAGGCAAGTGAGTATCTAAGAGCCTGGAGGCTGCTGAACTGTACCCTGTATGTCACATTAGAACCCTGTCCGATGTGTGCGGGTGCCATTGTTCAATCCCGAATTCTCCGCGTTGTCTATGGAACCATTGATCCCAAGGCAGGCTGTGCGGGTACATTAATGAATCTCCTTCAGGAAGACCGATTTAATCATCGTGTGGAAGTTATAAACGGAATTCTTCGGGAAGAATGCTCCTCTTTGCTAACTTCCTTTTTCCGAAAACTGAGAAATAAATCATAA
>PLAR00018|000001_ERICI_RS00140|
GTGTCCTTTAAACCTAATCATTCGGATGAACCGGCCGAGAGGTCCATAAACAGCGGCAACTCATATGTTTTTATAGATACATCCGCTGGTGTTCAAGCTGCTGCCGAAGGAATAGCCCGAATTCTGAAAAAACAAAAGCAAAAACAAGTCGAAGATCAAGAACAGAAACAAATCGGTGATCAACCCTATCGAGGTTTCTAG
>PLAR00019|000001_ERICI_RS00155|ychF
ATGGCTTTAAAAGCGGGGATAGTGGGGTTGCCTAACGTAGGAAAATCCACTTTATTTAATGCAATTACACAAGCAGGGGCCGAGTCGGCTAATTATCCGTTCTGTACGATCGACCCCAATGTGGGAGTTGTGGAAGTTCCGGATGAAAGATTGCAAAAGCTGGCGGACATCGTAGTACCCAATCGTATTGTACCAACCGCCTTTGAATTCGTGGATATTGCGGGGCTTGTTAAAGGCGCCAGCAAAGGGGAAGGGCTTGGAAACAAATTTTTGGCTCATATCCGCGAAGTGGATGCTATCGTTCATGTGGTCCGCTGCTTCGAGGACGAAAACATTACTCACGTGTCTGGCGGAGTAGACCCGATTTCCGACATTGAGACAATAAATCTGGAATTGATCCTTGCGGATCTCGATTCCGTAGAGAAGCGGATTGACCGCACCCGTAAGAATATGAAGGGCGGCAATAAACAGTATGCGGCTGAACTTGAAGTGCTTGAGCGTCTGAAAGATACGCTTTATGAGGACAAACCGGCTCGCAGCCTGGATCTTAATGACGAAGAAAAGCTGCTGATCCGCGACCTCCATCTCCTTACCATCAAGCCCGTACTCTATGCGGCGAACGTAGGGGAGGACGAGGTCTCCGATGCTGAGAGTAACCCGAATGTACAGAAGGTCCGCGAATTTGCGGCTGGGGAAAATGCGGAAGTTGTTCCTATCAGTGCCAAGGTAGAAGCCGAAATTGCAGAGTTGGAGGGAGAGGACAAGGATCTGTTCCTGGAAGAACTCGGTCTTGAGGAATCCGGTCTGAACCGGCTCATCAAGGCGGCTTATAAACTGCTGGGTCTTTATACGTACTTTACTGCGGGAGTGCAGGAAGTAAGAGCGTGGACCATTCGGAAAGGGACAAAGGCTCCACAAGCAGCCGCCGTTATTCATACTGATTTTGAACGCGGATTTATCCGTGCAGAAGTGGTATCTTACGATGATTTGATTAACTCGGGTTCCATGAATGGTGCCAAAGAAAAGGGACTTCTTCGCCTGGAAGGAAAAGACTATGTCGTTCAGGATGGCGACGTGATGCATTTCCGTTTCAACGTTTAA
>PLAR00020|000001_ERICI_RS00160|prfA
ATGTTGGATCGTTTACAGGCTTTGGCGGATCGCTACGAAAAGCTGAGTGAACTGTTATGTGACCCGGATGTTACCAGTGATACTAAAAAACTCCGTGAGTATTCCAAGGAACAATCCGGTCTTCAGGAAGCATACGATACCTATATGGAATATAAGCAAGTATTGGGACAGCTTGAAGCGGCTAAAGCCATGCAGAAGGAAAAGCTCGATGATGAAATGAGCGAGCTTGTCAAAATGGAAATTGAAGAACTGTCCGGCCGCAAAGAGGAACTGGAGGAGCGTCTGAAAATTCTGATGCTGCCAAAAGATCCTAATGATAATAAGAATGTTATTGTGGAAGTACGCGGTGCAGCGGGCGGTGATGAAGCGGCTTTGTTTGCGGCTGATTTATACCGGATGTATAGCCGGTATGCGGAATCACAAGGATGGAAAACAGAGGTGCTGGATGCGAATCTGAATGATCTGGGCGGATTCAAGGAGATTACATTTATGATCAAAGGAAACGGAGCATACAGCAAGCTGAAATACGAAAGCGGGGCGCACCGGGTGCAGCGTATTCCGGTTACGGAATCCGGGGGCCGGATTCATACGTCTACCTCGACAGTAGCCGTTATGCCGGAAATGGAAGATATCGACATCGAGATTAAGGATAGTGATATCCGCGTGGATACTTTCTGTTCCAGCGGTGCCGGAGGACAATCTGTAAATACGACCAAATCGGCGGTTCGTGTTACTCACGTTCCGACCGGTATTGTTGCGACTTGTCAGGACGGCAAGTCCCAAAATGACAACAAGGCGAAAGCCCTTCAGGTCCTTCGGGCGAGAATCTATGACCAGGTTCGACAGGAAGAGGAGGCGAAATATGCAGGCGAACGAAAAAGCAAGGTGGGAACAGGGGACCGCAGCGAACGAATTCGGACTTATAACTTCCCTCAAAGCCGGGTGACAGACCACCGTATTGGATTGACCCTGCACAAACTGGATAGTATCCTTGGCGGAGATTTGGAAGAGATCATTACCGCCTTAACTATGGCCGCACAGGCTGAACAGTTGGAAAAAGGAGAGCAGTAA
>PLAR00021|000001_ERICI_RS00165|prmC
ATGCCTCATGCGGAAAAAACGATACGAGAAGCCTTTCTGAAGGCTTCTTCTTTTTTGAAGGAACGCGATGTGAAAGATGCGGTCATTTGTACAGAGCTTTTACTGCAGCATTTGTTTGGCTGGGAGCGCAGCACTTTACTGCTCCGGTGGGGAGAGGTTTTCCCTGCATCTTATGAAAATCAGTGGGAGGAACTGGTGAACAGGAAGGCTGGCGGCGAACCGGTTCAATATATTTTGGGGGAGCAGGATTTTTACGGCCTTCCGTTTGAAGTTAATAAAGCGGTACTGATCCCGCGTCCGGAGACCGAACTTCTCGTGGAACGAATCATCTACGAGGGCAAGCGCCTCTTTCCCCAAGGCAGCCCGCTGCTTGGGGATATCGGTACCGGGAGCGGGGCGATCCCGGTGACCTTGGCCCACGCCTGCCCGGAATGGCGTGTGTACAGCTCCGACCTCTCGCCTCTGGCGCTTGAGGTCGCAAGGCGCAACGCCGTCCGTAACGGCGTTGGAGACAGGGTCACCCTGCTGCAGGGTGACCTGTTGCTCCCCTACGTGGAGCGCGGTCTGCCTATTGATATTTTGGTGTCGAATCCACCTTATATCCCAACAGGGGACCTGCCCGCACTGCAACCTGAAGTGCGGCAGTTTGAGCCGCATACAGCTCTGTTCGGCGGTCCGGACGGCCTGGACTTATACCGCCGCATGATGGACCAGCTTGGCAGCCTGCCGAAGCAGCCGGCGCTGGTCGGTCTGGAAGTCGGCATCGGACAGGCGGATGACGTTGCCAATTTGCTCCGGGGAGCCGGAGACTGGTCTTCGGTGGAGTATGTAAAGGATCTGGCCGGCATCGACCGGCATGTCATCGCTCTATCGGCAATCTGA
>PLAR00022|000001_ERICI_RS00170|spoIIR
ATGGTTAAACGGAAATCTTACAGGATTTATATGTATCTTATTTTTGCTGTGCTAGTGATGATGATGTGCTGGGATGCGAACCGGACGAATGCGGCTGTTCTGGGTGCGCCTATCCCCCAGGATTCCATTCGTTTGCGTATTCTTGCAAATTCGGATAAAGCTGCAGATCAGGCGATTAAACGCCGGGTGCGGGATGAGATTGTGGCCGCCATGCAGACATGGGTAAAAGGACCCCATAGCATTGAAGAGGCGAGAGGGATTGTAAAAGATCATTTGCCTGAACTCAGGGAGTTAACCGGGCGTATATTGAAGGAACAGGGATATGATTTTGGATACACCGTCGAACTGGGTGTCGTTCCTTTCCCTACCAAAATGTACGGAAACCGGGTTTATCCTGCAGGAGATTATGAGGCTTTACGGGTCACTCTCGGGGAAGGGAAAGGCCAAAACTGGTGGTGTGTGCTCTTTCCGCCGCTTTGTTTTGTAGATTCAGTCAAAGGGGAGGCCGTGGCCACCGCTGCTGATGGCCAAAGTGGGCCGGTACAAGGTCAGGCTTCCGGGGATATAGGGAAGCGGGCTGATGATCAAACGGCAGCAAAAGAAAGCGGAACCGCTTCAGACGAAAAAACCGAAGTCCGTTTCTTTCTCGTAGAGGTGATCAAATCTATCATAGAATGGATTGCTTCGATATTTAAATAG
>PLAR00023|000001_ERICI_RS00175|ywlC
ATGACCTTGCATTGGAAAATAGACGAAAATGCCGCAACCCCGGCCTCTCTGAAGGCTGTGAGGGAAGCGGCTGCATTGCTTCGGGAAGGAAAAACTGTAGCCTTTCCGACAGAAACCGTATACGGGCTTGGAGCAGATGCTGCTCAAACAGAGGCGGTAAGGGCCATATTCACGGCAAAAGGAAGACCTTCAGATAATCCGCTTATCGTCCATATAGCAGATTGCAAACAGTTGGAAGACCTGGTAAGCGGGGTGCCGGAGGTGTTAGTCCCTCTTATGGATGCCTGTTGGCCGGGTCCGCTTACGTTAATTCTGCCTGTCAGGCCGGATGCGGTCTCTCCTCTTGTTACAGCCGGACTGGATACGGTGGGGATCCGTTTTCCGGACCATCCTGTAGCACTAGCCTTATTAAGGGAAGCCGGGATTCCAATTGCGGCACCAAGTGCTAACAGCTCCGGCCGCCCAAGCCCCACCAAGGCTTCCCATGTGCTTGAGGATCTGGACGGATGCATTGGAGGAATCATAGACGGGGGTGCCGCTGGTGTCGGAATTGAATCTACTGTTTTGCAGTGGAAAGATGGCGTTGTACATGTGCTGCGTCCGGGGGGGATTTCATTGGAGCAACTCCAGGTTTTGCTTCCCGGGGTCCCTCTTAGAGAACCGGCTTCCTCTGAGCATGTGGAAGCACCGCGTGCCCCTGGAATGAAATACACCCATTACGCTCCGGCCGGGAAGCTTCTATTGGTTCAAGGCTCTCCGGCATCCCGGGTTCATCAGTGGATGAATGGACAGCTTGCCTTGGCCAAGGGCAGGGGGGAGCGGACAGGAGTCCTTACCTTTGAAGAACACCGGACCTGCTTTGAAGCAGATTATGTATCTGTCTGCGGGAGTCTGGCTAATCCTGATACAATTGCCCGCCGCCTTTATGACGGATTGCGTTCTTTTGACGAACATGATATTACGTATATCCTGGCTGAGACTTGCCCGGAAGAAGGGATTGGTCAAGCGGTCATGAACCGCCTGCTTAAAGCGGCAGGTCACCACATCGTCCAAATCTAG
>PLAR00024|000001_ERICI_RS00180|mntP
ATGTTGACCGCAACCTCGTATGAGGCCGGGCAGTTTACAACGATCCTCATTATGGCTTTTGTGCTGGGTATGGATGCTTTTTCACTTGGCATTGGTATGGGGATGAGAGGGATTCGCGTCCTCGATATTTTAAAAATCAGCTTTATTATCGGTCTTTTTCATATTTTGATGCCGCTTACGGGCGTTTTTATGGGCCACTATGTCAGCAGCTTCCTGGGACATGTCGCAGCTTCTGCAGGAGGTGCCCTTCTCATCTTGCTTGGAGCGCATATGGTTTATTGTTCTTTCAAGGGGGAATCAGTCCAAACTTTGAATTACTCGTCTATATGGGGGATCTTCGTTTTTGCCTTGATGGTCAGCATTGATTCTTTTTCCGTTGGCGTATCTTTGGGCATGTTTGCCACGGATGTAATGCTTACGGTACTGACATTTGGCCTATTGGGAGGCGCAATGTCTATATTCGGATTGCTTCTCGGAAGACGGGTGGGTACTTGGATAGGTGAATATGGCGAAGCGATTGGCGGAGTAATTCTGCTTGCTTTTGGTCTGAAATTTTTGTTTTAA
>PLAR00025|000001_ERICI_RS00185|ywle
ATGAAGCGTATTCTCTTTATTTGTACAGGGAATACCTGCCGCAGCCCTTTGGCTGAAGGGATATTGAGAAAGCTGGCTGAAGAAAAGGGGCTGGATATAGAGGTCCGCTCGGCGGGAGTATTTGCTGAAGAAGGAAGACCCATCTCTTCTCATTCGGCCCAAATTCTGAAAGAATACGGCCATGAGGAAACCATGAATAGCCGGCAGCTGAACGAACAGGATGTCCAGTGGGCAGACCTCATTCTAACCATGACGATGGGCCATAAAAGCAACGTAGTTTCCCGGCATCCGGAAACAGTAGACAAAATCTATACCCTCAAAGAATTTGTAGAGGATGACGGTGAAGTACGGACGATTATTGAAGAACGTGAAAAATTGATGACCGATATCCAAATTAAGCATTCTCTCTCTCAGGAAATAACTGTTGAAGAGAAGACCCGTATCTTTTTACTGGAAAACCAGTTGCCAAGCTATGATATTTCAGATCCGTTCGGCGGATCGATGCATGTATACAAAGAAACGGCGGAAGAAATCAAAATTTATCTGGAAAAGCTTGTGGCGAAGCTGGACCAGGATAAGCCTGAAAGCGAATAA
>PLAR00026|000001_ERICI_RS00190|"rpiB,ywlF"
TTGAAATTAGCCTTAGGAGCCGACCATGCCGGTTACCGGCTAAAAGATGTGCTGATTCCGTTTATTGAATCTTTGGGACACGAAGTGGTGGATCTGGGGTGCAGCTGTGATAGTTCGGTTGACTATCCGGATTATGCATTGGAAGTATGTGATCATGTCATTTCAGGGATAGCGGACAAAGGGATCCTGATATGCGGGACCGGTATTGGTATGAGCATAGCTGCCAATAAAGTGCCCGGTATACGCTGTGCACTTGTTCACGACCTTTTTTCCGCACAGGCAACCCGTGAACATAATGATTCCAATGTACTCGCTATGGGGGAACGTGTAGTGGGGCCGGGCGTGGCTCAGGAAATTGTACGGATCTGGCTGGAAACGGAATTTTCCGGTGGAGAACGCCATGCCAACCGTGTAGGAAAAGTGAAAGCAATTGAAGAAAAGTATGCCATACATCCGTAA
>PLAR00027|000001_ERICI_RS00200|glyA
ATGAGCAAATTAGCCAAGCAAGATCCGAAAATTTTAGAAGCTATGAATTTAGAATTGAGACGCCAGCGCGACAAAATTGAGCTGATCGCTTCCGAAAACTTTGTGAGTGAAGCTGTTATGGAGGCAATGGGTACAGTCCTGACCAACAAATATGCGGAAGGATACCCAGGCAAGCGTTATTATGGCGGTTGTGAATGTGTAGATATCGTAGAAGGTATAGCGCGCGACCGTGCAAAAGAACTGTTTGGTGCCGAACATGCCAATGTCCAGCCTCATTCCGGCGCCCAAGCTAACATGGCTGTTTATCTTGCGGCTCTCAAGCCGGGCGATACGGTTCTTGGTATGAATCTTTCCCATGGGGGACATTTAACCCACGGAAGTCCGGTCAATGCATCCGGTATTTTGTACAACTTTGTTGAGTATGGAGTGTCTGAAGAAGATTTCCGCATTGACTATGATAAAGTGCGCAAGCTGGCATTCAAACATAGACCGCGCCTTATCGTGGCGGGAGCCAGTGCATATCCGCGTACGATAGATTTTGAGGCACTTGGCAGAATTGCCCAGGATGTAGGGGCGTTGTTTATGGTGGATATGGCCCATATTGCGGGACTTGTAGCCGTCGGCCTTCATCCAAGTCCGGTCCCTCATGCCCACTTTGTGACAACCACAACCCATAAGACTCTGCGTGGTCCCCGGGGAGGCCTGATTCTATGCAAGAAGCCTTGGGCTGCCGCCATCGATAAGGCGGTATTCCCGGGTACCCAAGGAGGACCGCTCATGCATATTATTGCAGCCAAGGCGGTAGCTCTCGGCGAAGCCTTGCAGCCGGAATTTAAGACGTATGCCCGGAATGTCATCGACAATGCAGCTGTACTGTCACAGTCTTTGCAGGCTGAGGGGCTTCATGTAGTATCCGGTGGTACAGACAACCATCTGATTCTGATTGATCTGCGCAATCTGAACATTACAGGCAAAGAAGCGGAACACATACTTGATGAAGTGGGCATTACCGTGAATAAAAATGCTATTCCTTTCGATCCGACCAGCCCGTTCATTACAAGCGGAGTCCGGATTGGAACACCTGCTGCCACTTCCCGTGGAATGGGTCGGGAAGCCATGAAAGATATCGCCCGTATCATTTCACTGACTTTGAAGAATCCTTCTGATGAGACGGCTTTGGAAAAAGCCAGGGCGATGGTGAATGAACTGACTTCCCAATATCCTTTGTACGAAGGATTGTCCTATTAA
>PLAR00028|000001_ERICI_RS00205|upp
ATGGGAAAAGTATTTGTGTGTGATCATCCGCTCATCCAACATAAACTGACATACATACGCGACGAGAACACGAAAACCAAAGATTTCCGGGAGCTGGTAGATGAAGTCGCTACTTTGATGGCGTATGAAATTACAAGAGATATTTCATTGGAAAATGTAAAGGTGAAAACCCCGGTTGCAACTGCTGACGCCAAGGTCATTTCCGGCCGGATGCTCGGTCTGATTCCTATACTACGTGCAGGACTCGGAATGGTGGAGGGAGTTTTGAAATTAATCCCGGCCGCAAAAGTGGGACATGTGGGCCTTTATCGTGATCCGGAAACACTTCAACCTGTCGAATATTATGTGAAACTGCCGACGGATGTTACGGAAAGAGAACTTATTGTAATTGATCCGATGCTGGCTACAGGCGGTTCGGCAAATATGGCGATTGAAGTGTTGAAAAAGAGAAACTGTTCGCAAATTAAACTGATGTGTCTCATTGCCGCTCCGGAAGGTGTGGAAGCTGTTCAAAAGGAACATCCGGATGTAGACATTTACGTGGCAGCAATCGATGATTATCTGGATGATCACGGATATATTATCCCAGGGCTTGGAGATGCGGGCGACCGTTTATTTGGTACGAAATAA
>PLAR00029|000001_ERICI_RS00210|mnaA
ATGAAGCGCTTAAAAGTAATTACAATTTTTGGCACAAGGCCTGAAGCCATCAAGATGGCTCCTTTAATTCTGGAATTAAATCAACATCCAGAACATATTGAATCTTTAATTTGCGTAACAGCCCAACATCGGGAGATGCTGGACCAGGTACTGGAGCTTTTCAAGATTCAACCTGATTTTGACCTGAATGTAATGAAGAACCGTCAGACGCTGAATGAAATCACCATTCGTGTGTTACAGGGACTGGAGCCTATATTCCGTGAAGCCCAGCCAGATCTGATTCTGGTTCATGGGGACACGCTTACTACATTCCTTGCCAGCTATGCGGCATTTATGCAAAAAATTAAGGTGGGCCATGTGGAGGCTGGTTTGCGTACGTGGAACAAGCTTTCTCCTTATCCGGAAGAGATGAACCGTCAGCTGACAGGGGTTCTGGCGGATCTGCATTTTGCTCCTACTGGCTGGTCGGCGGGGAATTTGCGCAAAGAAAATAAAAATGAAGGTCAAATTTATATAACCGGAAATACAGTAACGGATGTGTTCCAGTACACTGTGAAAAAAGACTTCCATCATCCGGTATTGGAGTGGGCAAAAGGGAAAAGAATGATTTTGATGACAGCCCATCGCCGGGAAGCTCAAGGAAAACCGCATAGACAAATTTTCCAAGCTGTGAGAAGAATCGCAGATGAGTTTGACGATGTCGTGGTAGTATATCCTGTACATCCTAGCCCAGCAGTAAAAGAACCTGCATATGAGATCCTAGGAGATCACGAACGAATCAAGCTGATTGATCCGCTTGATGTTTTTGAATTCCACAACTTCTATCCTCATACCCATATGATCTTAACGGATTCCGGTGGGCTGCAGGAAGAGGCGCCTTCATTTGGCGTACCGGTTCTGGTATTGCGGGACACCACTGAGCGGTCGGAGGGAGTGGAAGCTGGCACTTTGGAACTCGTAGGTACCGACGAGGAGAAAGTGTACGAAAGCACAAAGGCTCTTTTGACAAATGTATCCAAATATGACCGAATGAGAGAAGCGGTCAATCCGTACGGAGACGGTCAGGCCTCTAAACGGATCGTCCAATCCATTCTCTATGATTTCGGTTATATTTCTGATAGGCCAGAACCGTTCCATCCGTGA
>PLAR00030|000001_ERICI_RS00215|
TTGAAAACGCCTAACTCTAACCCTAATCCGTGGAAGGCCGCCGGGTTAGTCAGTGCCATGGGGTTGGACATAGCCGCTTGCACATTGTTTGGTTATTGGATTGGACGCTATTTCCATCTGCATTTTGGCTGGTCGAAAAACTGGATATTGGGCGGTGTTTTTACCGGATTTTTCATCGGAATAGCCACTGTAATAATACTGCTCAAGAAGTTCTTGGAGGACTCAAATGAATGA
>PLAR00031|000001_ERICI_RS00220|
ATGAATGATTACCTTAAGACCGCCATGCGCTTCGCTCTCTTTTTCCTGAGCATCTGTTTGCTTACCTGGGCTTTATCGGTCCCGCTTAGACCATATGTGGCCGGACTGATTCTAGGAGTTTCAGTCAGCTTGTTCAATGCTTACCTGCTAAAGCGGAGAATCGAAGTAATCACCTTGTACAGCTTGCAGAACAAAGGGAAAAAGGTTAGTCTGGGGTTTGTGACCAGAGCTTGTTCCGCTTTGCTTGCCGTTATGATTGCTGTCAAGTATGCCGGACAAATTCATCTAGTTACCACCATTATCGGATTATTCCTTATACAGCTTTTCATGCTGTTGATTGGTATTTTATCCAACAAAGGATATAAAGCGTAG
>PLAR00032|000001_ERICI_RS00225|atpB
ATGCATAAATTTCCAGTTCTAGAAATCGGCGGTTTAAATATTGATATTTCTACGTTCTTGGCTATTATTATCAGCTGCATTATCGTATTTGTTTTAGCAAAACTGAGCGTCAGGAATTTATCAGTAGACAATCCGTCGAAGCTTCAAAACTTCATGGAGTGGGTCGTCGAATTTGTACACAATTTGATAGCCAGCACCATGCCTTTAAAACAAGCCAAGACCTATATCTCACTTGGTATGACCTTGATTATGTTCATCTTTGTTTCCAACCTGTTGGGTCTTCCGTTTGGAATTGTAACCGAACATCATGAGCCTCTTACGGTTGCAGGACATAACATCGTATCTGAACAAACTATCCAGGAAGCTGTTGCAAAAGGAAAAGAAGGTGTCGAAATCGCTTGGTGGAAATCACCTACAGCTGATTTGTCCGTCACATCCGGACTCGCCGCCATCGTATTCTTCCTAGTCCATTTCCTGGGTCTAACACGCAATACTAAACATTATCTGAAACATTATTTCCAGCCGTTCTGGTTCTTTTTCCCGCTCAATCTTATTGAGACGTTGGCTAAACCAGTTACTCTGGCCCTTCGTTTGTTTGCCAACATTTTTGCGGGAGAGGTTCTAATTGCTACGATTCTGATGGCAGGAATATTTGGTACGCCTCTGCTTATCGCATGGCAAGGTTTCAGTATCTTTGTCGGTGCCATCCAGGCCTTCTTGTTTACGATTCTGACTATGGTATACATTGCGGATTCCACCAAACACGAAGAAGGACACTGA
>PLAR00033|000001_ERICI_RS00230|atpE
ATGGAATTTTTAGCAGCAGCTTTAGCTATTGGATTAGGCGCTATCGGCGCAGGTGTGGGTAACGGTTTGATCGTAAGTAAAACAGTAGAAGGTATCGCTCGCCAGCCTGAGCTTCGCGGTGCCCTGCAAACTACGATGTTTATCGGTGTTGGTATTGTTGAGGTTGTTCCGATCATCGGTGTCGTACTTGGTTTCCTAATGTTCTTTAAATAA
>PLAR00034|000001_ERICI_RS00235|atpF
ATGTCTTGGCATTGGGAATCGTTTGTGTTTGCGATTTTTGCCTTTGCAATTTTATATTGGCTTTTAAATAAATATGCGTTCGGCCCATTATTCGGCATTATGGAAAAACGCGCGGAACTGGTTCAAGAACAGCTTAAATCAGCTGAAACTAACCGTACGCAGGCAGAGCAGCTGGTAGCAGAGCAAAAAGAGGCTATCCAGGAAGCGCGCAAGGATGCTTACAATATTGTCGAACAGGCTAAACAGGCCAGCACACGGCAAGCGGAAGAGATCGTACACAAAGCCAAAGAGGATGCTTCCCGCATCAAGGAAGAGGCTGTACGTGATATTGAAAGCGAAAAGAACAAAGCTATTGCTGCCCTTCGCGAGCAAGTCGGCGATATGTCCGTGTTGATTGCCTCGAAGGTTCTTGAAAAAGAAGTCGATGCAGGCGAGCAGCAAAAACTTGTGAACCAATACCTCAAAGAGGTAGAGGGGGACAAGTATGAACAATGA
>PLAR00035|000001_ERICI_RS00240|atpH
ATGAACAATGATATCGTTGTTGCTAAACGTTATGCCAAAGCACTTTTCGAAGTAGCCCAGGAGCAAAACACAGTTTCCCAAGTGGAAGAAGAGCTGAAAGTAATGGTCGAACTGATTCAGGGTGATAGGGAATTGGATGCTTTTCTAAACCATCCCAACGTGGAATCGGATGTGAAAAATGACGTTCTGCAAAAAACATTGGAAGGGAAAATGTCCGCCCCTGTTCTGAATACTTTAAAATTGATGGTATCCAGAAAACGGATAGGCATTTTGCCTGTTTTGCTCCATGACTTTGTAGATATCGCCAACGAGAAACTTGGCAGGGCAAATGCGGTGGTGCATACACCATTTGCTCTTAATCCGGAACAAGAAAAAGATCTCATCGATTATTTCGCTAAATTAACTGGTAAGACCATACGTTTAGAAACTGTTCTAGATTCAAGTCTTATTGGCGGTGTTACTGTCCAAATCGGAGACCGTGTATATGACGGCAGCTTGAAAGGTAAGCTGGACCGTTTACAAAAATCATTGAAACAAGCTCAATCACTGTAG
>PLAR00036|000001_ERICI_RS00245|atpA
TTGAGTATCAGACCTGATGAAATCAGTACGCTGATTAAACAGCAAATTGTTAACTATAAATCAACTGATTTGGACGTAGTTGATGTAGGAACTGTTATCCAGATTGGTGACGGTATTGCCCGCGTTCACGGGCTGGAAAATGCAATGGCCGGCGAGCTTCTTGAGTTCTCTAACGGCGTTATGGGTATGGCGCTGAACCTGGAAGAAAACAACGTGGGTATCGTTATTCTGGGGCCGTATACAGACATTCGTGAGGGAGACCAAGTAAAGCGTACCGGACGCATTATGGAGGTTCCTGTTGGTGAAGAGCTTCTTGGCCGGGTAGTGAATCCTCTGGGTCAACCACTTGACGAAAGAGGCCCGATTGAAACGAAGCAATATCGCCCTATTGAGTCTCCGGCTCCTGGAGTTATGGCCCGTAAATCGGTTCACGAGCCTATGCAGACAGGAATGAAAGCCATTGACTCCATGGTCCCGATCGGACGCGGCCAACGTGAGTTGATTATTGGCGACCGCCAAACCGGTAAAACCAGTATTGCCATTGACACGATTATTAACCAAAAAGGCAACGGCATGAAGTGCGTATACGTAGCTATCGGACAAAAACAGTCCACGGTAGCAAATGTAGTAGAAACCCTTCGCCGCCATGGCGCTCTGGATTATACTATCATCGTAACAGCAAGTGCTTCCGAGCCTTCCCCGTTGCTTTATCTGGCTCCTTATGCCGGCTGCGCAATGGGTGAGTATTTTATGTACAAAGGCGAGCACGTTTTGGTTGTGTATGACGACCTGTCCAAGCAAGCAGCTGCATATCGCGAACTTTCCCTGCTGCTCCGCCGTCCGCCGGGCCGCGAAGCTTACCCAGGGGACGTTTTCTACTTGCATTCCCGTCTTCTTGAGCGTGCAGCTAAATTGAATGATGAACTGGGTGGAGGTTCTTTAACCGCCTTGCCGTTCATTGAAACACAAGCGAATGACGTATCTGCGTATATTCCGACTAACGTAATTTCCATTACAGACGGACAGATCTTCCTGGAATCCGACTTGTTCTACTCCGGTCAGCGCCCTGCGGTTAACGTAGGTAACTCTGTATCCCGGGTAGGGGGTTCGGCGCAGATCAAAGCAATGAAGAAAGTTGCCGGTACCCTGCGTCTGGATTTGGCTCAATATCGTGAGCTTGCCGCCTTCTCGCAGTTCGGTTCGGATCTTGATAAATCGACGCTTGCCCGTTTGAACCGTGGTGAACGTACACTCGAAATTCTGAAACAGGGTGTGAATGAACCTCTGCCGGTTGAAAAACAGGTAGTTAGTATCTATACCGCTGTCAAAGGATTCCTGGATGATATCCCAGTTGTTGATGTGATGCGTTTCGAAAAAGAATTCCTCTCTTTCATCGAAAGCAACAAGCCGGAAGTGCTTGAAAATATTCGGGAAACCAATGACCTTACTAGCGAAAACGAACAAGTGTTACAAGATGCCATTAATCAGTTCAAAAAAGGATTCGCACCTTCCGAATAA
>PLAR00037|000001_ERICI_RS00250|atpG
TTGGCTGTATCCATGCGCGATATTAAGCGTCAGATCAAAAGTATCCAAAATACGAAGCAAATCACCAAAGCGATGGAGATGGTCGCGGCATCTAACCTGAGGAAAGCTCAGGAAGCGGCACAATCCTCCAGACCTTATGTGGAAAAGATCAAAGAGTTTGTCTCTGGCATTGCCGCCGGAACATCAGGGTTTAAGCATCCTATGCTGGACAAAAGACCAATCAAAAAGACGGGCTATCTTGTAATAACTTCCGACCGCGGGCTTGCCGGCGGGTTTAACTCTAACTTGCTTCGTAAATTGATGAATACTTTTAACACCAAGCATGCATCCAAGGACGAGTACGCGGTATTTGTAGTAGGACGAAAAGGCAGAGACTTTCTCAAAAGACGCGGTATTCCCATCGTAGAAGAAGTAACGGGATTGCCTGATAATGTCAATTTTTCTGACATTAAATCCATTGCCAATGCTGCGGTAACGATGTTCGCAGAAGGCGAATTTGATGAATTGTATCTCGTATATAATCAGTTCATTAATGCAATTTCCCAAGTTCCTGTAGAAAAACGTTTCTTGCCGCTGGATGATGTGACAGAAGACGCTACAACAATCAGCTATGAATATGAACCGTCTCCGGAAGGTGTACTGGAAATTCTTCTTCCAAGATATGCTGAGACTCTGATTTACAGTGCGGTATTGGAGAGCAAGGCCAGCGAATTTGGGGCTCGGATGACAGCTATGGGTAGTGCGACGAAGAATGCGACGAAGATGATTTCCAACCTTACCCTTACCTATAACCGGGCACGACAAGCTGCCATTACTCAGGAGATTTCTGAGATTGTGGCTGGCGCCAATGCTCTGTAG
>PLAR00038|000001_ERICI_RS00255|atpD
ATGAACAAAGGACGCATTGTGTCCGTTCAGGGACCGGTTGTTGATATCGAGTTCGAACGCGGACATTTGCCTGATATTCTAAATGCAATTACCATTGAGAAAAAAGCAGAATCGGCTAATGAAGTAGGTATCCATCTTACGGTAGAAGTTGCACTTCAATTAGGGGATAATCTTGTTCGCTGTGTAGCTATGTCTTCTACCGATGGTTTGGTACGCGGAATGGAAGTCGTGGATACCGGAGCCCCGATTATGGTTCCTGTAGGCCCATCTACACTTGGCCGTGTATATAACGTGTTAGGGGAACCAATTGATGGAGATGGAGAAGCTGATCGTACTTTGACTTCTCCGATTCATAAACCAGCACCCGAATATAGTGATCTGACTACTCAAGCTGAGATGCTGGAGACAGGAATTAAGGTTGTCGATTTGCTTGCTCCTTATATGAAGGGTGGTAAAATCGGCCTTTTCGGTGGTGCCGGTGTAGGTAAAACCGTTACCATGCAGGAACTTATTCATAACATCGCCCAGGAACACGGCGGTATCTCTGTATTTGCCGGTGTAGGCGAGCGTACCCGTGAAGGGAACGACCTGTACCATGAGATGAAAGATTCTGGTGTTATTGCAAAAACTGCGATGGTGTTCGGTCAGATGAACGAACCGCCAGGTGCCCGTCTTCGCGTGGCTCTATCCGGTTTGACAATGGCTGAGTATTTCCGGGATGAAGAAGGTAGGGACGTTCTTCTCTTCATCGATAATATCTTCCGCTTTACCCAAGCGGGCTCCGAGGTATCCGCACTACTGGGACGTATGCCTTCTGCGGTTGGTTATCAGCCGACTCTGGCAACCGAGATGGGGCAGCTTCAAGAGCGGATTACCTCTACCAAGAAAGGTTCGGTTACATCCATTCAGGCGATTTACGTGCCTGCGGATGACTATACAGACCCGGCTCCAGCTACGGCATTCGCCCACTTGGATGCGACGACTAACTTGGAGCGGAGTATTGCTGCAAAAGGTATCTTCCCTGCGGTAGATCCTCTTGCCTCCACTTCCCGTATCCTTACTCCACAAATCGTCGGAGAAGAACATTACGAAGTGGCTCAAGGCGTGAAAGAGATCCTGCAGCGTTATAAAGAACTTCAAGACATTATCGCCATCTTAGGTATGGATGAACTGAGTGAAGAAGATAAAATTACCGTTAACCGTGCCAGAAGAATTGAACGTTTCTTGTCTCAGCCTCTTCACGTTGCAGAACAGTTCACTGGTATCAAAGGTATCTATGTCCCCGTTAAAGAAACTGTACGGAGCTTTAAAGAGGTGCTTGAAGGTAAGCATGATGACCTTCCGGAAGCGGCTTTCATTAACGTGGGTACAATCGAAGAAGCAAGAGAAAAAGCCAAAACGCTGTAA
>PLAR00039|000001_ERICI_RS00260|atpC
GTGAGTACTTTCCTTTTGGAAATTGTAACTCCGGAACGCAAAGTGTATGAGGCAAATGTTCATATGGTTATCGCGGAAGGGGTGGAAGGGCAGCTTGGTATTCTGCCTAATCACATTCCTCTGGTCACACCTTTGAAAATCGCACCTTTCCGGGCCAAGCTCGAAAATGGAACGGAAGATGCCATAGCTGTGAATGGCGGTTTCATGGAAGTGCAAAAAGATAAGGTGATCGTGCTGGCGGAAAGTGCCGAACTTCCGGGGGATATCGATGTTGAACGTGCTCAAGCTGCAAAAATGCGTGCGGAGAATCGCCTTGCCCAAAAGCAGGACGAATTGGATTTCCGCCGGGCTGAACGGGCTCTTCAAAGGGCATTGAACCGGCTTGAAGTTCATGGTTTGAAAAGACAATAA
>PLAR00040|000001_ERICI_RS00275|
ATGAGGCAGATTGCTCCCGATATGGCAGTCTGGTTAATTCCACTGATTATCGTACTGCTCCTCATCCAAAGTTTCTGTTTATTTACCAATGCCAGAAGAAGAGGAAGGAATGCCTGGTTTTGGGGATTGTGGGGATTGATCCAATTACCCTGTCCAACTTTATTTTATCTCCTTTTTGTAGTTAAACCGTTTCGTAAAAAAACAGGCGGGTAA
>PLAR00041|000001_ERICI_RS00280|ndhC
ATGTACACTACAAAGTATGTCATTGTAGCAATCTTTGTTGGACTGGGGATTCTACTCCCGATTACTGCACTTACCCTTGGAAAATGGTTAAGGCCCCATAAGCCGGTCCAGGAAAAGTACACAACCTATGAAAGTGGAAACGAACCAGTCGGGGAAGGGCAAATCCGTTTTAACATCCGGTATTACCTGTTTGCCCTTATGTTTATCGTCTTTGACGTGGAAACTGTTTTTTTGTATCCGTGGGCAGTAGCTTATAAAAAGCTGGGGCTGTTTGCTTTAGTTGAAATGTGCATTTTTGTTGCCATGCTGGCAGTTGGACTTCTCTATGCCTGGAAAAAGAAGGTGTTAAAATGGAATTCCGTTTAG
>PLAR00042|000001_ERICI_RS00285|nqo6
ATGGAATTCCGTTTAGATGCCGTCTTACCCGAGGTTCAGGAGGAACTGCAGCGCAATGTCTTTACTACAACACTGGATCAGGTGAAGGCATGGGCGCGAAGCAGTTCGCTCTGGCCATTAACGTTTGGTCTGGCCTGCTGCGCCATAGAAATGATGGGAACAGGGGCAGCCCATTATGATTTAGACCGTTTTGGAGTCATATTTCGTACCTCTCCCAGGCAAGCCGATGTAATGATCGTAGCGGAAACCGTAACGAAAAAAATGGCTCCTTTGCTGCGCCGTCTATACGAACAGATGCCGGAACCAAAATGGGTAATTGCCATGGGGTCCTGTGCAACGGCGGGAGGACCTTATGTGAAGTCTTATGCAGTAGTTAAGGGAGTGGATCAGGTCGTTCCGGTTGACGTTTACATCCCGGGTTGTCCGCCCAATCCGGCTGCCTTAATCTATGGCATTCATAAGCTGCAGGAAAAAATACGCTATGAAGCGAAAACCGGAAAGCGGGTGACCAACCTGTGA
>PLAR00043|000001_ERICI_RS00295|nqo4
TTGTTGCGTACTGAAGAATTGCTGCTGAACGTGGGGTCCCAGCATCCAAGCACCCACGGGGTATTCCGTATTATCGTCAAGCTGGATAGTGAAATAATCAAGGATGCCATCCCGGTTATGGGGTACCTGCACAGGGGAACAGAAAAACTGGCAGAGAATCTAACCTATACACAGGTGATTCCTTACACCGACCGCATGGATTATGTTTCAGCCATGACCAATAATTATGTGCTTGTACATACGGTAGAACAAATGATGCAGATTGAAATCCCGGAAAGGGCCGAATATCTAAGGGTTATTGTTATGGAACTGCAGCGGGTCGCCAGCCACATGGTTTGGTGGGGGACCTATTTGCTTGATATCGGGGCCATGAGCCCTTTCCTGTATGCTTTCCGTGATCGTGAAATCATTATTAATTTATTCAATGAACTATGCGGGGCCCGCCTGACTTACAATTACATGCGCATCGGCGGGGTTAAATGGGATGCACCAGATGGCTGGATTCAGAAGGTAAAGGACTTTATCCCTTATATGTACGGCAAACTGGAGGAGTATGACAGACTGGTAAGCGGAAACGAAATTTTCTTGGCACGAATCAAAAATGTGGGGGCTTACAATGCAGAGGACGCGATTGCCTATGGATTAAGCGGGTCTAACTTGCGGTGTACGGGGGTAAAGTGGGATTTGCGCAAAAACAAACCGTACAGTATTTACGACCGCTTTGAGTTTGACGTACCTGTAGGGAAAAACGGGGACTGCTATGACCGGTATCTGATTCGCCTGGAAGAAATCCGGCAATCCCTGCGTATTCTGGAGCAGGCTACCCGGCAAATTCCCGAAGGGGAAATTATGGGCAAGGCCCCCAGGGTTATTAAGCCTCCGGAAGGGGAAATGTATTGCTCTATTGAAGCCCCTCGTGGTGAAATCGGCTGTTATATTGTTTCACGGGGTAAACCCGAGCCTTACCGGCTGAAATTCAGAAGGCCTTCATTTGTGAATTTGCAAATCTTGCCTAAACTTTTAATTGGCGAAACGATGACCAACCTCATCACAATTTTGGGGGGCATCGATATCGTCGTTGGGGAGGTGGACTGCTGA
>PLAR00044|000001_ERICI_RS00300|nuoH
ATGCTGGATCTTCTGCAGGAACAGCTTACCTGGGGACATTTTGCCGTATTTTTGGCATATGGAGTTGCAGTACTGCTCATTGTGCTGGTTTTTGTTACGTATGCCATTTATTTTGAACGAAAAGTCATCGGGTGGATGCAGTATCGGCACGGACCGAATCGAACGGGCCCATTGGGACTTTTGCAGACGGTGGCGGATGTTCTTAAATTGCTGATCAAAGAGGATACCATTCCGAAAAAAGCGGCCCGGGATTTGTTTATTCTGGCCCCGGTCATCACATTCGTCCCGGCTTTTTCCGTCATTGCAACACTTCCTTTTTCTCCGGGTTTAATTCACGCTGATTTGAATGTAGGTATTCTGTACTATGTGGCGTTATCCGGGCTTTCGACAATCGGGATCATTTTGGCAGGGTGGGCATCCAACAACAAGTATGCACTGCTTGGGGGAATGCGTTCCGTTGCCCAGATGATCAGCTATGAGGTTCCTCTTGTCATCTCGGTGGTCGGAATCATTATGATGACGGGAACGCTCAATTTGAACCAGATCATTGAGGCTCAAGGCGCCAATTTCTGGACCTGGAATTTTCTGCCTCAAATTATTGGATTCGTTGTTTTTATGATTGCAGGGGTATCCGAATTGAACCGGACGCCGTTTGACCTGCCGGAAGCCGAATCGGAGCTTGTCGCCGGCTATCATGTTGAATACAGCGGATTCCGCTTTGCTTTTTTTATGCTTGCCGAGTATGTATATGTGTTTGCTATCGCTTCGCTTACTACTATTTTATTTCTTGGCGGCTGGCAGCCTCCCTTGCAGATACTGGATTTCATTCCCGGAATTATCTGGTTTATTCTCAAGTTTTCCTGCATCGTCTTTTTCTTCTACTGGCTTAGAGCTACACTCCCCAGGGTTCGCATTGACCAATTAATGGGGCTTGGCTGGAAAGTACTCCTTCCATTGGCCCTTTTAAATATTTTTGTAACCGCGATTTACTTACACTTTGTCTCCTGA
>PLAR00045|000001_ERICI_RS00305|nuoI
TTGAAAGGCATTATTAAAGGCCTTGGTGTCACACTCAAGAGTATGGTGTCCAAAAAAGTTACGTACGCCTACCCTGATGCTCCGCTTCAAATGCCGGACCGTTTCAGGGGAATTCAGCATTTTGAACCTGATAAGTGCATTGTCTGTAATATGTGCGCAAAAGTGTGTCCTACAGACTGCATCACTTTAACGGGAAAACCGAATCCCGATCCCGAGAAGAAAGGGAAGGTCATCGATACGTACGATATCAACTTTGAGATTTGCATCCTCTGTGATTTCTGTACGGAAGTATGTCCGACAGAGGCAATAGTCATGACCGGGAATTTCGAACTAAGCACTTACAGCCGGGATGAGCTTTTCAAAAATATGGAGTGGCTTGCCAACAATAACACTAACGTAAGGAAAGAAAATATCACGACTGCTCCAAAGGGAGGTGCCAGGAAGAATGTTAAGTAA
>PLAR00046|000001_ERICI_RS00310|
ATGTTAAGTAATATAGGGGCCTTCTTTTCTTCCGGTTCCAACTGGCTGTTTCTCTTTTTTGCCATGTGCGCCATTGGCGGTGCTATCTATATGGTCACATTTACAAAGGTTATTTACATGGTATTGTCTGCAGCCTTCACATTTATAAGTCTCGCCGGACTATATGTGCTTCTGGAGGCAGAATTTGTAGCTTTTGTACAGGTGCTAATCTATGCCGGAGCTATTTCCATTCTGATGATTTTCGGTATCATGATGACCAAACACCGGGCGGAAGAAAAACCCGGCGGACGGGTAGCACAGAAGGTACTTACCGGTATAGGTTGTCTTGCTTTGTTTGGCCTTCTCTTTTATGCCATCCAGCAGTCTACCTTTTCACCGGGCGAACTGAGAGAGGAAGATAATACGCTGGAAATCGGTAAGCTGCTCTTCAGCGGACATGTCATTCCTTTTGAAATTATGTCTGTTTTACTGACCGTTGCTTTTATAGGAGCTATTGTGATTGCCAAAAGGGAGGAGGACTGA
>PLAR00047|000001_ERICI_RS00315|
ATGGATTCTCTGGCAACTCCTTATTTGTCCTTGGCAGCCATCCTGTTTTGTATAGGGCTGCACGGTGCACTTACGAAAAAGAACGGAGTAGTGGTTCTGCTATCTATAGAACTCATGCTCAATGCCGTTAACCTGAACCTGGTTGCTTTTTCCAAAATGGGAATAGCGCCTTCGTTGACCGGGCAAATCTTTTCTTTATTTACGATTACGGTGGCTGCGGCGGAAGTAGCTGTAGGCATTGCCATCCTGATTAGTTTATACCGAATCAAAGGAACGGCAGATGTTGATGAAATGGATTCTATGAAGCGCTAA
>PLAR00048|000001_ERICI_RS00320|nuoL
ATGGTTTCAGAATACTCGCATTACGCCTGGCTGATCCCCTTGTTACCGCTTCTGTCCTTTCTGCTGCTGATTCTGCTGGGCCGGAAGCTGAAAGCGGCGGGAGTCATCCTGGCGATATTGATGATGGCTGCATCTTGGATCCTCTCTTTACTGGTATTTATCGAGAGGTATTCGAATCAGACAGCAGCCTATATATGGGATCATTGGAGTTGGCTCCGTGTGGGCGATTACACGCTTCGCATGGGGTTTGAAGTCAACAATCTCAACTCGCTGATGCTTATTGTGGTGACTACCGTCAGTATGCTTGTCTATGTATATTCCAGGGGGTATATGGCAGAAGACGGGCGCATTCATGTATTTTACGCTTATCTTTCTTTATTTTCCTTTGCCATGCTGGGACTGGTGATCTCAGTAAACCTGGTAGAACTGTATATCTTCTGGGAACTCGTCGGGGCAGCGTCCTTCCTGCTGATCGGGTTTTGGTACCACAAGCCGGAGGCCAGAGCCGCTGCCAAAAAGGCTTTTATCATAACCCGGATCGGGGATGTAGGCCTCCTGATAGGCATTTTGCTGCTCTTTTGGGTTATGCCCGGACATGTGCTTGATTTTGCTTCTATTCAGTCTGTGCTCAGCCAGGGTACAGGAGGGATAGGGGAGCAAGTTCTATTCTGGATCGCTTTTTTGATCTTTATAGGGGCTGTAGGTAAATCGGGCCAATTCCCTCTTCATACATGGTTGCCGGATGCTATGGAAGGTCCCACGCCGGTCAGTGCCCTGATCCACGCCGCAACCATGGTAGCCGCTGGTGTATATTTGGTGGCAAGAACGTACGATATTTTCCTGGCGGCGCCGGATGCCCTAACTATTGTGGCTTATGTGGGCGGATTTACCGCATTGTTCGCAGCTACCATCGGTACTGCACAGAATGACATCAAGCGGGTGCTGGCCTATTCAACCGTCAGTCAGCTTGGTTACATGATGATGGCTCTCGGGCTTGGTGTCAGCATATCAGCAGGCATGTTTCATTTATTCACGCACGCTTTCTTCAAAGCACTTCTCTTTCTGGGTGCGGGAAGTGTCATTCATGCCGTTCATACACAGAATATTCAAGAGATGGGCGGATTGTCCCGCAAGATGAAAGTGACTACCTGGACCTTCGCGGTTGGTGCGCTTGCTTTATCCGGCATTCCCCCGTTTTCCGGCTTTTGGTCCAAGGATATCATCCTGTCGGAAACACTGGGAAAAAGCCCGCTGCTTTTCGTAATCGGTCTGTTAGCCGCCTTTTTCACGGCATTTTACATGGCCAGATTATTTTTCCTTGTTTTCACGGGTCAAAGCCGCAGCCAAACATCCGTAAAAGAATCTCCGGCTGTTATGACGGTTCCTCTGGCCGTGCTGGCTGTTCTTACCGTGGTGGGCGGCCTGGCTATTGTACCTTTCGTCAGCAGCAGTTGGCTGAGCGGACAGGGAGCGGATGGACATACCAATTACCTGGTGATGGTTCTATCTGTCCTGGCAGGGCTTTTGGGCATCGGTTTAGGTTATCTGATGTATGGAAAACAATCGGGCCGTCCGGCTGCAGTTGCCAAGACAATTCCTTGGCTATACCAGCTTGTCAGCCGGAAATATTATCTGGATGAACTGTACCATGTGGTATTCGTTATTCCCCTCAAAGCAGCTGGTACGGTTCTTAATGCGGTAGACCGTTATGTTGTAGACGGTGCCGTGAGACTGGTTGCAGGGGTTGCAGTCGGCCTTGGGAAAACCGGTTCACGCCTGCAAAACGGGCAGGTTCAGACTTATGGTCTGGTGACTTTGTTTGGTCTGCTGATTCTGGTAATTGCTATGGTGGGAAGGAGGTTCCTCCATGTTGGTTAA
>PLAR00049|000001_ERICI_RS00325|ndhD1
ATGTTGGTTAATCCGCTCACCCTGCTTGTATTTTCTCCTCTTCTGGGAGTTCTTGTATTATTGCTTCTTCCTAAAACAAAAGAACATGCCCTTCGCTGGACTGCCTGGGTGACAACTCTAATCCCTGCCGGGCTGTTCATCTATATATACGCGTTATTTCAATCCGGACGGGGGATGCAGTTTAAAGAGTCGTTCAATTGGATTACTTTCCCGCTTAATAAAGAATTTTTCGGGGAAGGAGTACAGTCTTACTTTTTTAATGTGACCTTGAGTCTGGGGATTGACGGTTTATCCCTTCCTCTTGTTGGTTTAACGGCTCTGGTATTTATAGCTGCCGCATTCGCATCCTTTCATGTTAAAACCAGGCTGAAACTGTACTATATTTGGTTTTTAGTACTGGAAACAGGAGTAATGGGCGTATTTACTGCGCAAGATTTATTCTTGTTCTTCCTGTTTTTTGAACTGACGCTGATTCCGATGTTTTTCCTGATTGGCATGTGGGGGGAGATGGACCGCGAGAAGGCGTCAATGAAGTTTCTATTGTATAACGGAGTCGGTTCGGCACTTATGTTTATTGCTTTCCTCATTGTAATTGTTACAGCAGGCTTCACTCAGGAAATGTCGAACAGCGGGGTTATAGTCCAGTACAGCGGACAGTTAGATACCATTATGAATAATCTGTTTCAGGATCCGAATGCACTGGTAAATATGCCTGTAAACGGACCGCAGGAAAATCCGTTCTTCCTAAGCGAGGCAATGAGAATTGGCCTGTTTCTGCTCATGCTGTCCGCATTCGGCATCAAGCTGCCGTTATTTCCGTTCCATACCTGGATGCTGAAGGTACATACGGAAGCCCCGCCTTCCATTGTCATGATTCACTCTGGAATTTTGCTTAAAATGGGGGCATACGGCCTCATCAGGTTCGGTGTTCTGTTATTCCCTCAGCAAGCGGTGGATTTGGCCTGGCTGCTCGCCCTTCTCGGCGTGGTCAATATCTTGTACGGTGCCATCTTGGCTTTTGTCCAGAAGGAATTCAAGCTGGTACTGGCCTATTCCAGTATCAGTCACATGGGAATTGTGCTTTTGGGGCTTGCGGCTATGAATACGATCGGAATGCAAGGTGCCGTTTTTCAACTTGTCTCGCATGGTCTGATTTCTGCCTTGTTGTTCCTGCTAGTCGGTACTGTTTACGAACGGACTGGTACAACCGAACTAGGTGGACTGGGCGGACTCGCGAAACCGGCCCCGTTCATCAGTGGGATGCTGCTTGCAGCAGGTCTTGCTTCATTGGGACTTCCCGGCATGTCCGGTTTTATAAGCGAGTTTCTGTCGTTCCTGGGACTATTCGGCGTATATAAAGGATATGCCATTGTGGGAGTGGTCGGCATTATCTTCACAGCCGTTTACGTGCTCCGTGGGGTAATGTCTATCACTTATGGACCTGCACCGGAACGAATAACAGCGGTCCCGGATGCCAAATGGGCTGAAGCTGTGCCGATGCTGATGCTGATTGCGGCGATTGTGCTTATCGGAGTCTATCCGGCTATCATCAGTGATCCTCTTCAGCAGACCGTTGCCGGATTCAATCAAGTCATTCAAAGCTTCGCCGGGAAGATAGGGGGATAG
>PLAR00050|000001_ERICI_RS00330|nuoN
ATGGAACCGCTACGTTTACATGCTGCAGATCTGGCACACCTGCTTCCGGAATTGACCTTGTTGATTACTGCAATTGTTCTTTCATTACTGGATTTATTGCTGCCTTCCAGACTGAATAGGGGATTTATTGGCTGGCTCTCCTTGGCAGGGCTGCTCCTGTCATCCTTTTTTGTGATGCAGCAGCTAAATCCTGCCGAACCTGTTGTTCTTTTGCATCAAAGTTTCCGTGTAGATGACTTTGGAAATATACTCAAGCTGATCATACTCGGCAGCACAGCCCTGATCACGTTTATGAGCATCGGGTGGGTGGACCGGAAGCAAATTCCGCATACCGGTGAGTTTTACTACCTGCTTCTCCCTGCTGCATTAGGAGCCATGATTACAGCTTCATCCGGAGATCTAATTACGTTGTATGTAGGTCTTGAACTCCTGAGTATTTCTACCTATATTCTTGTAGCTATGAAGAAAAAAGAGGGAAAATCAGGTGAAGCCGCTTTTAAATATGTAGTTCTTGGCAGCATCTCTTCAGCTTTCATTTTATATGGAATGTCCTTCCTGTATGGAATCAGCGGTACAACCAATATAGCGGAGATGGCCAAAACCCTTCCGGCAGCTGTCCAGTCCTACGAACTGCTCTTGTATATGGCTGTTTTCTTTCTTATAGCAGGGTTTGGATTTAAAATATCGGCCGCTCCCTTTCATAACTGGGCGCCGGATGTCTATCAGGGGGCCCCGACGCCGGTTACGGCCTTTTTGGCTGTCGTATCCAAACTCGCCGGTTTCTCCATTTTATTCCGGTTGTTCTATGGATTGTTCACCATCACAGATATGGGAGTTTTTTATAAGGATGTTTTTCTGGCCATTTCCGTAGTTGCGGCGGTATCCATGATCGCCGGGAACGTGATCGCCTTAAGGCAGAATAACGTAAAGAGGCTGCTGGCTTATTCGGGAATTGCCAATGCGGGGTATTTGCTGGTTCCGATCGGTGCTTTTTTCGGCTCATTGCATTTCAGTATGTTTACTGAATTCATTTATTATCTGATTGCCTATGCGTTTATGAATATCGGGGCTTTCGGAGTGCTTATGGTGATTGAAAAATCCCTTGGAACTACGGATCTTAAAGGATTCACCGGCCTGTTTTACCGGGCGCCTTATACAGCAGTTGCTATGACCCTTATAGTATTTTCTCTGGCGGGAATGCCTGTAACGGGAGGATTCTTCGGAAAACTTTATATTTTGCTCGGTTCTATGGAAGCGGGGAACTACTGGCTGGCGGCCGTCATGCTGCTCACCAGTGTTATTTCCTTCTTCTACTACTTTGGCATTTTAAGACAAATGTTTATGCGGACCCGGTACAATCTGGATAATCCGATCCGTATCCCCTTTCCATTGGGAATGGTCATCTGGATCTGCGCTTTGCTCGGCGTGATTATCGGATTTTATCCGCAGGGCATACTGGAAGGGATCAATCAAATCTTTAGTTTTGCCAAAGACCTCCTTTTTTTTATCGTAAATTTGGTATAA
>PLAR00051|000001_ERICI_RS00335|
ATGAAAAAATGCTGGTTTATCTTGCTGTTGGTTTTTATCCTTATAGGTGTGGAAAGCATAGGGTTCCAGTCTACCCAAGCGATCCCTTTATCCAATGACCCTAAACTGAGCAAGCAGGATTATCTTCAGAGAATTGGTATAGAACGGGCGTGGAATGCTACACCAAGCGACAGCAGTACGGTACTTGTGGCTGTCGTGGATACAGGTGTGGATCTTAACCACCCTGATCTGGTTGGTAGACTGGTAGACGGCGTTAATTTGATCAATCCCAAACTTCCCCCCAAAGACGATAACGGACATGGAACGAACGTTGCCGGAATCATAGCGGCAACTATCAACAACGACATAGGGATTGCCGGTATAGCCCCGAACGCCAAAATTATGCCGATCAAGGCCATGGAAGCAGATGGTACCGGCAGCGAGGCAAAGCTTGGCGAAGGTATTCGTTATGCGGTCGACCATGGTGCCAAAATCGTGGTGCTGTCCCTTGGGCTGAATAAATATTCTGAATATATGAAAGATACTGTTAAGTATGCTGAGGATCACGATGTGCTTCTGGTGGCGGCAACCGGCAACGAAGCCGGGTCCGTCAAATATCCGGCAGCTTATCCCTCCGTTCTTTCTGTGGGTGGAGTGGATGCGAACAAACAAAAATCCCCTCTTTCCAACTTTGGTCCTGAACTTGATATTGTAGCTCCTTTTGATGTATACACAACTTGGATGGGTGGTGTATATGATTATAATCGGGGGACTTCTATGGCTGCCCCGCAGGTTGCCGGGGTCGCAGCTTTGGTTTGGGGGAAATACCCTGACATGAAATCGTATGAGGTAGCGGACTTGCTAAAGCAAACCGCAGAGAAACTTAGCCCTTCAGGATGGAATGAATACACAGGATATGGGATGTTGAGAGCCGATGAGGCTATGGTTCAACCTTTGCTGGCGGACCGGTTTAAGCCGAATAATACCCGGGAAACCGCTGCTAATCTTCCGGTCATCGCTAAAGAAAGAGCCGAATTCGATACTGGAAAGGATCAAAGCTGGTTTGCACTGCAAAGTCCGTATCCCGGGACAGTACAGATGAAAGTAACCACCGAAGACGAAAGAGACGTTTCTATCGAATCATTTTCAGGTAAAGAGAAACAGGGCAAGAAGAGAATCGTTAAGAGCGGAGAAGTTGTTAGCCTCCCGGTAGACAAAGGAAAGAATCCGGTCAGGCTCCGGCTTGCCGATTCAGAATACCCCGGAAAAGTCAGATACACCATTGAGAATGATTTCCTGATTTACCAGGACCCATTCGAATATAACGATCAGCAATACAAGGCTTTTGCCTTGCCGCCGCGCAGTCAGACCATTAAAGGGACCTTTTATAAGGCAGATGATGAAGACTGGTATTTACTTTCTTTGAAAAAATCAGGAACGTTAAGCTTGAAATGTTCCGTAGATACAGCTAGAATAGACCCGGTGGTATTGATTCAGAAAAAGGGAGAAAAGGCAACAATTTTCGACGAAGGCGGAGAAGGAGCAGATGAACAAACCCCGCTTCTCAATGTGATGGAGGGGGATTATTACATCCGGATTTCCAACGCCAAGGAACAGGATCATCCTGTGATGGGAGAGTACACCCTGTCGATTGACTTTAATCCCAAACTCGTTGATCCCAATGAACCTAACGACAAATCCTACCAAGCCTCTTTTATAGCACTTGATACCGAATATTTTGGTCTATTTCATGATGATTCTGACGTGGACTGGTTTCAATTCAAGCTGGAGGAGGAAAGTCTCGTTGAATTTCAGCTTTGGGACATTCCTTTAAATCGTCAGATGAAAATGAGAGTGTACGACCATTCCTGGAACAATGTGCTAAACCAGACGAATGATGCTCAAGATCCAAGGCTAGAGAGAGAATTAAGACTGGATCCGGGTGATTATTACATTCGGCTGGATAGTGATAAAGGATTCGATGACCAGCTGTACCGGTTAAAGCTTCATGCACAGCCGCTTGTAGCGGGTTTTTCTGATATCAGGGGGCATTGGGCAGAAAACAGCATTGCTGAACTTAAGAGAAAACAGGTCATTTCGGGATATGGCGATTACCGTTTTGAACCGGAGAGGACGATTACCAGATCAGAAGCTTCTGCTATTCTGGTAAATGCCTTTCACTTGGAAAAGCAAAAATTGCTGCGTTTCAATGACGTGCCTATTGGACACTGGGCTTACAGCTTTATCGCCAAAGCGGAATACCGCGGTCTTGTGAACGGATATGAAGACGGAAGTTTTAGGCCGGATTATCCTTTGACCCGAATGGAAATGACTGCGATGCTGGCGGAAAGCATGGGTAAAACAGGGAAGTTGAGAGGCCGCTCTCCATTTCCTGATGTCAGTGAAGACTATTGGGGTGTCAGGTATTTGAAACAACTTTATGCGGACAGATGGATAACGGGCTTTCCGGACGGAACCTACCATCCTGACGCGCCGGCCACTCGTGCCGAGTTTGTTACTATGTTAGCCAAACTGCTGAATCAACGATAA
>PLAR00052|000001_ERICI_RS00340|
TTGTCCGACTTCAATTGGGTTACATCCGAAGTTTCCTTTATGGTAGTTATTAATATTGCCGTGTATATTCTTGCAGTGGGTTTATCATGGTGGGCTCTTCAAGAATTCCGGTTTGACCTGTTCTTGAAAAGGCCGCATAGCGGCAAAGCCAAGATGCTGATGATATTTTTATCTCTGGGCCTCGGCCATCTCGTAGCCAGCTTCTTCTTGCAGTATTTGAGCTGGTCCATTAGCCTTAATCAAATCTTTCGCTGA
>PLAR00053|000001_ERICI_RS00345|"murA,murAA"
ATGAGCAAAATTATCGTCCGCGGTGGCCGAAAATTAAGTGGAAAGGTCAAAGTCAACGGAGCTAAAAATGCAGTGCTGCCCATTATTGCAGCTTCTTTGCTTGCTTCGGAAGGAGAAAGTGTCATTCAAGACGCGCCTCCCCTTGACGATGTTCTAGTAATCAATAAAGTGCTGGAAAGCCTGGGCGCCAAACTCGAATATACAAATAATGCCATTCGAATATGTGCAAACTCTATTCAAACCTGCGAAGCCTCCTATGAGCTCGTGAGAAAGATGAGGGCTTCTTTCCTTGTAATGGGGCCTTTGCTTGCTCGTTTGGGTGAAGCAAGGATCTCCCTTCCCGGAGGATGTGCTATCGGAACAAGACCAATTGATCAGCATCTCAAGGGATTCGAAGCAATGGGAGCCGAGATTGAACTGGGACAGGGCTATATCGAAGCACGGGTGAAAGGCCGCCTCAAAGGAACCAAAATCTATCTGGATGTAGCCAGTGTAGGTGCTACGGAAAATATCATAATGGCAGCAGTGTTGGCAGAGGGGACGACCATTCTCGAGAATGCGGCGAAAGAGCCGGAAATCGTGGACTTGGCCAATTACCTTAACGCCATGGGAGCTGTGGTACGCGGTGCCGGAACCGGCATGATTCGTATTGAAGGTGTTGAGAAATTACGGGGTGCTGTACATACGGTTATTCCCGATCGGATCGAAGCGGGTACTTATATGATTGCCGCGGCGATAACGAAGAGCGATCTCTATGTGGAAGGTGCAATAGGAGACCATCTTCGTCCTGTAATTTCGAAACTGCAGGAAATGGGCGTAACATTGGAAGAGGATGAAAATGGAATCCGTGTTATTGGAACCGATAAACCACTGAAAGCAGTTGATGTTAAGACGCTGCCGTACCCGGGTTTCCCTACAGATATGCAATCTCAAATGATGGCTCTTCTGATGGTGGCTGACGGTACAAGTCTGGTCTCAGAAACCGTGTTCGAAAATCGGTTTATGCATGTCGACGAGTTCATCAATATGAACGCGGAGATTAAAGTCGATGGAAGAACAGCCATCGTAACCGGTAATACAAAGCTCAAAGGTGCCAAAGTATGCGCAACCGATCTTCGGGCCGGAGCGGCTCTGATCCTGGCGGGGCTGGTTGCCGAAGGGGAGACCGAGATAACGGGTCTTCATCATATCGATCGTGGCTATGTAGATATTGCAGCAACCCTTAATTCCGTTGGTGCGGATATTCAACGCGTCAGTGATCAGGAACTGAAAGCCGTAGAGCCGGATATGGGCATGCTTGCCGTGCAGCCGACCTGGGCCTAA
>PLAR00054|000001_ERICI_RS00350|spoIID
ATGTACCGGAAGAAAGTAGACAGAAGACGGCGTAAATCAGCCAGGACCGATAAGAAGGGAATAGCGGCTCTAGCGGCAGGGGCGCTTGCCCTATTATTGTTGATGCTGGGTATACCCGGGCTGCTGGTAGACAAGATTGCCCCGGTAGAGAATTCTACCAAAGCCCAACCTATCACTGTCCAGGAAGATGAAGTAGTTATCCCGGTCTATTTGTCAAAAACAAAACAGGTCGAACAAATCCCTATGGAACAATATGTGATGGGGGTTGTAGCCGCTGAGATGCCCATTGAATTCGAACTCGAGGCACTCAAGGCCCAGGCGCTTGCAGCCAGAACGTATATAACGAGAAGAATAGCCGCCCGGGATTTCAGTAATGTTCCCGTCGAAAATGCCTGGGTAACCGATACAGTCACACATCAGGCTTACCTTAGCCAGCAGGATCTTAAAAACAAATGGAAGGATGAAGCTGTTTATAAAGCCAACATGGAAAAATTGCAGCGGGCTGTAAACGAAACAAAAGGTGAGATTCTACTGTATAACAACAAGCCTATAGAAGCTTTCTTTTTTTCTACCAGCAATGGGTATACGGAAAACTCAGAAGATTATTGGAATACACCGGCCCCCTATTTAAGAAGCGTAGAGAGCCCCTGGGATGTTCAATTATCTCCCAAGTATAAAACGACGGTCTCCTTCCCTATGAAGGACCTGGAGGCTAAATTGGGCGTCTCACACATTACTCAGGATGAGGGGAAGCTTGGAATGAAAGTTTTGGAACAGACGGAGGGGCACCGGGTGAAATCGGTCAGAATAGGCGGGAAAACATTCAGCGGAAAAGAAGTGAGGGAAAAGCTCGGGCTGAAGTCCTCCCAGTTTGAATGGGCCTGGAAAGGGACTGAAGTGGAGATAACCACATACGGATTCGGACATGGGGTAGGAATGAGCCAATACGGGGCAGACGGTATGGCCAAGGAAGGCAAGAAGGCGGAAGAAATCGTCAAGTACTATTACAAGGGAGTAGAGGTAGGAAAGACAGGTAGTCTTTTAGCCTCTCTTGGCCTGAAATAG
>PLAR00055|000001_ERICI_RS00355|spoIIQ
ATGAGTGACCAAAAAAGAGAAGTTCAATCAACTGAAGAGGCGCCAAAACAAGCAATAGGGACGCCTGAAAAGACAAGTTCTTCATGGAAAAAATTCCTGTCAAAACGATGGGTATTTCCTGCAACCTACGTGGCAGCGGCGGCAATTATCTTAACGTTAATGTGGGTCTATCAGGGTGTGAGCCAAAAGTCTGCGAAAGAAAATACTAGCGTGACACAGACTGATAAACCGGTTAACGATGCAGCAAACAAAGGAGATGCCGTAGCTGTTAACGGAAAAGAAGAAACGATGCAATGGCCGGTGAAAGACCGTAATGATTTTACCGTAACCCTGCCGTTCTTTGACAGCAATGCTTCGGGTGAATCCAAACAGGCTGCCATGATTGAATACGGTGAAACTTTAACACCGCATGTCGGTTGGGATTTGCAGAAGAATGACAAAAAAGAATTTGAAGTCGTAGCTGCCATGAGCGGAAAAGTGACGAATGTGGATAAGAGCCCGGTAGCCGGCAATTTTGTGGAAATCACCCACAATAACGGTATCGTAACGGTATATCAGAGCCTGGTGGATATAAAAGTGGCCAAAGGAGCCGAAGTGAAGAAAGGCGATGTAATTGCCAATGCCGGCCGCAATGAGCTGGAGAAGGACGAAGGCATTCACCTTCACTTTGAAGTTCGTCAGGGAGAGGGCGGAGCTGTGCTCAACCCCGAGAAGTATCTGGGAAAACAATAA
>PLAR00056|000001_ERICI_RS00360|spoIIID
GTGCACGATTACATCAAAGAGCGAACCATTAAGATTGGCACCTGTATCGTTGAGACCAGGAGTACGGTTCGCACCATTGCCAAGGAATTTGGAGTCTCCAAAAGTACGGTGCACAAAGATTTGACGGAAAGACTGCCGGAAATCAACCCGGAGCTGGCCAACCAGGTTAAACATATCCTGGAGTACCATAAGTCCATTCGGCACCTTAGAGGAGGGGAAGCTACCAAGATCAAATACCGGAAGACGAAAAACAACAAGCCGGCAGAACCGTTAGTTCCCGTCAAGCTGTAA
>PLAR00057|000001_ERICI_RS00365|mbl
ATGTTAAGCAAGGACATTGGAATTGACTTGGGAACAGCGAATGTGCTCATTCATGTAAAAGGACGCGGCGTTGTGGTAAACGAGCCATCCGTCGTAGCGATTGAAAGCGAGTCTAAGCGAGTGTTGGCAGTAGGAGAAGACGCAAGGAAAATGGTAGGACGGACACCGGGGAACATTACCGCTATCCGTCCTCTAAAAGATGGCGTCATCGCAGATTTTGATATCACGGAAGTGATGCTGAAGTACTTTATCAACAAAGTAGGAGGGAAAAGCATGTTTTCCCGCCCGCGCATTCTGATCTGCGCCCCTACAAACATTACGTCTGTTGAACAGAAAGCCATTCGCCAGGCTGCTGAACGCTGTGGCGCCAAAGACGTATATCTGGAAGAAGAACCTAAAGCCGCGGCTATCGGTGCAGGCATGGACATCTATCAACCGAGCGGAAATATGGTGGTGGATATTGGCGGAGGAACGACGGATGTTGCCGTATTATCCATGGGTGATATCGTCACCTCCTCCTCTATTAAAGTCGCTGGTGACAAATTTGATATGGAAATTATCCGTTATATCAAATCCAAGTATAAGCTGCTGATTGGGGAGCGGACGGCGGAGGATATCAAAATCCAGATCGGGACGGTATATCCGGACGGACGGGACGAGCAGATGGATATCCGCGGGAGAGATATGGTATCCGGGCTTCCCCAAACGATTACTATTCGTTCGGGAGAGATTCAGGAAGCATTGTGGGATTCGGTGGCCACGATTGTTTCTGCAGCAAAAAGTGTATTGGAACGTACACCTCCGGAACTTTCTGCCGATATAATAGATAGAGGTGTTATTTTGACCGGCGGCGGTGCGCTTCTGCACGGGCTGGATCAATTGCTGGTGGACGAGCTAAAAGTGCCTGTTCTTGTAGCTGAAGATCCGATGCACTGCGTGGTCAAAGGAACCGGCATCATGCTGGATAACCTCGATAAAGTAACCAAACGAAAACTATTCTAG
>PLAR00058|000001_ERICI_RS00370|flgG
ATGTTAAGGGGATTGTATACGGCTTCTTCCGGAATGATCGCACAGCAGCGCAAACACGATACGGCAACGAATAATATTGCGAACATGAACACACCGGGGTATAAACAAAGTACGGCCTTATCCCGGTCTTTCCCGGAAATGCTTATTTCACGTTTCCGTGATGATGAAACAGGAACGCAGCAGGTAGGCCGCCTGCATACCGGTGTGCTTATGGAGGAAAATGTGGCCATACCGGTTCAAGGAGTTATTGAGGAGACCCGGAATCCGTTCGATTTTGCGATTGTGTCAGATCTTCAGGTGCCGGGAGCAGCATTTAACGGAGCCGGTATTTATGTTAATGAGGATGGGGAGACCATTTATAAACCCCAGGCCTATTTTATGGTAGAAAATCAGGCCGGCGAGATCCGGTATACGTCTAATGGGAAATTTCATGTGGACGGCAACGGCTTTCTGGTCAACGCTGAAGGATTAAGGGTGCTTGACAATAACAGAAGACCTATGCAACTGATTAATTTGCTCACCAACGAGCCGATCAAGTCAGTACAGGTAAGTAATGAAGGAAATATCCTGGACGAAAACGGATATCCCTACATGAATGCCAATGAGGAGCCTGTAAGAATTGGTCTTGCAAAGGTATCCGATCCCCATAAGCTCATGCATGAAGGAAACGGCCTTTATTACCTGAATCAGGAGGATCAGGCATTAGCGGAAGATGTTCAGCCTGGTGATAATGTCATGATCAGGCAGGGATTTGTTGAACAGTCAAACGTCGATCCTACCCAGGTGATGGTGGATATGATGTCGGCTTTAAGAGCGTACGAAGCCAATCAGAAAATGGTTCAATTCTATGATAAAAGCCTGGAAAAAACCGTGAATGAGGTTGGACGGATCTAG
>PLAR00059|000001_ERICI_RS00375|flgG
ATGAACCATTCGATGATCAACGCCTCTGTATCGATGAACGGACTCCAGCAGAAGTTGGATATTTTGGCAAATAACATTGCAAACATCAATACGGTAGGTTACAAAAGAAAAGACGCCAGCTTTCAGGAAATCCTGAAGAGTGTTAAGAACCAGCCGGAGAAATTCCAGCTGCCGGGAAGAATGACTCCTTCCGGGCTTCAACTCGGGTGGGGGGCCCGGCTCTCCCAGATTAGCTCAGACTTCACACAGGGCCCGGTTGAGAATACCCAAAATTCCCTCGACTTGATGGTCCAAGGGGATGGTATGTTCGAAATCCTGGTGGATGGAAAACCTTACTGGACAAAAAGCGGATCTTTCCAGCTTAGTGTTATGCCGGGTAACCAGGGGTTGGCTCTAACCACTAAAGACGGACATTACGTATCCGGTTTAAATGGGGAACCGATTATTCTGCCGCCGAATACCCAGCCGAAGATTGATGAACAGGGGAATGTTGTGGCTTATAGTGAGACAGGAGCCCGTCCTGTTCAGGTAGGGCGGATCCGCGTTGTTCAAATTGAGCGCCCCCAACTGCTGGAAGCAGTGGGTGAAAATCTCTACACTCTAAAGGCGGGCATTGAAAAGGGACAAGCCTTAAGAGATGCGGCCGGATTGACGGTCCAGGAACAGGGTAAGCTAAAAGTAATGCAGGGTTATCTGGAACAATCCAATGTCAATCTGTCGGATGAAATGACCGAGCTGATTAATGTGCAGCGGGCGTTCCAGCTTAGCTCGAGGGCTGTTACCTCGTCCGATTCTATGATGGGCTTGGCGAACAACCTCCGCGGCTAA
>PLAR00060|000001_ERICI_RS00380|
ATGGAGGAACAGGCTAACGGGGCGGGAGAGTTTCGGGCTTTGCCGGAATCCTGCCCGTTGGAGTCAACCAGTGAGAATAGGATTGCTTCGGCAGAAACCGAAAAAGAGCATACACTTTCTTCCCCAAGACGACCTAAAGAGGATAAGATTCTGAAACAGGACCAAGCATCCGAATTGGAGTCCCAGATTCCTGTTGTTATAGCGCATACCACAGAGAATGAAACATACGAAGAGCCTGAAGATGCTAAGTTGCCGAAAGATAAGAAACCGGCCGGACAACGCTCCACTGCTTCCCGGATTGCTGTCAAAACCCTAAAAATCCTGCGTATACCGCTATTATGCATCCTGGTCTTATTTATCGGTTTATGGATTGGGTATTCTGTGATAGGCAAGCAGCCGGCATCAGAAATATTCCACATCGGCACATGGAAGCATATCTTCGATTTAATCTATCAGAAATAA
>PLAR00061|000001_ERICI_RS00385|pgsA
GTGAATTTACCTAATACACTGACCCTGAGCCGTTTCTTCCTCATTCCTGCCTATATGTACGTGTTCTATCTGGGTTATATTAAAACTTCATTTATTATTCTCCTTCTTGCAGGGTTAACGGATATTATTGACGGGCGGATGGCCAGATCCAGGGGGCAGGTTACCCAGGTGGGAGTAATGTTGGACCCCTTGGCGGATAAATTGATGATGATAACAGTCATCATCTCCCTTGTTTTATCAGGGAGAGTTCCCTGGACGGCGGCAGCAGCTATTTTCTTCCGGGACATCGGCATGATTGTCTGCTCGGCCTTTTTTCACTTCAGGGGCAAAAAGACGGTTCCTGCCAATATAATGGGAAAGCTGACGACGGTCCTGTTCTACATTGCCATTCTGCTGGTTATCTTTGAAATCCCGCTAGCCATCCCATACCTTTGGTTTGTCATCATAGTTTCGTATATAACCTCGATTCTGTATGCTTTCCAATTTGTAACCATTAATCAGGGAGAAGAAAGTAAACTAAGCTAG
>PLAR00062|000001_ERICI_RS00390|fabZ
GTGCTGGACATTAAACAAATTCAAGAAATCATTCCTCACCGTCCGCCGTTTTTATTGGTGGACCGTATTTTGGAAGTGGAAGAGGGAAAAAGGGCTTTAGGAATAAAAAACGTGACCATGAATGAACCTTTCTTTACGGGTCATTTTCCGGACTATCCGGTTATGCCGGGCGTGTTGATTATTGAAGCACTCGCCCAAGTAGGGGCAGTGGCCATTTTAAAATCCGAAGCCAACAAGGGAAAAATTGCTCTTTTTGCCGGTATTGATCATGTACGCATCCGCCAGCAGGTTGTACCTGGGGATACGTTGACCCTTGAGCTGGAACTGACCCGCATGAGAGGGAGCTTCGGCAAAGGAAAAGGAACCGCAAAAGTGGGAGACAATGTTGTGCTTGAAGGGGAGCTAATGTTTGCATTGACCGATCCGGAATAA
>PLAR00063|000001_ERICI_RS00395|pgcA
ATGAACTGTATCGAAGAGAATTATCAATTGTGGCTGAATGCCCCTTCCGTTGACCCGGAAACAAAACGGGAACTGGAAGGTCTGAAAGGCAATGAGAAGGAGATTGAAGACCGCTTTTATAAGGATCTCGAATTTGGTACTGGCGGCCTCCGCGGTGTGGTTGGAGCCGGAACGAACCGGATGAATATTTATACAGTAGGACGTACTACCCAGGGATTAGCCCAATATTTGCTGGAAACGGCAGGGGAATCGATATCCGCGGTCATCGCTTATGATTCCCGCCATTGTTCACCGGAATTTGCATTGGAAACGGCCCTGGTATTTGCCGGGAACGGGATAAAAGCTTTCGTTTTTGAATCTCTTCGCCCGACGCCGGAGCTCTCTTTTGCCGTCCGAAAACTGAAAGCTTCTGCGGGGATTGTCATCACAGCAAGCCACAATCCTCCTGAATATAATGGATATAAAGCATACGGGGCGGACGGAGGCCAGCTTGTGCCGAAATATGCGGAACTGGTTTTGGCCCAGGTGAAGAAAGTGGACCGGTTCGATAAAGTGAAGAAACTTTCCCGGGAAGAAGCCGAATCCAGAGGATTGCTTGAGTGGATCGGAGAACAGATAGATCAGCATTTTATTCAAGCTGTGACATCTCTCTGCCAGCATCCGGAGGTAATCAGGCAGATCAGCCCGGATTTCCGGATCATTTATACACCTTTACATGGTACCGGCAACATACCTGTCCGTAAAGCACTGAAAACCATTGGTTTTGACCAGGTCAGAGTTGTAGCAGAACAGGAAAAACCGGACCCCGACTTTCTTACAGTAAAATCACCGAACCCGGAAGAACGGGCCGCTTTCACACTGGCGCTAAAGGAAGCAAAAGAATGGGATGCGGATATTATTATAGGGACCGATCCGGATGCAGACAGGATGGGTGCTGTTATAAAAAACAGGAAGGGCGATTATATTGTCCTGACCGGAAACCAATCCGGGGCTATCCTGGCGGATTACCTGTTTCGGAGTATGAAAGAAAAAGGCACCCTCCCGGCGAATGGTGTATTGATTAACACGATCGTAACGAGTGAGATGGGGGCAGAAATTGCTAAACATTACGGTTTGTCAACCCTGAATACACTGACCGGATTCAAGTACATAGGCGAAAAAATGACCGAATTCGAACGTACAAAGGAATATACCTATGTCTTTGGCTATGAAGAAAGCTATGGATATCTCGCGGGTACTTATGCAAGGGATAAAGATGCCGTTGTGGCATCCATGCTAATCTGTGAAGCGGCCGCTTTTTATAAAAGCCAGGGGAAAACGCTGTATGATGTATTGGAAGAACTATATGCATCGTACGGATATTTTCTGGAAAGGCTGGAGTCGAGGACATTCAAGGGAAAAGACGGGGTTGAACAAATCAACCGCTTGATGGAAGAATGGAGGACAAATCCTCCGTTAAAAGCCGCGGATGTAAAAGTAACCGATATGGAAGACTACAGCCGGGGCATTAATGGACTTCCGCAAGAGAATGTATTAAAATTCAAGCTGGAGGATGGGTCCTGGTTCTGTTTGCGTCCGTCCGGGACCGAACCCAAAATTAAATTCTATATAGCAGTGAAAGGTACTTCCGCTCCCCAAGCTGCTGAACAGGTAGAGCGTCTTACAAGTTTTGTGCTTGACAGAGTGAATGCGTAG
>PLAR00064|000001_ERICI_RS00400|
TTGGTTCAATGGTATAAAAAAGGAAACACCGTATTGCGTAAGTGCCTATGGTGGTTCGTCATCATCGGACTGCTTGCCTCTTTGCCGCTTGCCTATGTGAGGTATGAGACCGAATCTTCTGCAAAACAGGTAGAGTTTGTATTTGACTACCGGAATCTTTTGGATATTGCTGATCTTCGTACGAATCCGGAACAATTCGTGCAGGACCAGCTGAAAAAAATGAAGCAAAATGGCATACATTCTTTAGCCGTATATGAAGCAACCTTGCCGGAACTTAGGGAAAGCCGCCGTATTGAACAATTCACTTCGAAAGAAGCGGCAACACTTACCCAAACCCCGGTAAAACCTGATGAAAATTTCACTTACATTTTGTTTAAGGACGCCGATACCCAAAAGCAGCTCGAACCGATGATTAAAGAAACGTTTGCTGCATATAACGTCCAGACAAAACCGTGGAGCTTCAAAAATCAGCCCGGTCTGGTTATCCAAATGAGCCAGGACGAAGCTAATCTCAAACCGATGGACCCTGATCCGATAACACTTAAAATGTTGAAAGACGAAGGCTTCAATATTGTGGCCCGCCTTTCCAACAAACGTCCTTTTGATGAGAAAAAGATGGATGCTCTCCTTAAGGATTTATCCGGGTATGGGGTTAGCCGCATTGTAGTAGATGGCGAATCCATGCCGGGTTATGATTCTGCAAAAGGCGGGGAAAATAAGAATAATCTCGAAACGATGGCCAAGCTTATGAACAAATATCACATGGGTACGGCTACTGTCGAGATTATTGTGAAAGAACAGCCTAAAGGCTTCGATACTATCGCCAAAGAAACAAACTATAACGTGGTACGGTTACATTCTTTCTCCGAGAAAGACAGTGAAAAATTAATGGAAAATGTACCGTACGCTAAAATGAAAGACAATATCCAGACCGTTGCTGACCGGTTCGTGCTTGCCGTAAAGGACAGAAACATCCGGATGGTATTCCTGCATGCGAAACCGGTGCGGAATATAGATAACGGTACGATCAAAGATCCGCTGGACAACTTGTACAAAACGCTTACCGGCAAGGACGGGGCTATTAAGCGGATTGAACATGACGGGTTTAAGATGGATAAAGCCCATGCCTTTATCAACAATACCTTTGATGGAATCGGCCGGACGATCTGCAGCTTGCTCGTATTACTTGGAGGAGTGAGCCTGATCACCCTTTTGGTTTCCTATTTCTTCCCTTGGTCCGCACTAGCGGTGTTTGTCATCGGCTTGATCGGGACATTAGGGCTGAATGTATTATCTAACCATATCTATTCGATGGTTATGGCTCTTGGTACGGCGGTCAGCGCCCCGAGTTTGGCTGTTATGGTCGCCATACGTTCAGTACGTACGGGACAGGTTGCCAAATCAAAATCCGCTGTAGGTTTTGCCATATGGACACTGATTAAATCAACCTTGATTTCAGCAATCGGAATTCTGTATGTAGTGGCCTTGCTGAACAGCATTGTATATTATCTGCTGCTAGAGCAATTCCGCGGTGTAGGCTTGCTTCATCTTCTGCCGATTGCTATCGTGGCGCTTTATCTCCTGTTCTTTAGCGAAGACTTGAGTTTCCGCGGTAAAATTGACCGGATGAAAGGTATGCTTGCCTTCAATATCAATGTATTGTGGGTAGCTGTTGCTGCTATTGCCGGCGTTGCTGCTATGTACTACCTGTCCCGGACGGGGAATGAAGGCCAAGTTTCCGGAATCGAGCGGACGTTCCGTGCGTTCCTGGAAAATACGATCGGCGTTCGCCCGCGGAACAAAGAGTTTCTGCTGGCCCACCCTTTGTTCATCCTGGGAGCCTATTTGGCGGTGCGTTATAAGCATGCCGTCTACTTGTTCATTGTAGGGGTTATTGGACAGCTTTCCATCGTGGATACTTTTGCGCATCTGCATACCCCTCTGATGATTTCAGGTATCCGGGTTGGCATCGGATTGGTATTTGGTATTATAATCGGACTGATATTGGTCGGGTGCTGCGAAATTGTATTAGGGAGCTGGAAGAAATGGGCGCCGAAGCTAAAAGATTAG
>PLAR00065|000001_ERICI_RS00405|csaB
ATGGGCGCCGAAGCTAAAAGATTAGTCTTGTCAGGTTATTATGGCTTTGGCAATAGCGGAGATGAGGCTGTTCTTCAATCTATCCTGCTTGCGTTGAAGCAGCAGGGGGAGGTCTGGGGTATTCCGATTCATCCGGTTGTTCTTTCGGCAAATCCGGAACAGACCAGTAAAATGTACGGTGTGGAAGCTTTCCACCGTATGAAGCCGGTTCAGGTATGGAATGCCCTCCGGTCGAGTGACGGTTTAATCAGCGGGGGAGGCAGTTTGCTGCAGGATGCAACGAGTTCCAAGACCATTCCTTATTATCTGGCCATCATTAAGCTGGCCCAATGGCAGAATAAACCGGTGTTTGTCTATTCACAAGGAGTGGGGCCGGTTCATAACCATAAATTTTACAATTGGATTCGTTCCACATTGGACAGATGTGCTTACATCTCTGTGCGCGACCGGGAATCAGCACAACTGCTCGGCGAGATGCGCCTTCCGGCGGAGCGTATAGCCGTTGTGCCCGACCCGGTCATGGGGCTGCCCCTCCGGACTGAAACAGGTCCTGGCTCCCGTGAAGAAGTACCGATTGTTGGAGTTTCGGTACGCTTTTGGAATCAGGATCGGTCCGAGCTGGAGGCCCTGGCCGGGGCGCTGGGGCAGCTGCACGCTGAGACAGGTATAAAGCTGCGGTTTCTGCCGTTCCACCTGCCTTCCGATACGGAAGCATCGGAGTACGTGATGGAACGGCTGAGCCCGGAAGCCCGCGGGCCAGCGGCAATTGTCGCGGGCATCACGCATCCGCAGGACATGTTGGCCGAAGTAAGCGCCTGTGATCTTCTCATCGGCATGCGGCTTCACTCGCTGATCTATGCCGCTTCGCAGTACGTGCCGATGATTGGCATTTCATATGATCCGAAGATCGATCATTTCCTGAACCGCCTTGGCATGCAAGTAGCCGCATCTACAGCTGCTTTCAACCCGGGCAAGGTAGTCCGGGAAGCATTGGAATTGCTGCAAAACCGCAAAACCTGGGTAGAGAAGAAAACAGCCGCCATTCAAAAGCTTAAAGAAGAATCGCATGAACCGGCAAAGCAGATTGCCGCATTTCTCGCAAAGTAG
>PLAR00066|000001_ERICI_RS00410|tagO
ATGTATGCATTCAATGTTATAGGGTTTATTGTAGCGTGCCTGTTTGCCCTGCTGCTTACACCGCTGGTGAAGAAATTCGCTTTTTGGGTAGGAGCAGTGGACGCGCCCAATCATCGTAAGGTACATACGAGGATTATGCCGCGCCTCGGAGGCCTTGCTATCTTTATTGCATTTGTCGGAGCTTATTGTGTTATTTCTCCCGTAATTGGCGCCTTTCATACTGAGGCAACGATTCCTATGCTGCTTGGCGGTTTCGTCATTGTATTAACAGGAGCGCTGGATGACCGCTTCGAACTGTCTCCGAAGATGAAGCTTCTGGGACAGCTTATCGCGGCAATTATGGTGGTAGTGTCCGGTCTTCAAATCGACGTAGTTAAGATTCCTTTTACGGGCAGTGAATGGGTAATCCCGAATGTCATCAGCATTCCTCTGACGATCATTTGGATCATCGGTGTATCGAATGCTATTAACCTCATTGACGGACTGGACGGACTTTCTGCCGGGGTGTCGGGAATTGCGACAGCTACTATGATGGTCCTGGCCATCATGATGCCGGAACCAACGGTCGTCCTATTCTCTGTTATCCTGCTTGGAAGTATTGTAGGATTTCTGTTCTACAACTTCCATCCGGCCAAAATCTTTATGGGTGACTCGGGAGCGCTTTTCCTGGGCTATGCCTTAGCTACATTATCGATCATGGGCTTCAAGCAGGCCGCGGTATTGTCGCTGCTTACCCCGATCCTGATTCTGGGTGTGCCGCTATCAGACACATTCTTCGCCATTGTACGGCGTTATGTGAATAAAAAGCCGATTTCAGTTGCCGACAAGAATCACTTGCATCACTGTTTGCTCCAGCTTGGTTTTTCACATCGAACTACGGTGCTGATAATTTACGGAATTGCTCTTTTCTTCGGCGGGTGTGCGATTCTGTTCAACCAGGTAGGTCAATGGTGGGCTGTGGCAGGAGTAGTCGTACTGAGCGTGATCCTGATTGTAGGAGCCGAAGCTATCGGAATTATCAGCAAGAGCCGCAAGCCGGTGTTGGGTCTATTGCAAAAAATGAGAATGAAAGATTCTTTAAACAGCAGATTACCGAAATAA
>PLAR00067|000001_ERICI_RS00415|
ATGATCCTGGCCTTGATGTTATCCCTCCTTCCCGCTCTGCCGGCTTCTGCCGCTCCGACCATCAAGATTTTGAACATGTATACGGACACGACAGACGGGAAGCCGACGAACGAGAATCAAGTCACAAGGGTAACCAAGAATCCGGTTCAGATCAAAGCAAGTATTCAGGATATCAGTGAGTCACAGATCAGTACCATTTATTACGAACTGACAAATATGTCTACAGGTAAAACTACTGTGGTGAATACCGTTAAGCCTTCCAAGATAGGACCGAACGAAATTACGTTTGATAACGTAACATTGACCGAAGGACTTAACAAAGTGGTAGTGATTATGGGAGATACCAACAAACTGGTCTCTGCACCGGGATGGATTACCTATACTCCGACCACAAACCTGACCGACTTCAAAATCAATAATGAAGAGATGGTTGAAGGTAAAATGTACCCCGGCAACCGCAATAACCTGAAAGCCGGCGTTACGGCTGTGGATATTAAAGCCAAAGTCAGCAATGCCGATACGGTAAAAGCGAATGTCGAGGGCAGCGGCAAGGTAAAAATAGGCGTCATCAACCGCCGTGACGGCAACGTCTATTTCCGTGCGGATGACAAGACGAAGTATGCTTGTGATTCTTCAGGGGATCTTTGTCTGCGCCCAGGGGACAACAAGCTTAATTTTGTCTCCGAAAATGCCTCCAATTCTTACTATACAACCAAAAGCTTTGTGTATGACAACGGGAAACCGTTTGCCTTTAATGTAAGTGCAACAGCAGGCGGGAAAACGGCCAAATTGGTGGATACTCCGACTTTTGATAAGAAAGACATAACATTCAGCGCAAGCCTGAAAGTGGATTATGATACTGGAACGGCTCTGAAATACGATAAGGGAAGTATTTCCCTGAACGGTCTGCTTATTGCTGACGGATTGAACTTTAACGATCCTTCTGCCGTAAATCTGCCTGGTGTTACTTTTACGAAGAACAGCAGCCTCTCCCGTTCCGGGGAATATGCCGTCTTTGATGTAAAGGTTACAGTAGATGCGGCCAAATGGAATGAAAAAGCCAATCCGCAAGCCGTGAACTTTAGTTTTGCAGACAGTTCCAACCGTCTGCCTAAAATCGATTCCACCTATAACTTTAATTATGTTGATGGGAAGCTCGCCTATATCACCGATGTAAAAATGGTAATAGGCCAAAATTCCAAGACCAAGGAAGATATTGAAGTTTCCTTAAGTGAAACCAGTACGAACGAAATCAATGAGCTTCCGGTAAAGCTGAATATCTACGCCAATGCCAACACAGCTAAAGTGAAAGCTGTTGTGGACGGTAAAGAGACCGAGCTGACCAAGCAAGGCGACAAATTTGTTTACACTCTGGACAATCTGACGGACGGCCTGAAAGAATTAACGCTTACTCCGATTGACGGTTCCGGTAATCCGAACAACTCCGGATTCAAGAAGTACAGTATCCAGATCAACAATGCTCCGTACATTATTGCTCACCAGATCACCAGTCCGGGCAATACGGGAATCGTTATCGGCGACCCGAAAGAGCTTCAGTGTGACGGACAAGCTTACTGCATCTCGGGGAAAGTGGTGAATTTCGATCCGAGCGGAACGAATAACTACGTAGAGATGTATCTGAATGATAAAATGATCCGCCTGAACGTGGACAAAGACACATGGACATTTAAAGCAGACTTGAATGAGTTTGTTAAGCAATACGGGAAAAATGATCCTAATGTAACCATCGATGACTTTTTCCATGAAGGCAAAAATGAAATCAAATTCAATATCTATGTGGACGGACGCAAAATTACAACCTCCACGCACAATGTCATCCTGGTATCCAATGATGCTCCGTTGATTACTTCCTTTGCACCGGATGCGGATGATAATGTATTCAGTTCCGGACAATATCCGGACTCTTATGTAACGAACCAGAAAACCGTGAAATTCAAAGGAAAGTATGCCCTTGAAAAGAACGGTACCCTGACTATGAAAGTCCGTTACAAAAACGGGGGCTCCTCAGAGTATATGCAGATTCCTGTGAAAGGCGGCACGGCTGCGATCAGCGGAAACGATGTGATCAATACCGTAAGCCAGACTTCAGAGGCAGGGAACTATTTTACAAGCAATCTGCAGTCAGGCAGTGATTTCTATACCAATGAAATCAAGCTGGCTGCTAACGGGGAAACGATTATCGAATTCCAGCTGGTAAACAGCGGAAACGTCACGGTGACAAAAACGATAACGATCGCCCGCCAAAATTCGGCATTCGTAATTAAGAAACCTCTGCTCACTTACAACAGCAACAAAGAACTACAGGCTAACATCAACAGCAATTTTTATCAGATTGAGATTGAAGCCGAAGGTGCGGACAGCATTACGTACAATAAAGATACGATTGCCAAAAATCCGGCTAATCCGAACCTGTTTAAGTTCGAAGCCAGAGATCTGAAGGCCGGCAAGAATACGATTAAATTCACTGTCAACCGCGGCAAGGATAAAGTGAACGGTTCTTTCGTCCTGTACAATACCAATACGCCTGTACAGGGTGCCCAGTACTTAACTGACCTGAAAACGAACCTGAATGTGTTTGACAATAATATCAAGCTTAAATTTGATAAAGATACCAATCTGATGCGGTATAAACCAACCTCCGAGCATGAACAGTTCATCACAAATGAACGCAAGCTGTTCTTCGGTATCGCCGATTCGGAAGATGGCCGCGTCGATAAAATGGATCATGCACCGAACGATTACGCAAGATCCCTGATTATGAACAAGTCCTTAACGGACTCCTTCAGCCCGGCCAGTGACTTGTATATAATCGATAGCGGTGTGATCGGAGAGAGAGGTCCTAAAGAGGACAAGCAGGAATACCTGGAAAAAGGATTGAAAGGCCGGGGACAAGACCCTTATGATGGGGATGCGGCTTATTTCTCCAGAAATGTAGAAGATACCGTAGTACCGACAAAACGGGGAACTTTAACCCTGAAATACAACAAAAACATCCGGGATGATGCCTGGAAGTACATTACCGTTTTCTACTTTGATACGTACGAACGTTATGACTCCATGACCGACCGCAAATGGGTGAACCTGGGCGGAGTCGTGGATACCAAGTCCAAGACGATTACGGTTCCTTTCGATAAATTTGGATATTATCAGGTCATGTATATGGGCAAAGGATTTGATGATATTACCGGACACCCATGGGCAAGAGATATCCTGGATATGCTGTTCTCCAAGGGCATTATGAAGAATACATCTCCGTATTCCTTTGGACCGAATGAATCCGTAACGCGCGGTGAGTTTGTATCCATGCTGGTGAAGATCTTTGAAATTCCGCTGGATTATGATGGCGCTCCAACCTTCTACGATGTGCCTAAGCGGGACCCTTCCGAAACGGACGTTTACGATTACAAGTACATTGAAACCGCGGCCCGTGTCGGTATTGTCCGGGGTACGGGAGGCAACCGTTTTAGTCCTGACGGATTGCTGACCCGCCAGGATGCTGCCATTATGATTGCCAAGGCGTCCAACGCTAAGATAAACAATGATCCGGATAAAGTTTTGGCAAGTTTGCAGAAGATGTTTACGGATGCCAATGAGATCGATTACTATGCGAGAACCAGTGTTGAAGCCATTGCGAAGAGCAAACTGATCTCGGGTAAACCGAATGTAATGCTTCCCGGAGACAAGAAAGAAACGTTCCGTTTTGACCCGCTGGAAACGATGACCCGGGCAGAAGCAGGTGCCGTAGCTAATAACGTCATGAAACAGCAAAACAAAGTACCGAAATAA
>PLAR00068|000001_ERICI_RS00420|
ATGAGGAATATGGGCTCCGCTATTTCCAATAATACCCAAAACGAGAAACAATCCCGAGGAGGAGAAAAAAAGGTTATGAAGAAAAGTTTATCCGTAATTGTTTCCAGCGCTATGGCATTATCCATGTTTTCTTCCGTAGCGTTTGGTGCGAAAATTGATGATTTTAAAGATTTAAAAGATCTGAGTGCAAAAGATAAAGCAAAATTTGCTGCAATGATCGATGCAAACATTCTGCACGGTCTGACTTCCGACTACTTTGGCCTGTACGAAGCAACTAACCGTGCCCAATTTGCAAGGGTTGCTGCTGATGTATTCAAACTGAAAGTGGATACTTCCCTTGAGAAATCCAGTTTCTCCGATGTGAGCAAGGAAGATCCTGCCAACGGTTATGCCCTTCCTTACATTGAAGCTGCTAAAGATAACGGCATTGCCGCAGGTTACGAAGACGGAACCTACCGTCCGGATAAAACCCTGACCAAAGAAGAATTAGCTACTCTTCTCGTGAAAGGCCTGGGCTTTAAAGATGAAGCTGAAGCAGCTACAGGTAGTGACCCTTCCGTATCCGACTGGGCACAAGGTTACGTAAAAGTTGCTGTTGAAAAAGGAATTATGAACAACGATACCAACGGTATGTTCAATGGTCAACAGCTTGTTAACCGTTACATGCTTGTAACAAGCACTTATCCTGTTTTTGAAAAGAACTATCAGCAAATCGTTATTGAAGGTGCCAAGGTAACAGTAAATAGCGATGATACAGCCACTGTAACAGGTACAGCTAAAAATGCCATAACGGTTAAAGTAACAGTTGGCGACACAACCAAAGAAGTACAAGTGAAAGAAGATGGAACTTTCTCTTATACTACTGATAAGCTTCCTACAGGAGATACTACTATATTCTCTGGTTGCTTATAA
>PLAR00069|000001_ERICI_RS00430|
ATGGCCCGAAATCAAAAAGTGGTTCCCGAGTCGCATCAGGCTTTAGATGCGCTCAAGTATGAAATTGCCGCGGAGTTGGGGCTTCCGGTGGGAAAGAATAAGCCGGGATTTTATGGGAATGCCGACGCGGAATTTGCTTCTGAATTGGGCTCCGTATCGCTGTCTTCGACAAAAGAAGATTACTGGGGACATATTACATCCAGAGATGCCGGAGCAGTAGGCGGAACGATTACCCAAAGGCTAATACGGAAAGCGGAAGAAACCTTGTTTACCCTGTGA
>PLAR00070|000001_ERICI_RS00435|metK
ATGGCACTTACACACGGTCGTCGTTTGTTTACATCTGAATCTGTGACAGAGGGTCATCCGGATAAGATCTGTGACCAAATTTCGGATTCTGTCCTGGACGCGTTTTTAGCTAACGACCCGAACGCACGTGTAGCTTGTGAAGTATCGGTTGCAACTGGATTGGTACTGGTTATCGGAGAGATTACGTCCCGTTCCGAATATGTGGACATTCAAGCCATCGCCAGACAAACCATCAAAGATATAGGATACACACGGGCAAAGTATGGTTTTGACTCTCAGACCTGCTCGGTACTTGTATCACTGAACGAACAGTCCCCGGACATTGCCCAGGGCGTGAATCAGGCACTGGAAGCAAGAGAAGGGCAAATGACAGATGATGAGATTGAGGCAATCGGAGCCGGAGACCAGGGGCTCATGTTTGGTTTTGCCGTTAATGAGACTCCTGAACTGATGCCGCTGCCTATTTCCATTTCCCATCAACTCGCACGCCGCTTGACGGAAGTGAGAAAGAACGGAACACTGCCTTATCTTCGCCCCGACGGAAAAACTCAGGTTACTGTAGAGTACGAGGGAGATAAGCCGGTTCGGGTTGACACCATTGTTGTCTCTACCCAACATGCGGAAGATGTTACTTTAGAGCAAATTCAAGCCGATATCCATGAGCATGTCATCAAGCCGATTGTGCCTGAACAGTTTTTGGATACGGAAACCAAATATTTCATTAACCCGACAGGCCGTTTCGTAATTGGAGGTCCTCAAGGGGATGCCGGTTTGACCGGACGTAAAATTATTGTCGACACATACGGTGGTTATGCCCGCCATGGCGGTGGTGCGTTCTCCGGTAAGGACCCGACTAAGGTGGACCGTTCCGGTGCTTACGCGGCTCGCTACGTGGCTAAGAACATTGTTGCAGCCGGACTGGCGGACAAATGTGAAGTTCAATTGGCCTACGCTATCGGTGTAGCCAGACCGGTGTCTATTAATGTAGACACATTCGGTACAGGCAAAGTGAGTGAAGAGAAGCTCGTAGAGCTGATCCGCAAGCACTTCGACCTTCGTCCGGCAGGTATTATCAAGGAGCTGGATCTGCGCCGTCCGATTTACCGCCAAACTGCCGCATACGGCCATTTTGGACGTACCGATGTAGATCTTCCATGGGAACGTACGGATAAAGCCGATTTGCTGAAAAAAGAAGCAGGACTATAA
>PLAR00071|000001_ERICI_RS00440|
TTGAAGCAAGGAGATCCGATAAAGGCAGACTATGATATTGTGGGGCAGGACAGCTGCAAAGGTTATAGTGCGTCTGATTTTAAAATGATGATCGGGGGCATACTATTCTCGTTGAAAACGGAAAGACCGCATCATTTTCCTTGGATGCATCCTCTCTTGGAGGATACCGTTCCAGAACAGCCATCGGCTATTCAACTGACCGGAAAAAAGTTATTGGATCACGTACGTAAGAAACGGGAACAGTGA
>PLAR00072|000001_ERICI_RS00445|
ATGGTATCCCGTCCCCTTGGCAGCAATGCGGTCAGCTTGTCCAACCAAACCGAATACGGGACTGAGCGGAAAGTAGTTGATGGAATAGGTATTTGGTCAACGGCGCTGAAAGGTCAGGCTAAAGGACTCATAATTCACGGTGATAACGAACTATTTATGTATGAGCGGGGAAAATATACCTTAGCGGATATGACGAATATTATAATCCTCTTAAATCGGAAGATAAAGCCTGACGGGTCTCTTTCCAACCCGGTTGGAAAATTCGAGGGAAACGGATTTATTCCTGTCAAATCTGGTGATACCGATATAACGGCGCGGTGA
>PLAR00073|000001_ERICI_RS00450|
ATGGATAACCGCTCTGTCCTGACAACAATCCGGGGGTATCCTAGTGAAGTAATCGGCAGGGTAGATATTGTGAAAGAACCGTCCGGAAATGAGGTTTTAGGCCTGACTTATGATTTTACTGGAGGGACCGGAACGAAAGCGGTCTATGCTGTCTTTAATCAGGGGGCAGGTTCTCAAATCGGGGGATTCTTATCAAATTATTCTGGAGTAGGAATTTTATCACTGTAA
>PLAR00074|000001_ERICI_RS00455|degS
TTGCAGGTAGACGCTTTAGACCGCGTAATTAAAAATGCACTGTCTGTTATGGAAGACAGCAAGTATCAGGTGTTTGAAATTTGCGAGAGTACGCGCAGGGAAAGGGAGTCTCTTGCGGCTGAGCTTCAGTATGTAATTGAAGAAGTCCAGCGGACCATCGATCAGGTGGATGGGCTGGAGAAAGATTACAAGAAATCCAGAATCCGTCTTACAGAAGTGAGCAGGGACTTTGACCGTTATCAAGAGCATGATATTAAAGTAGCCTACGACGCGGCAATATCCATTCAACTGCAGCTGACGGTGGCACGGGAAAAGGAAAACCATCTTAAAGCCAGACGCAATGATATTCAAAAGCGCATTAAGAATGTGGACCGCCAACTGGAGAGAGCCGAGATGATTGTGTCCCAGATGAATGTTGTGCTTGAGTATCTGTCCGGTGATCTCAATCAGGTTACACGAATTCTGGAATCGGTCAAAAACCGGCAACTGCTCGGATTGAAAATTATTTTGGCTCAGGAAGATGAACGCAAGCGCATTGCCCGCGAGATTCATGACGGGATGGCCCAGACAATGGCCAATGTAGTGCTTCGGACCGAGATTGCCGGGCGGATGCTGGACAAAGAGGAGTTTGATCTTGCCCGGGAAGAACTGGTTGATCTGAAAAGCCAGGTCCGCAGCGGTTTGGAAGAAGTCAGAAAAATTATTTTTAACCTCCGGCCTATGGCCTTGGACGATCTGGGACTTGTGCCTACGCTCCGCAAGTTTGTGCAGGATTTTGAGGAAAAGACGAAAATCCTTACTAAATTTGATTTTACAGGCAAGGAAAGTCGGCTGCCTTCCGGGATGGAAGTGGCTGTTTTCCGTCTGGTGCAGGAGGCTTTCTCCAATACTTTTAAGCATGCCAACGCTTCTTATGTATCGCTTGAGCTTGCTTTTAATCAAGATCATGTGACGATCACTATCACTGACAATGGGGTCGGGTTTGATGTAGAAATCACAGAGCAAAAAATCGCAAAAGGGAATAATTTTGGCATCTTGGGTATGCGGGAGCGTCTCCAGCTCCTGGAGGGTACAATGAACATATTCTCCAAAAAGAATGTGGGAACCAAAATCAAGATGCATATTCCCATTCGTTCTGAGAATAAGGAGGACGTAATAAATGGACTACCAGGGAAGCCCCAAACCTAA
>PLAR00075|000001_ERICI_RS00460|degU
ATGGACTACCAGGGAAGCCCCAAACCTAATCGTGTGAAGCTGATCCTTGCGGATGATCACCAATTGTTCCGTGAGGGACTCAAGCGTATTATTAACATGGAAGATGATATGGAAGTAGTCGGTGAATGCGGTGACGGTATTCAGGTCATCGAACTTTGCAATGAAATTCAGCCTGACGTTGTGCTGATGGATATCAACATGCCGCTCGAGAACGGTGTTGTGGCTACAGAACGGCTGAAGCTGATTTTCCCGGACATCAAGATTATTATCCTGTCTATTCATGACGACGAAAGTTATGTATTTGAAACACTGCGAAAGGGGGCTTCGGGTTATTTACTCAAAGATATGGAGGCAGAGTCTCTGATTAATGCGATCCGTTCGGTCGTGGCAGGTCATGCCTATATTCATCCTAAAGTAACCGGCAAGCTGATCAATCAGCTTCGCAGGATGACCTACCTGGATCATACCGGCGTAGCCGGAGGTAATCCGGCCCATGATTCTGCACTGAGATACATTGATTCTCCAAGCAGCCCTCTAACAAAACGGGAAGCGGAAGTTCTCCGCTTGATGGCAGAGGGACGCAGCAACAAATCCATTGGGGAGTATTTGTACATAAGTGAGAAGACAGTGAAAAATCACGTGAGCAGTATCCTGCAGAAAATGGAAGTGGATGACCGTACCCAAGCAGTGATTATCGCGATCAAAAATGGCTGGGTGACTTTATAG
>PLAR00076|000001_ERICI_RS00465|
ATGTGGATCGGACTCTTATGGATCATAGGCTGCTATGGACTTAGTGTTGCCATTCTTCATCTTATTTTTGGCCTCACCAAAGCTAAACCCCGCCAAAGTTCCCATTTTTTATTGATTACTAAAAATAATGGTCTGCATATCGAATGGTATATCCGCTCACTGCATGTATTCTCCTGGCTAAGGGGAAGGCAGGTGAAGGTCACCATTCTGGACGAAGGCTCAACCGATGATACGCTGCCCATTCTTGAACGTATGGCCGGGCAAGCCCGTATCGAACTGGAATTTCTCGCTTCAGGCACCTCTACGGAAGAGTGGCTTAGCCAATTTGAAGAGGGGGAAATACGCGTAATCCCTTTGAGCGGACGCGAGTATCTCGTAGAAATGCAGTTATGCGAGTCGTAA
>PLAR00077|000001_ERICI_RS00470|
ATGATTCCTTCATCCACCTTAATTGATTCCAACACGCTAACATCCCGTCTCTTTCATCTTATTCAATCTGCGGCCAAGACATGCCATCTTGCCTCTTGCCGTCCGGGGCAATTCCGCTTCCATAACGTGACGTTTGCCCGCTGGGCGAATCAAGACAATGAGGTTCCCTTCTTAAGTCAAGACGTATATACCCGGATTGTAAGGGGCTGGGAAGGGCGTGCCCTGCTTCCGGAGGAAGCGGAACAACTGGTTCAAACAGTCCATGGAAAAGGCGTCTTGGACGGTTGCTCTCCCGGTCTTCCCAAGAACAGAACCTCCAGCGTATCCTGGTGCAGCTATATCCAATTGGCGTGGCTCCAGGGTGATCTTGCCTGGGCAAGCGGCCTGGAAGCTGCGGAGCGGAGGAGCCTGCCGCATTTCTGGAAAGCGGAGAGACAATATACTTGCAGAAGATGCGGAAGCGGAAAGGACAAGCTGGTATGGACTTCTTGTCCTTACTGCCGGACGAAATGCCCGTATTGCAGCGAATGCCTGGGAATGGGACGCGTACGCTTCTGTTCCCCGCTCATTTATGGGGGGAAGCAATCATCTGTGACGTCTGGAGCCAAGTTAACCGGTGCAGGAGTCACCCCGGAGGATAAGGGGAGCGGTACAAAGGGGGACTGGAAGCTGAGCGAGGCCCAGTCTGCCGCTTCCGCCGAAGCGGTTCGGTTTCTGGACCGCAGAAGAAAGAATACTGCGGATAGGCAGCCGGACCGGTTTCTGATCTGGGCCGTAACGGGAGCGGGAAAGACCGAGATGATTTTCCCTCTTATAGCGCATGAACTGGCCCGTGGGGGGCGTGTCTTAATCGCTACTCCCAGGCGGGATGTGGTGCTGGAGTTGGCCCCGCGTATCGCGAAAGCTTTCGCCGGGGTGGAATTGGCCGTGCTCTACGGCGGAAGCACGGACCGCTGGGAACGAGGAGCCCTCACCATCGCCACCACTCATCAGCTCCTGCGTTTCACGCAGGCGTTTGACCTTGTGGTGATCGACGAACTGGACGCGTTCCCCTACCACAAGAACCCCGTGCCGCTGCTGCTGGCCGCGCCCCCACTGCGCAGCATGCTCGCTGCGCACAAGCTCTCCGCGCCGCTGGTGAAGAAGCTGGAAGCTTCGCTGAAGCGCGGCGCGCAGGTGTTTGTGTTCGTCCCGAACATCCGCTCCGTGGAGCCGCTGGTGCACCTGCTTCGGCAGGTGCTTGGACCGCTTCACGGGGGACGGGGAGGGACGAACACGAGGAAGTGCCCTGTCCCGTGGATACAGGGCACTTCCTCGAAGGACCCGCACCGGACGGAGAAGGTGCGGGACTTCCGGGACGGCGCCACCCGGGTGCTGATGACGACGACCATTCTGGAACGCGGCGTTACGGTCCCGAGGACCGACGCGTTCATCCTGGATGCGGATTCCCGCCTGTTCGACGCAGCCGCCCTGGTTCAAATGTCGGGCCGGGTGGGGCGTTCCAAGGACGACCCGGCGGGAACGGTCTGTTTCGTGGCGAAGGAGAAGACAAGCTCACAGAAGGAGGCCATCCGCCAGATAGCCATGATGAATGCCCAGGCCAAGAAGCAAGGATATCTGATCGATAAAGGGGGGAGAACATGA
>PLAR00078|000001_ERICI_RS00475|
ATGAACGGACTTGAACAAAGCCGGTTCGCAAAAGTATGGAAGAAAGTGTTGTCAGCCGCGCAGGGGCTGCTTTCACCGCGGGTTTCCGCCTGTCCGGGCTGTAATCAGCCTGCCGTATTGAATACCCGCCAGATGGGCCTATGCCAAATCTGCTATACGGGAATTCCCTGGATTCGTGAAGTCATATGTCCGATATGCGGGCGTTATGAAGAGTGCGGGGATTGTTTGCGAAGAGAGGAGACCTGCTTTATAAGAAACCGGAGTGCCGTCCGCTATGACGAAAGTATGAAGGAACTGCTTGCCCGTTACAAATACCGGGGAGATGAGCAATTAAGCAGTCTGTTTGGAGAAATGCTGTTGTTTGCATATTTTTTGCATCAGGAGGAGAACCGGAACTTGGCTGCTTCCAAGGCTTCCCCTCCCCGGGTGGTAACCTATGTGCCGTTAAGCGGGCAAAGGTTGCTGGAACGGGGGTTTAACCAGGCGGAGCAAATGGCTAAAGCGCTTGGGAAAAACCTGGAACTTCCCGTTGTCCCACTGCTTGTTCGCAGCCGTCATACGGATAAGCAAAGTCAGAAGACACGCAGAGGGCGTCTGGAGGATGTACAGGGATCGTTCGAACTGGATGAGCGGGTATGTTCTCTCATGCCTGCCTTTTTTCGTTCAGGGTTTGATCTCTACCTTGTGGATGATGTTTACACGACTGGCAGTACGATGAATGAATGTGCAAAAGTCCTGCGGGCCAAACTGCCCGCACGGGTGTTTGGTCTGACTTGGGCCAGGTAA
>PLAR00079|000001_ERICI_RS00480|
ATGAAAAATAGGATTGTGCTGAGTGCTGAACTTGAAAAAACGATAGCCGAAACAGGCTGTACGTTATCCAGGCTTTCCGAACTGGGAGGGGCCGCCGTCGGAAATCTAAGTGCCAGTCTGCGGGGGAGATCGCTGCGGCCTATTACGGTTAAACAACTGGACGCACTTACGAAGGTGCTTGGCCAGCCTGAAGGCCACTACTATGATTTGTACCTCGCGGAATGTTTTTATAAAGGCAGGGTAGCTAGGGCCAGAATGGAACCTTTCTTGGTCCGCTGTGCCCAACTTGGCAGGAATGAACTGATTACCAAAGCCATTCACTTATTGGTAGAACATCCCAAGTTTCCGGAACTCCTGTTTTCTGTAGCCGAAAAGTTATATTTGGGCGGTTTTGTTAAAGAATCGGTCCCCTTTTACGAAGAAGTGATTGAAGGCGAAAAGTATAACCATTCCGAGCGTCTGGCTATCAGCCACTATAGAATCTTTAGGGCCAAAATAGGACCGGATGCCGAAGAGAACTACAAGGCCTTGATCCGCTTTGAGGCTTTTCGCAATAAACTCCCTGAACATTTCCATCTGGATGCCTTATTGCATCTGGCAAAAGTTTGTTACTCATTACAAAAATGGACCATGGTTGAGCAATTTGCAGATGAATTAAGGATATTAACGACGATAGCATGCCAAAACGGGCTGAGAAGGCAGTATAATAGAAGGGTAGAAGAAATGCCTAGTCCCGAAAGACATCTTGTTGTCTATTATGGACAAGCTTACTTATTGTTAAGTGCGGCTTTAATTGAACAAAAACGTTATGGGGAATCCAAAAAATACATACAGGAATACGAAGACCTTACTTGGTTTGAACCATTGGATGAGTTGGGCAAAAAAGAAATGGAGAAGCTGCACTTATGGGCCAAGGCCAATAAATATATAGTGGATATACTGAGTGGAAACAGAACAAAGCTCCATGAATACGTGGATTTCCTTGCACAACATTCAAATGAGGTAGAAGATGGACTTTTAGTAATATTGGAAAGTGCAAATAAATATGAATATAACATAGACCCTGTTCTTGATAAATTCTCAAAAGCTTATTCCACTTATAACAATAGGAATGTCGTTCATACACATCGCTATTTTAGGTTTTGCTACCAGAAAGCCATATATAATTTTAAGCAGAGACGTATTAAAGAAGGTTTGGACCAAATTTTATACTGTCTTTCTTTGTCTATCGCAACACATAAAAATTCAGATACAGTCAATTGCTCAGCCCAGTTCCTTAAGTATATGGAGCATGCATCGGGATCTCAAAAGAATGACTTTATAATTATGATGAAAGGGGTATTGGAAGATGAAAATTAA
>PLAR00080|000001_ERICI_RS00485|pikAV
ATGAAGAGTACAAAACTGTTTATGCTGCCCTATGCCGGAGGATCCGCATCTGTTTATTTGAATTGGAAAAAACTTATGCCCCCGGAAGTTCAAATTTACCCATTAGAGCTGCCCGGAAGAGGAAGGCGGTACAAGGAATCCTTGATAAACTCTGTCCAGTCCATGGTTCCTGATTTAATAAAGAGTATGGAAGCATACGGAATATCTGTTCCTTATGCTATTTTTGGACACAGTATGGGAAGTTTGCTGGCTCTGGAGGTGACTCACGAATTAGTAAAACAAGGGTACCCGTTGCCGGTTTCTCTATTTCTGTCGGGCAGAGACTCCCCTGACTCCAAAGAGAAGCGGGTGTATCATAATTTGCCTGAACAAGAGCTTTTGCAGGAGGTTATCAAGATGGGCGGCACCCCGCCGGAGTTATGCGAGAACAGCGAGTTGATTGAACTTTTTCTGCCGATTATTCGGAATGACTTCAAATTGGTTGAGATCTATCATTGTCAACGGGATACGCCACTGGACTGTCCGTTTTTTATTCTTAACGGAAAACAGGACTCTTTTATAGATTTGCTTGAGATCGAAGGATGGAGTCGGTTCACATCGAAGCCATACACGGTGAAATGGTTTGAGGGAGAGCATTTTTATCTCCATGACCATACCAAAGAATTGTGCCAATACATCTGGCAGCAGTTACTTTTTCTATCGCTTTCCTCTGACAGCAATTTGACAACCACAGAACAATACTAA
>PLAR00081|000001_ERICI_RS00490|
ATGAGGCGTTCTTTATTGGGACAGGCAGCAAGAACAGGCTGGCTGCTTCTTCTTATGTTGTTCTTGCTTCCGATACATGAATCTGCTGTGGCAGCTGAAGATAGCGGGCTATCCCTTCAACAGAGACTGGATAGCGCTTTTAAAGGTGAAACCATCCGTATCCCCCCGGGACGTTATCAAGGCTCTTTCGTAATCCGTAAACCGCTTCGTCTGGAAGCGGAGGGGGAGGTGGTTCTGGTTGCTGACTCTGCCAAACCTCCGTTGACGATTCAAACGAACGGTGCCGTAGTGAAAGGCCTTCAGCTTGAGACCGCCTTTGCTGAAACGGAAGACTCGGCTCTATGGATGGAGGGATCAGGTAACGAGGTATCGGAACTGAATATCCGGACCTCCGGAACCGGAGTGCAGCTAAGAAATGCCCTTGAAAATATGCTCACCGGCATCGGGATAACCCGGATTTCCGGGGTTAACGGCGGTGGAGAAGCACAAAGAGGCAATGGTATCGATGCAAGGGAATCGCATGGCAATTTCATCCGAAACTGCTTCGTAACCAATATGTTTGATGGGATTTATCTGGAGAATAGCGACCATAACGAGGTAAGGGAATCTGCAGTTTCCATGTCCCGGTACGGGTATCATCTGATGTTCAGCAAGGGGAACCGCTTGGTGAATAACTCCGGGGACCGCAATGTAACAGGAGCTATGGTGATGACTTCGGAAGATGCTGTGGTTACGGGAAACCGGTGGATCAAACAATCGGAAAGTGTAAATTCACAAGGTCTGCTGCTCTATGACGTTAAAGGATCACGTTTTGCCGGAAATGAAGTGGAAGGGAACCGCGTAGGGATGTACATAGAGCTTTCCGATGAAAATGAGCTGACGGACAATGTGGTCCGAAGCAATTTTATCGGCATCCAGATCAAGCATGGAAGTCATAACCGCATTCAGGAGAATAGTTTCCTGAGCAACGTGTTTCAGGCAGAAGCCCAGGAAAGTAGTGAAAACCAGGTATCCCGCAACTACTGGGATGCTTTCAAGGGGCTGGATACCAGGGGGACGGGTTTCAGCTCGATCGCTTTTCAGGTGAATCCTTTTTATTACACGCTAACGGATGAAACTCCGGCTTTTCAGCTGTTTTTCCAGTCTCCCGGGTTGGCACTGCTGGAGCAGATGATGGATTCCGGCTTATCGGAACAATCGTTTACGGATACGGCTCCTGCGATGGGCCCGCTGCATGAGAGCGTACCGGTACCTTTACCAGGATGGGGGGCACTTGTATTAAGCCTGCTTTTGGCAGGAGGAAGCTTTTGGATATGGATAAAAATGGGGGTTCGATCAAAATGA
>PLAR00082|000001_ERICI_RS00495|
ATGAAAAAAATAGGGATATTTATCTTGACAGCGGTTGTATGTCTGGCAGTTTCGGCGTGCGGGTCCAAGCTGCCTGAACCGGCAGATATTGTAGAAGGCGTAGATAAATGCGAGATTTGCAATATGCAGGTGGCCAATAATCAGCATGCCACCCAGATCATTTTAAACGATGGAAAAATATTGAAATTTGATGACCTCGGTGATATGTACGCCTGGATCAAGAAAAACGGCAAAGGGAAGATCAAGGTCCAGTATGTGAGGGATTTCCATTCCAAGGAATGGATTAATGCCAAAGAAGCTTCCTATTTATATGATCAGGAATTCCAGACTCCGATGGCTTTCGGTGTGCTCTCTTTTAAGGACAAAAACGGGGCAGAATCCTATCAGAAAGAACAGCAGAAAGGCAAACTGCTTACCTATGAGGATCTGGACAAGCATAGCTGGGAACCAAACCGTGAGATGATGAAAAAGATGAAGGAAGAACATGGTGGTGGTCATGAACATAAGGACGGAGAGCAGGGACACCAGGATCACGGTAAGCAGGACGGGGAACATGGCGGTCAGGATAACAATCACAAAGAGGATACTGCAAATCGGGGAGATAGCCATCATACTCAGGATGCCGGACAATCAGGTAAAGAGCACGGTGGATATGAATAA
>PLAR00083|000001_ERICI_RS00500|
ATGGACAGCTTGATTATCGCCAAACGGGAAATGAGGCTCGGGTTTCGTAACCCTTGGGCGTATACTTTTCTTGTTCTATTTACTGTATTCAGCCTTGCCCTGCTGCTGATTCAGTCGAGGCAGGCCTTTGAAGGCTACACCTATTCGACCGGATCGATGCTGCACCTTATTTTATATTTGCTTCCTTTAATGGCTTTGATGCTGGGTTCGTTTTCCGTAACCGGGGAGAGAGAAGAAGGGAGATGGACACTGCTTTCCACTTGTTCCCTCTCTACGGTACAATTTGTTTTAGGCAAGTATGCCGGCCTTGCTGGTGTGATTTGTGCCATACTCGCTTTTGGCTTCGGTTTTTCCGGATGCGTCAGCTATGTTATGGGAAGGGGGATTAATCCTTCTTGGCTGCTGTTCTTTTTCTTACTCTCTCTTGTACTTGTTTTGCTTTATCTGGGTATAGCGATGTTAATCGGAACCTGCTGTAAAAACCGGTGGCAAGCCCTGACGTTTTCGGTATGCGTATGGTTTATCACCATTTTGGCCTGGCCGACACTGCTTGTTTCCATTCTGGGGACTCTTCCTTATTTATGGATCAAGCCGGCCTTGGTGGGAGCCACGTTCTTCAATCCGGCTGAACTTACAAGGGTGTTTATGGTCATTCGAATGGGTGGAGGCTCTATTTTTGGTCCCGAATACTATCAGTGGATAGATTGGATACGTGCCTCCGGGGCTCCTTTTATATTCGGCGGCTTATGCCTGGCCTGGATTGGTGTTTGTCTGGGTATAGCCTGCCTGATCTGGGAAAGGAGGAGATTCCGTGAATGA
>PLAR00084|000001_ERICI_RS00505|yxlF
GTGAATGAATCCGGACTTTTGGTTCAACAGGTAAGCAAACAAATCGGGAAGAAAACGATTGTTCATCCGTGTTCACTAAAGGTGAGGCCCGGGGAAGTCCTTGCTTTGTGCGGAGGAAACGGAGCCGGAAAAAGCACTTTACTGCGTATGATGGCAGGTCTGCTGTCCCCTACTTCGGGGGATATTAAACTGAACGGTCTCGAGCCAAAAGCTGACCGCAAGGTTTATGCAAAGGCAATTGGATATATGCCGGACCATTATGAATTCGAGTCGTCTCTTACCGCCTCCGAAACCCTCCGTTTTTTTGCTGATCTGAAAAGGGTTGGCCAGGTTCGCATGGAAGCTGTTCTTAAAGCGGTTGGTTTATCGGAGGTCCGCCATGCGAAGGTATCCTCCTTATCCAAAGGCATGAACCAGCGGCTGCTTTTTGCCCAGGCTATGCTGGCTTCCCCTGTGTTAATGCTGCTGGATGAGCCCACTAACGGGCTCGATCCTTATTGGGCGGATGCTTTCGTATCTTTAATCCGGGAAGCTAAATCGGAGGGACAGGCGGTAGTGTTTTCCACTCATCATTTGCATATAGCGGAACAGATAGCCGACCAGGCGGCATTCTTGAAAGAAGGCCGTGTGGTTCATACCGGACCGCTAGCCTATTATCAGGAGCAGTATGGAGAGGCCGGATTACAGGGCGCTTTTAATGAGCTTTTCGGATTTGCGCTATCGCCGGAAAACACCTCTATGAATCTACAGAAAGAAGTGAGAAAATGA
>PLAR00085|000001_ERICI_RS00510|
ATGAAACGATCCAATCGTTGGACCCGGATAATCGGGCTATTCATGCTTACAGTTTGTCTTGCTGTATTGGCGGCCTGTGGGAATGTGACGGGACCAGGCGGAGAAGACGCAGAAGCTAAAGCGGAAATCACCTTCACAACAGATCCGGCTTCTCCGAAAACTGGAACCCCCGTCAAACTCAAAGCAGATGTAAAAGGCTTAAGCAACTATATGGATGCGGCTGCCACTGTCCAGTTTGAGATTAAGCCTGCCGGAACGGAAAAGAGAGAACTGGTGAAGGCCGAGCGGCTCAAAAAAGGGGATTTTGAAGCGTCCAAAACGTTTACGGAAGCCGGAAAATACGAGATAATCGTACATTTTTATTCGTACGAGCTTCATCAATATCAGGAGCATACCATCGAAGTGAATTAA
>PLAR00086|000001_ERICI_RS00515|
ATGGATATTGCGAACTGTCCGGTATGCGGCAAAATTTTTGTAAAAGGAATCCGGGATATTTGCCCAAACTGTGTAAAGAAACAGGAAGAGCAATACGAGCGCTGTGCGGAATATTTACGCCAGCATAAAGGAATTACACTTTATGAGTTGAGTGAGGCCGTAGATGTGCCGGTACGGCAAATTACGAAATTCATCCGGGAGGGACGCATTTCCATCGAAAACGCCCCCAATATGTCCTACCCCTGTGAAGTATGCGGTGAGATGATCCGGGAAAATTCCATGTGCGAATCATGCCGGAGTCGTTTGATTAGGGACATGGCGCAAGCTTTGGAGGAAAAAAGGGAAAACTCCGCCTCATCCGGCCGTGAGTCGATTAAGTACAAAATCAGCGATCGTCTTGAAGACCGCCGCTAG
>PLAR00087|000001_ERICI_RS00525|yvyG
ATGCCCATGTCGATAGAAAAAATGGTTCATGTCATGGAGGGGCTGATTCGCCTTCACCGGGAACTGCTTGTCCTGGCCAGAGAGAAGACACCCGTGATTGTCAACAACCAGGTTGAAAAGCTCAACCTGATTGTCCATAAAGAGAACAAATTGCTCAGAGAAATGAATGAATTGAATCAGGAACGGATTCAGGCCACCGGCGAATATTTATTGGCCCGCGGTTACCGTCCTGACCCTAAAGTGACGATCCGGGATTTAAGCCGGCTTATTTTTAAAGCCGAAGAGAAGAAGGAGCTGATGGAACTTCAGGAGGAATTGATGGGGCTAATTGAGGAGCTTCGTCCGATCAATGAATTGAATCAGAAATCGATAGAACAATCGCTGGCTTTTATAAATTATTCGTTAGACTTATTCATCCAGACTCCGGAAGTGGAGGCTGTATACCGGAATCCGCAGGAGGCTTCAACTTCAGGTGTCACCTGTCTTGGAAGGTTTGATTCTAAAGCGTAA
>PLAR00088|000001_ERICI_RS00530|flgK
ATGAGATCCAGTTTTTTTGGCTTTGAAACAGCCAAACGAAGCATGCTAGCCAGTCAAAACGTATTAAATATTATCGGGCATAATATTTCGAACCAACACATTCCTGGTTACTCCAGGCAGCGTGTAAACTTAAATGCATCTATGCCCATTGAATATCCGGGAATTGGACATACCACAATTCCGGGACAGATGGGAACAGGCGTTGATATGCATTCCATTACCCGGATTCGTGACCGTTTTCTGGACGAACAATTTCGTAATGAATACAAAAATCTGGGAAATTGGGAAATTCAGAAAGATACTTTGGATAAGTTGGAAGGGATTTTTCCGGAGCCTTCAGATACCGGATTAAGAAAAGTCCTGGAAAACTTCTGGGATTCATGGGCGGAGTTTTCCAAAGACTCAGACAAAAATACCGGCAGAAAGCTGATTCGCCAGAACGCAATAGCACTTACAGAAGCCATAAACCAGGCCAGTAAACAGATTAAGGACATAAGCCAGGGTCTGGATAAGAGCTTAAATATGAAGATAGAAGATGTTAACTCTATACTGAAGACCATCTCAACCCTGAACAATGAGATCACTCGTGTGGAGAAGATGGGCGATCATGCGAATGATCTTCGTGACGAACGGGACAGGATGACTGACGAGTTGTCCAAAATGATGAATATTACCGTGTCGGAGGGACCGGAGGGTTACAACATCTCCATGGGCAAAGTTAATTTGCTATCTGGGACGGAGGTAAATCCGGTAACAAAGGAATCCATTGAAGAATCCTTTAAATCAGGGGATTTATCAAGCGGGGAACTTGCAGGTTTGATTACATCCAGGGATACTTATGTCCATGACTACAAAAAACAGCTTGACGATATTGCCAATACTATTGCAAACGGTGAAATTACGATTACGATTCCAAAGGGATCTGTACTCCCGGAAGGTACGGTGTTGGATGGAGTTACTTACACAGGGGCAAACCGCACACTAACCGAGGATTTGACCGTAACGGTCAAAGGGCTTAACGGCCTTCACCAGCTTGGATATATAAACGGGAACCCTCCTGAGGCCGGAGGGCCGTTCTTCACAACCAAGGACGGATCTGATGTGATTACAGCCGAGAATATTTGCCTGAATCCGGATATTATCAATGATCCGAATAAAATAGCGAGTTCTATGGCAACAGAAGGTACGGGGGCAGATGAGAAACTGATCAGCGGAAATAATACGCTAGCCAAACTTATGGCTCAATTAAAAGATACCAAGTTTACCTTTAGCGGGGCGGGGCGTGGGATTACAAACAGTACAATAAACGATTTCTATGGATCTTTAGTAGGACAGCTTGGTGTGCAATCTAAGGAAGCCACCAGACAGTATGAGAATGAAGGAAAACTGGTAGTGCAGGCAGATACTCGGCGAACATCTGTAAGTGGTGTAGTGGAACTGGAAGAAATGATGGAAATGGTAAAATACAATCATTCCTTTAATGCCGCAGCACGATTTATGACTACGTACGATGAAATACTGAATAAATTGATTAATGGAACCGGAACGGCAGGTCGGTAG
>PLAR00089|000001_ERICI_RS00535|"flgL,flaB3"
ATGTCTATGCGTATCACGCAGGGAATGATGCATTCACAAATTAATCGAAACTTAAATTCGACTTTAAACAAACTGGCTGACATAACCATGCAAATAAATACCGGACGTAAACTGAACAAGCCATCGGACGATCCGATAGGGGTTACATATTCCGTTTATTACCGCAGTGAACTTACGGCTAATCAACAGTATAAGAAGAACGTCGAAGATGCTTTATCATGGTTTGATTTTAACGATAAAACTATCGGCCAATCAACGGATATTATGCATCGTCTTAAAGAACTGGCTACAAACGCGGCATCATCGGGGGGAAAGTCCCCGGAAACATTGAACGGTATTAAAAAAGAAGTCAATGAATTGAAGGATGAGCTTTTGAATATCGCGAACAGCCGGTACAATGGCAGGTATGTATTTAACGGACAAAAGGTGGATCAAATGCCTTACACTGAAAAAACGGCTGCTTCAGCTTTTACCGATGCCGGTAAAATTATTTACGATATAGGTGCAGGTGTTCAAATTGATATCAATTATTCGGGTGGGGAAATTTTTGGAAATCCTGAAGATGAAGATCAAATTTTTAAAGTGTTGGAGGAATTTTCCCAGGCCCTGGAAAACGAAGATTACGATCAGGTTAACGCCCTGAGAGGCAAACTGGAAAGCCGTTTTGATAAAATGCAGTCGGTCCGTTCGGAAGTAGGGGCTAAGGTAAACCGTGTAGAACTGACCCGAGAAAGGCTGAAGGATCTTGAGACAAATTTAACCAGCCTACAGGCCAAGACAGAAGACGCCGACATTATTAAATTAATTTATGAAGAAAAGATACAGGAAAATTGTTATCAGACTTCTTTGGCAGTAGGGTCCAAAATCATTATGCCTTCTCTTGTGGATTTCATGAGGTGA
>PLAR00090|000001_ERICI_RS00540|
ATGATACCCATGATTGCGATGCACCAGGAACATGGCAGGATTGGAATGAATACGGAACCAGGACAATATGAGATCCGCCAGCATCAAGCGGATATGCAAATAAAGACCACTCCTGCCCATGTGGAAATCAGAAGTCCAAAGCCAGAGATGTATATTGATCAAAGCAAGGCTTGGGAAGCATTGAACGGGGGGAAACTTGTCCCTTTCCTGAACCATATTTATTCCCAAACCCCGCAAATTGTGCTGCAAGCTATTGCCAATATTGTAGAACGGGGAAATCGGTTGGCTGCTTTTCATAAAGGGAATGCCATTGCGGATATAGGTACAGAGTGGCGAAATGGCAGATCCAAAATAGATTATTTGGGTCCGGCCAGCTCAAATAACGTAGATATCTACTTTGTGGTAAATGAAAAACAGAAGGACGTAGTAGAAGGCGACTTCCAGTTGCAGGTTCGGGTGAATAAGCCGGAAATCAAGTACCACAGTGGAGAGTTGAGCATATGGATGGAGAAGTATCCTTCCCTTACAATCACTCCGCCTGTCGTTGATCTCAAGGCCTAG
>PLAR00091|000001_ERICI_RS00545|fliW
GTGTTTTTAGAAACGTCCCGCTTTGGGGAAATTGAGCTGGAGGAAGAACATATTTATTCATTTGCAAAAGGAATCCCCGGTTTCGAGGAGTTTAGGCGATACATTCTGCTGGATATGAATAATACGCCCTTTTCCCACTTGCAGTCTGTAGAAAATGGGGATCTTGCTTTGGTTGTTGTGGATCCGTTTTCTTTTTATGCGAATTATGAGTTTATCCTTCCCGATACAGTCATGCAGGAATTGGACATTGAAAAATCGGAGCAGGTAGCGATTCGCTGTGTCGTTACGGTAAAACGCCGATTGGAGACAGCTACGGTAAATCTTTTGGCACCTCTCGTATTCAATGTGGAGAAACGGAAAGGAAAGCAGATCATTCTGCATCAGTCTGCTTATACGACTAAACATCCTTTACTCCCACCTGCCAGTCTAACCTCAGAAGCAAGGAAAGAGGGGTGA
>PLAR00092|000001_ERICI_RS00550|csrA
ATGTTGGTATTATCCCGAAGGAAAGGCGAATCCATCATTTTGCAGGAGAACATTGAAATTACAATTCTTCAGGTAGATTCTGATACGGTCAAAGTTGGTATAACGGCTCCCAAGGACGTGGACATTTTCCGTAAAGAGGTATACCTAGCCATCCAGGAGGCCAATACAGAATCCGCCCAGTATGCACTTGATATAAAGGAATTGAATGAAAAATTAAAAAAATTCTCAAGAGCTATTAAACTTTCTGAAAGGGATGTCGATAGTATAAGTAATGCTGATTGA
>PLAR00093|000001_ERICI_RS00555|hag
ATGATTATCAATCATAATATTACTGCAATGAACACGCATCGCAACATCGGCATTAATAATCTGAGCTCCAGTAAAAGCATGGAAAAGCTGTCTTCCGGTCTACGCATTAACCGTGCGGCAGATGATGCGGCGGGACTTTCCATCTCGGAAAAAATGAGAAGCCAAATCCGCGGTCTCCAACAAGCTCAGCGCAACGCCCAGGATGGTGTTTCCCTTGTACAAACGGCTGAGGGTGCAATGAACGAAATCAGTGACATGCTCGTTCGTATGAAAGAACTGACTATTCAAAGAGCCAATGGGACCTTCAATGAGGATGATAAAGCCAACCTTGATCTTGAGATGATTCAATTGGCTGAAGAAATAAAAAATATTCAGGAAAAGACCAAGTTTAACGGTAAAGAAGTCTTTAAAACGGATAACGAATTCAAAATTGTAACCGGGGATTCCGAGGATGTTTCCCTAGTAATCAAGGGGGCAGACATTTCTCAAGCAGCTGGACTACTTGAGAAATTGAAAGGAAAAGAAGATTCTAAAGCACCTGAAGATCCTAAAGCACCTGAAGATGCAAAAATTAAAGTATCCGATATTGAAGACGCAATAAAGCAAGTAAATACGGCTCGTTCCACGCTGGGTGCTCAGCAAAACCGTCTGGAGCATACGGTAAATAACCTGGGAACTACAACAGAGAACCTGCAAGCCGCAGAATCCCGTATTCGCGATACCGACATGGCCTCCGAAATGGTGAAACTGACGAAAGACAACATACTTTTGCAAGCTTCCCAAGCCATGCTGGCACAAGCGAACCAGCATCCCCAAGGCGTGCTTCAATTGCTTCGCTAA
>PLAR00094|000001_ERICI_RS00560|
ATGAAAACATGGAAGTACTTTGTAAAAATAATATTAAAAATGGTAACACGAAATTTAACCGGCCAGACCCTTGCTCTTGGCTATGAGGCGCTTTCCAGCCCCCATTCGGACTTTCACCCCAGAGATGACACCCAGTTGGACGTATATGCAAAAAAAGATCCTGAACATAAGTTCAGAATCTTTAATGAGTAG
>PLAR00095|000001_ERICI_RS00565|fliD
ATGAGAATTAATGGTTTTAGTGGTATGGACATTGATTCAATGATAGCAAATTTGATGAAGGCCCACCGCCAGCCGATCAACAGAATGAATCAGAAGAAGACTTTGTATGAGTGGCAGCAGAACAGCTACAGAGAAGTTAATAGTAAATTAGTAGATTTCCGCAATAACAAATTATTATCAAAATATACTTCCAGTTCCTTTAATACTTTGAAGGCTGCGGTATCCGGAAATGCTTCCGCCATTACGGCAAAAGCAACGAGTAAGGCAGCAACCGGCACCATAACCATAGACGTGGAAAGTCTGGCCTCTTCCTCAAGGGTAAAAGGAAAAAACAGTCAATTAGCGGGCAGAGGGGATGAAAAATTGGCTGACCTGGAGGCCGCTGGAGTCCTCAAGTTGGATGGAGAAACCTCTATCAAAATAAACGGGGTGAGCATTGACTTCGATCCGAATACAGACACCTTGAATACTATCGTGCAAAAAATCAACGGGAATAAAGAAGCAGGGGTAACCGCTTTTTATAATCCTGATAACGGACAAATCTCATTAACATCCAAAACAACAGGAACCAAAGAAATTTCACTTGGAGGTTCGCTTCTCACAGGTACAGATAATTTAAATCTGAATGAAAAAATCCAGGGAACTGATGCCAAGGTGGTTATCAATGGAGTTGAGGCAACTTATTCCAGCAACCAGTTCAGCGTCAATGGAATTGAAGTAACCTTGCATGCAGCAACCGGCAATCAGCCAAGCATTGTAAGTACAAGCCTTGATGCGGATCAGATTGTAGAAACCATCAAGTCTTTTATTAATGATTACAACGAAGTACTCAAGTTACTGAATGATAAAGTAATTGAAGAACGTTACCGTAAATTTCCGCCTCTTACTGATGAACAGAAAAAGGATATGAAGGAAGCGGATATCAAGCTGTGGGAAGAAAAAGCCAAAAGCGGTATGCTTAAAGGAGACCCCATTCTTAGAAAAGCCATTTCTGAATTGCGTTCTGCTATGACTACCCCGATATACCTCGGACCCGCTGATGCCACTTCGGAGGAAAAGGCTAAAAACAGCATTACATTAGCCGATATCGGCATTGAAACAGGTAAATGGTTTGAGGGCGGGAAACTGACCCTTAAGAATGAAGCCAAACTGAGAGAGACACTAGAGAAGAATCCCGAAAAGTTAATGGCCTTCTTCACCAATAGACCATCCGGGGACAATCCTCCACAAGAACAGGTGGGGGTTTTTAACAAAATGGTTGACAGTCTAAAAGGGACCTTGAAAGACATCTCGGATAAAGCTGGGACATCCCGCTACAGTACGGATAAAGGCAGTACATTAAAAGATCAAAGTATACTTGGTAAGCAGATAGCTGAGCTGAACAAGAAAATTGATCAGACCAATGCTAAATTAAAATCAATTGAAGACCGGTATTATAGGCAATTTACTGCCATGGAAGTCGCTTTAAACAAGTTGAACTCTCAATCCGGAAGTTTGATGAGCTTTATGTCTAAATAA
>PLAR00096|000001_ERICI_RS00570|fliS
TTGATCCCTTCTCCCTATCAAAAATACCAACAGACCAAGGCGCAGACAGCTTCGCCGGCTCAGCTACTGCTTATGCTGTACGATGGAGCGATCCGCTTTGTTAAATTGGGTATAGAAGGCATACAAGAACACAATATGGAAAAGACAAATACGAATCTATGCAAAGCACAGTCCATTTTACATGAAATGATTGCCTCCCTGAATTTTAACTACGAGATTTCTAACAACCTGCTGCGAATCTACGAATATATGCTTCATCAGCTCATCCAGTCAAATGTGAACAAATCTGCAAAGCCTGCAGAAGAAGTGCTCTCTCAGTTAATGGAATTAAAGGAAGCCTGGACAGAAGCCGGCAAACAGGCTGCAGGGTCTGTAGCGGGGATATCCCAACATGGATAA
>PLAR00097|000001_ERICI_RS00575|
ATGGATAAGCAGAACTCCCTTTCAACCTTAATTGTCGAGTTAAAGATGCTTACAGAGGGTATGTTGGCCCGTCTAAGCAGAGCAACATATGAGGAACTGGAATCCTTCGTAGAGCAGAGGGGGAGGCTGATTCAGGCGATTCAAGGCCTTCCTGTGGATGAAGCAGAGCGGAAAGCCCATTTACCCACAGTTCAGAACATCCTGTCGTTTGACGGAATTTTTATCCAGCGGATGGAGGATTTAAAGGACGAGGCCACAAACGGGTTAAAGCGGATGAATCAGGCCAAATCACAGAAATCCGCTTATGCTGCGGATTATTCGCCGGAAAGTATTTTATTCGACTACCGGAATTAG
>PLAR00098|000001_ERICI_RS00580|cspB
ATGCAAGGTAAAGTAAAATGGTTTAATGCAGAGAAAGGGTATGGCTTTATTGAGCGTGAAGATGGAGGAGACGTATTCGTACATTTCTCCGCTATCCAAGGCGAAGGCTTTAAAACCCTAGAAGAAGGACAATCCGTAGAATTTGATATTGTGGAAGGCGCTCGCGGACCACAAGCTGCTAACGTAATCAAATTATAA
>PLAR00099|000001_ERICI_RS00585|"raiA,yvyD"
ATGAAGTATAAAATTCGTGGAGTTAACATCGAGCTTACCGAGGCCCTTAAAGATTACGTGGACAAGAAAATCAGTAAGCTGGATAAATATTTTGAAGCCCCCCTTGCCTCGGAGGCCAGCGTGACGCTCAGCGTCATCAAGGACATGCATACGGTTGAGGTTACGATTCCGATTTCCGGTGCCCTGCTCCGTGCAGAGGTAAAAAACGACGATATGTATGCCTCGATTGATCTGGTGGTGGATAAGCTCGAAAGGCAAATCCGCAAGTACAAAACGAAAATGAACCGGAGGATCCGTCAAGAAGGCGGTAAGCGGGATCTCTTCGTAATGGAACCGAGCAGTGTTGCTAACACCGTGGAGGAAGAAGAATACGAACTCGTAAGAACCAAACGGTTTACTCTAAAGCCAATGGACGTCGAGGAAGCGATCCTTCAAATGAACATGGTCGGACATAATTTTTTCGTATTTGCCAATATGGACACTGATCAGGTGAATGTGGTCTACAAACGTGAAGACGGCAGATATGGTCTGATTGAACCCGCGATTTAA
>PLAR00100|000001_ERICI_RS00595|
TTGAAGCTTGAAGTTGCGAAGTCTATCAAAGTTACAAGAAATATGATTTCAAAGCAAGATGGTAATTTACCCTTTGAGATTCTTGACCAATATGGAAAAGAAATGAACAGTGATGATTATAAACTAGCTGCTTATGCATGTATGATCGTACCCAAAATCTATCCTATTAGCGCAGAGATCGTTAATTCAAACAATCCGCAAATTGAATACAATCATTTTTTCTATAATTAA
>PLAR00101|000001_ERICI_RS00600|secA
ATGCTAGGATTGGTTAAAAAGATATTTGGTGATTCCAACGAGCGTGAACTGAAGCGATACTGGAAAGTCGTGGAAGAGATCAACAAATTGGAGCCTATCATAGAGGCTTTATCTGATGAAGAGCTAAAAGGCAAAACGGCCGAGTTCCGCGCTAAGCTGGACGAAGGCGTAGACATTGATACACTGCTTCCTGAGGCCTTTGCCGTGGTAAGGGAAGCTTCCAAACGCGTTCTGGGGAAACGGCATTATGATGTGCAATTGATTGGTGCAATGGTTCTGCATGACGGAAATATTGCGGAAATGAGAACCGGGGAAGGGAAGACGCTGGTCGCCACTTTGGCGGTTTATTTAAATGCCCTTCTCGGCAAAGGGGTACACGTAGTTACCGTCAATGACTATCTGGCCCAGCGGGACAGTGCGGAGATGGGACAGATTTATGAGTTCCTCGGCATGACGGTGGGTGTGAATCTGCATGACCTTTCCCATGAAGAAAAACAGCAGGCATATGCATGTGATATTACCTACGGGACCAACAACGAATTCGGATTTGATTACCTCCGGGACAATATGGTGCTTTATAAAGAGCAGATGGTACAGCGTCCGCTCTATTTTGCCGTTATTGACGAAGTGGACTCTATTCTGGTCGATGAAGCGAGAACTCCGCTGATCATCTCCGGACAAGCAGCCAAATCCACGGATATGTATTATGCTGCCGACCGGTTCGTCAGCAAGCTGAAGGAAGAGGAAGACTACACGGTGGACATTAAAGTCAAATCCGTTGCGCTTACCGAAGCCGGTGTGGAAAAAGCGGAACGGGCTTTTGGCGTAGAGAATTTGTTTGACCATCAGAATATCACCTTAAATCATCACGTCACCCAAGCGTTGAAGGCACATGCCATTATGAAGCGCGACGTAGATTACGTTGTACAGGACGGAGAAGTCCTTATCGTTGATGAGTTTACGGGACGCATTATGACCGGACGACGCTATAGTGACGGCCTTCATCAGGCGATTGAAGCCAAGGAACAGCTGGAAGTTCAGAATGAGAGCATGACCCTGGCGACCATCACGTTCCAGAACTACTTCCGGATGTACCGCAAGCTTTCCGGCATGACTGGTACTGCGAAAACGGAAGAAGAGGAGTTCAGGAAAATTTACGGATTGGATGTAATTGTGGTGCCTACTAACCGCCCTATGATCCGTAAAGACCATCCGGACGTAGTCTATAAAACGGAGAAGGCCAAATTCCTGGCGGTGGTGGAAGAGATCATGAAGCGCCACAAAAATAACCAGCCGGTTCTGGTGGGTACGGTTTCCATTGAAAACTCCGAGCTGTTGTCCGAGCTTCTGAAGCGCAAAGGAGTTCCGCATAAAGTATTGAATGCGAAGCATCATGCCCAGGAGGCGGAGATTGTATCACGGGCAGGCGAGCCGGGTGCCGTAACAATTGCCACCAACATGGCGGGACGCGGTACGGATATTGTGTTGGGTGAAGGTGTAGCTGATATAGGCGGACTGCATATTATAGGTACAGAACGGCATGAAAGCCGCCGGATTGATAACCAGCTGCGGGGACGTGCCGGGCGCCAGGGTGACCCTGGGTCTACACAATTCTACCTGTCCCTTGGAGACGAGTTGATGAAGCGGTTCGGTGCGGAGAACATCATGAATATGATGGACCGTCTTGGCATGGAAGAAGACCAGCCGATTGAAAGCCGGCTGATTACCCGCGCGGTAGAATCTGCACAGAAAAGGGTAGAAGGCAACAACTTCGATGTACGGAAAGTCGTTCTCCAGTATGACGATGTTATGAACCAACAGCGTGAGATCATTTATAAACAACGCCTTGAAGTATTGGAATCTGATAATATCCGCGAGATTGTGGAAGGAATGTTGAATTCCGTAATTGAAAGGGTAGTTGAATCCCATACTAACGAAGATATTCCGGAAGAATGGGATCTTGGAGCCGTTGCTGATTTTGTAAACAAGACATTCTTCTCGGATGAGGATGAGCAGATATCGTCCGAAGATATATGGGGCAAAGAAAAAGAAGAGATCATAGAGTATCTGCAAGAGCTTATCGCTCAAAAATACGACCGCAGGGAAGAAGAGATCGGTACTGAATTCATGCGCGAGTTCGAGAAAGTGGTTGTGCTTCGCGCGGTAGACAGCAAATGGATGGACCATATTGATGCCATGGACCAGCTGCGCCAAGGGATTCATCTTCGCGCTTACGGCGGAACAGACCCTCTTCGTGAATATCAATTCGAAGGCTTCGAGATGTTCGAGGAGATGATTAACAGCATCCAGGAAGAAGTGGCCATGTACATTATGAAGGCTCACGTGGAAAGCAATCTGGAACGGCAAGAAGTGGCTAAAGGACAGGCGGTGGACACCAAAGCCGAGGAGGGCGGCAAAAAGCCGGTCGTCCGGGAAGAACGCATAGGACGTAACGATCCTTGCCCATGCGGCAGCGGTAAGAAATTCAAAAACTGCCACGGGAAATAA
>PLAR00102|000001_ERICI_RS00610|
ATGGAATACATACTATTGTTTATCGGCTCTTTTATTATGGCATGCAGCTTTAATTTGTTTCTCCTTCCTAACCAGATTGCCTCGGGAGGGGTATCCGGGATTTCCGTCGTCCTGCAATCATTCGGTATTGAGCCGGCCTTTACCCAGTGGATGTTCAATATCCCTCTTTATATTTTGGGAGTCTGGCTTTTAGGCAAACAACTGGGAATCAAGGCCGCTGTAGGTTCACTCATCTTTCCGTTCTTCGTCTTTCTCAGCAGCCATTTCCCCCCTCTTACAGATAATACACTTTTGGCGAGCATATATGGTGGAATGGGAGTCGGTCTCGGCCTCGGCCTCGTTTTCCTTGGAAGAGGCTCAACAGGGGGACTGGCGTTAGCCGCGCAAATTATCCATAAATATACAGGGATCACCCTCGGCATTGCGGTGGCCATTATGGATGGTCTTGTTATTGTGTCGGCGGGCTTCGTGTTTACTCCGGAAAAGGCTCTATTTGCTCTGATTGGTTTGTTTGTCACCAGTAAAACCATTGATATTATTCAGACAGGATTCAGCAATACCAAAGTGGCCTATATCATTTCACAGGAGACGGAGAAGCTGAAGGAGGCAATCCTGTTTGACCTGGACCGAGGACTGACTTCATTAAGCGGCTGCGGGGGATATACGGGTGATCCGAGGACGCTTCTCATGGTGGTTATCAACCAAAGCGACGTACCGAAGCTAAAATCAGCAGTGAAAGCAATCGACCCTAATGCGTTTATTATTTTGACGGAAGCCAGCGAGGTATTGGGAGAGGGATTTAAACAACACTCTTAA
>PLAR00103|000001_ERICI_RS00615|argC
ATGGTTGGGAGGGAAGTGCCGGTGACTGTTTGGAGCAGGGAAAAAGTAAAAGCGGCAATTGTGGGATCGACAGGATATGGAGGAGTTGAATTAATACGTCTGCTGCAAGCGCACCCGCTGGTGGAAATTACATCCGTCGTTTCCTTCTCCAGCAGCGGTCAATTATTAACCGAGGGATTTCCTCATTTAACCAATGTTCTTAACAGGGTATTGGATGAGGTGGATGTCCCCCTTCTTGCAAGTAAAGCGGATGTTGTATTTTTGGCAACCCCTTCAGGGGTTAGTGCTAAGCTGGTGCCTTCCTTTGTAGATGCCGGCATGAGAGTGATTGACTTATCCGGGGATTTCAGGCTTATTACTCAGGAACTTTATAGAGAATGGTATAACAAGGAACCTGCTCCCGCCGATTATTTAAGCCGGACGGTATACGGACTGACGGAAGTATTTGGTGAAGAGGTGAAAGGGGCATCCTTTATCTCGAATCCCGGTTGTTATCCGACTGCCGCCGCATTGGGACTGGTTCCGGCGGTTCAAGAGGGATGGATTGAGCCGTCTTCCCTGATTATAGATGCCAAAACCGGAATATCCGGAGCAGGAAGAGGGCTCGGCCTCCAGGTGCATTATGCGGAAGCCAATGAAAATTTCTCAGCCTACAAAGTAAACCGCCATCAGCACATTCCGGAGATTGAACAGACACTTTCCCGGGTGTTGGGGCAGGGAGTCACCGTCACCTTTACTACTCATCTGGTGCCTATGACGCGGGGAATTATGGCAACTATGTACGGTACACTTCTCGGGGATAAGAGCGATCAGGATTTTATTGACTTGTATCAGTCTTATTATGAAGGGCGGCCGTTTATACGGATCCGGCCGCAGGGGAAATGGCCCGCCACGAAAGAAGTATCGGGTTCCAATTATTGTGACATTGGATTCTCGGTAGATCGGCGGACGGGGAGAGTTACGATTATTTCCGTGATTGATAACGTGGTGAAAGGAGCAGCCGGCCAGGCCATCCAGAATCTGAACGTATCCATGGGATGGGACGAAACAACCGGACTGTTGTTTGCGCCTATATATCCGTAA
>PLAR00104|000001_ERICI_RS00620|argJ
ATGCAGACGAAACAAGCTGGCTTTACAGAAGTTGCCGGGGGGACGATAACCACCCCGAAGGGTTTTACTGCCGCAGGTTTGCACTGCGGGCTCAAACAGGCCGGCCGACCCGATCTCGGCGCGATCGTCTGTGAGGTGCCGGCCGCAGCGGCTGCGGTATACACGCAGAACGCTTTCCAAGCGGCACCTCTGCACGTGACGCGGGACAGCCTCGCGTCCGGCGGCAAGCTTCAGGCGTTGCTGGTGAACAGCGGCAATGCCAATGCCTGCATCGGCCGTCAGGGACTGGCCGATGCGTATGAGATGCGCTCCGCTATGGCGGAAGCGCTTGGAGTGCCCGCGGCGCTCGTCGGCGTCGCGAGTACGGGCATCATCGGCGAGCTTCTGCCGATGGAGAAGGTGCGCGGCGGCATAGCCCGAATGCCGCGGCAGTTGTCGGCGGACGGCTGCGACTTCAGCCAGGCCATCCTGACGACGGATCTGGTACAGAAGTCCGTCTGCGTCCGCCTGGAGATTGCCGGCAAGACTGTACATATCGCCGGGACAGCTAAGGGCTCCGGGATGATCCATCCGAACATGGCGACTATGCTCGGATTTATCACCACCGACGCCCGTATCGGCTCAGGGCAGCTTCAATCGCTGCTGGGGCAAACTACCGATTCCACCTTCAATATGATCACGGTGGATGGGGATACCAGTACGAACGATATGGTCGTCGTACTGGCAAGCGGATTGGCGGGTCATGACCCTCTGCATCCGGGACATAGTGACTGGTCTGTGTTTGCTGAAGCATTCTGTTATGTGGCCCAATATTTGGCCAAAGCGATTGCCCGGGACGGGGAAGGAGCTGCCAAGCTGATCGGGGTGAATGTACGGGGAGCTTTAAGCAACCGTTCAGCGGGCATCATAGCCAAAACGGTGGTGGGTTCCAGTCTTGTAAAGACGGCCTGCTACGGGGCTGATGCCAACTGGGGGCGCATTATAGCGGCGGTGGGGCGCTCCGGTGAACCGGTAGCTGCCGATTTTGTGGATATCCATATCGGGGAGATCCCGGTACTAATAAAGTCGGCTCCTGTTGAAGTGGATGAAGAGAAAGCCACTCTATACTTGAAGGGAGAAGAAGTGGCGATTTACATCGATTTGCACCAGGGTGCAGGATCGGCAACCGCCTGGGGCTGTGATTTAACTTATGATTATGTACGGATTAATGCGTCATATCGGACTTGA
>PLAR00105|000001_ERICI_RS00625|argB
ATGGAAACGGGGAGCTTTGTGATCAAATGCGGAGGCAGTACACTGGCGTCTCTATCAGGCAGCTTTTATGCGGAGCTTCGGGAGCTGCAGCAACATGGACACACTCCCGTGATTGTTCATGGCGGTGGCCCTGCCATATCCGAAACCTTGGATCGGCTTGCGATTGCAACCGAGTTTGTGGAAGGGTTCCGGAAAACAACCGAGGAAGTGATTGATGTTGTGGAGATGGTATTAGCCGGACAGATGAATAAACAGATCGTCCGAAGCCTGCAAAGAAACGGGGCGAAAGCCGTAGGCTTATCCGGTACGGACGGATTCCTGCTGGAGGCGGAACCGGTCGACAATCATGAGCAGGTTGGTTTGGTCGGTCGGGTTACCCGGGTAAACCGGGAATTGATCACCGGTCTGATCGGCCTTGGCTATATTCCAGTATTGGCGCCGATAGGTACTCATCCCCAAACCGGACAGCGCTACAACATTAATACCGATACGGCAGCAGGTGCGGTTGTATCCCAGACGGGTGCCGGGTGCCTGATTGTGGTGACTGATGTACCGGGGATAAAAACAACCGTCCAGGGCCGCCCCGCTATTCTTCCTTCAGTTACGGTTACGGAAATCGTTGAAATGATAGGCAGCGGGGAAATTTACGGAGGAATGATTCCAAAAGTAAAAGCTGCTGTAGAGTGCATTCAGGGGGAAGTACGGGAAGTCGTCATTATTCAAGGGTCCGAACCGGGATTGTTAACCCGGGCGCTTAACGGAGAAGAAGTTGGAACCCGTATCGTAAAAGGGTAA
>PLAR00106|000001_ERICI_RS00630|argD
ATGGTTAAAGAAACAGCAGATGCCCTGTTCCCTACCTATGCAAGATTTCCGATAACCTTGGTAAAGGGAAAAGGTAGCAGGGTATGGGATGATCAGGGAAAGGAATATGTGGACTTCATGTGCGGACTCGCCGTGACCAATCTGGGGCATGCTCCGGAACGGGTAAAGGAACAGCTCGAACATCAACTGGATGAACTTTGGCATGTCAGCAACCTGTTTCATATCCCGGGACAGGAAAGACTGGCAGATAAACTCTGCAGTATCAGCGGATTGGACCGTGTCTTTTTTTGTTCCACGGGGGCAGAGGCCAATGAAGCGGCTATCAAACTTGCCCGCCGTTATTCACGGGTTGTCAAAGGAACGGATCGCTATGAGATCATAACCTTCAAGCAATCCTTTCACGGGCGGACGATGATAACCCTGACAGCAACAGGACAAGAGAAGGTTCAGATGGGGTTCGATCCGCTTCCTCCCGGTTTTGTTTATGCGGATTATAACGATATGGACTCTGTCCGTTCTCTGATCGGAAATCAGACCTGTGCCGTTATGCTGGAGATGGTTCAGGGAGAGGGGGGCATGCTTCCTGCAGAAGCTTCATTTGTCCGGGAGCTTGCCGGGCTATGTAAGGAACGGGACTTGCTTCTGATTGTAGATGAAATTCAGACCGGTATGGGACGGACGGGTTCCTGGTTCGCATTCCAGCATTACGGGATTAAGCCCGATATCATCACACTGGCCAAAGGTCTTGGCTCCGGTTTCCCCATTGGCGCTATGCTGGGTAAGGAAAAATTAGCCGAGGGCTTCACGGCGGGCAGTCACGGCTCGACTTTTGGAGGAACCCCCATTGCAATGGCTGCAGGGGCCGCTACGGTGGATGTTCTCGAAAAAGAGAAACTTCCTGAACGGGCGGCACAGCTCGGCGGCGCTATATTGGAGAAGCTGAATGAGGAATTAGGCTGTCTTCCTTTTATTAAGGACATCCGCGGGAAAGGTCTTTTGATCGGCATAGAATGTGCGGAGCCTGTTGCGGATATTTTACAAAACATTCATGAGCAAGGTGTGCTGGTTGTTTCCGCAGGCCCTAATGTTATCAGGCTGGTCCCCAGTCTGAATATTCCGGAAGAGGATGTTATACAGGCTCTTTCCATTATCTGCAAAGCCATACAAGAGAAAGCCGCAGTACACAGCGGATTGGTATAA
>PLAR00107|000001_ERICI_RS00635|argF
ATGAGTATGACACTGATAACTTCAAATGAACCTGCCGTACAGCTTAAAGGCAGGGATTTTCTCAGCCTGAGTGATTACTCTCCGGAAGAACTGCACTATCTCTTGCACCTCGCCAAAGATTTAAAGCAAAAACAAAAATCCGGGATTCCCCATCAAAAATTGCTTGGAAAATCCCTCGGCATGATTTTTGAGAAATCCTCCACCCGGACTCGCGTCTCGTTTGAAGTAGGCATGTTTCAGCTTGGGGGCCAGGCGCTTTTTTTAAGTAAAAATGACATTCAGCTCGGGCGCGGAGAAACTATCCATGATACCGCCCAAACATTATCCCGCTATATAGACGGCATTATGATCCGTACCTTCGAACATTCGAAGGTGATTGATCTGGCCCGCGGTGCGACAATTCCTGTAATCAACGGATTAACGGACTCCTCCCATCCTTGCCAGGCTTTGACGGATTATATGACGGTACTGGAACATAAAGGAAAATTGGCCGGCCTGAAAATTGCTTATATTGGGGATGGAAACAATATGGTACATTCTCTTCTTATCGGAGCGGCCAAATTCAGCATGCAGGCGGCCGTAGCTTCTCCGGAGGGCTATATGCCGGATAAACAGGTTATCCAGACGGCCAAAGAAGTAGCTTCACAAACCGGCGGTAGTATTCTGATCACACAGGAACCGAAAGAGGCCATTGCCGAAGCAGACATTGTATATACCGATGTATGGGCGAGCATGGGATTTGAAGAGGAGCAGGCAGCCAGAGAACGGGCTTTTGTGAATTATCAGGTAAATGAGGAGCTTGTTCAGTTCGCTAAGCCGGATTATTTATTCATGCACTGTTTACCGGCCCACCGTGGAGAAGAAGTAAGTGCGGAAATAATTGACGGCAAACATTCCATCGTGTTTGACCAGGCGGAAAAACGCCTGCATGCGCAAAAGGCCGTCATGCTGGCGTTAATGGGATAA
>PLAR00108|000001_ERICI_RS00640|argG
ATGGCAAAAGAAAAGATTATTCTCGCTTATTCCGGGGGATTGGATACATCCGTGGCCATTAAATGGCTTCAGGATAATTATGGCTACGATGTTGTGGCTGTAGCTATTGATGTGGGGGAAGGTAAAGATCTGGATTTCGTTAAGGCCAAAGCCCTGCAGGTAGGAGCTGTTGAATCCTATGTAGTAGATGCCAAAGAGCGTTTTGCTGATGAGTTTGTGCTCCCTGTGATCAAAGCGAATGCCATGTACGAAAATAAATATCCGCTTGTTTCGGCATTATCCCGGCCTCTTATTTCCCGGGTTCTGGTGGAAATGGCGGAAAAGACGGGAGCAACGGCGATAGCTCATGGTTGTACGGGAAAAGGCAATGATCAGGTGCGTTTTGAAGTGTCCATTGCCGCTTTGAATCCCGTATTGAAAGTGGTGGCTCCTGTCCGGGAATGGGGCTGGTCCAGGGATGAGGAGATCGAATATGCCAAGAAAAACAGCATTCCGATTCCCATCAATCTGGATAACCCCTATAGTATCGATCAAAATCTATGGGGAAGAGCCTGCGAATGCGGGGTCCTGGAAGACCCGTGGGCAGAACCTCCTGAAGGTGCCTATGATCTCACCTCCAATATTCTTGATACACCGGATATCCCGGAAGAAATAGAACTTACATTCGAGCAAGGGGTACCCATAGCCCTGAACGGGATACACAAGCCTTTGTACGAACTGATTTTGGAATTGAACGGCCTTGCAGGAAAACACGGCATTGGACGAATTGACCATGTTGAGAATCGTCTGGTGGGTATTAAATCAAGGGAAGTGTATGAGACACCGGCTGCGGTTGTGATCATGAACGCCCACAGGGAACTGGAGCATCTGACGCTGCCCCGTGAAGTAGCCCATTTCAAGCCGGTTCTGGAGCATAAACTGGCGAACCTGATTTATGAAGGACTCTGGTTCTCTCCGATCCGGGATGCGGTAATGGCCTTTATCGATGAAACCCAAAAAACGGTATCCGGTGTAGTTAGAGTGAAGCTGTTTAAAGGCCAGGCCGTCGTAGTCGGGCGCAAGTCCGAGCATTCCTTGTATGATCTGGAGTTGGCCACATATAATGCGGATGATAAATTTGAACATCAGTCCGCAATCGGGTTTATCCGGTTGTACGGACTTCCTACGCAAGTGTATGCCAAAGTGAATAAAGCCAAACAGCCGGCCGAGGCCGAAGTGAAGGGTTAG
>PLAR00109|000001_ERICI_RS00645|argH
ATGTCCAAACTATGGGGAGGACGTTTTACCAAACAAACCAACCAGCTTGTGGAAGAATATACGGCTTCCATCGGCTTCGATCAGGAATTGGCGGAGGAAGACATTCAGGGCAGCCTGGCCCATGTTACCATGCTGGGAAATTGCGGGATTTTGCCGCAAGAGGATGTGAAAGTGATCAAAGAAGGGCTGAATAAGGTGCTGGGCAAAATCAGGGAAGGCAGCCTGGTTTACTCGGTCAGTGATGAAGACATTCATATGAATATTGAAAAAGAACTTATCGAGATTGTGGGCCCTGTCGGAGGAAAGCTGCATACGGGAAGGAGCCGCAATGATCAGGTAGCTACCGATATGCACCTGTACTTGCGGAAGAGGGTTGTGGAGATTGTGGGATTGCTTGAACATCTGCAGGACTCCCTTATCCGTAAGGCAAAAGAGTATTCGGATACAATATTACCCGGATATACACATCTTCAGCGTGCCCAGCCCATCCTGTTCGCCCATCATCTTATGGCGTATGTATCCATGTTCCAGCGGGATATTGAGCGTCTGACCGACAGTTTTAAACGCATCAACCTTCTTCCTCTTGGAACCGGGGCGCTTGCCGGGACTACGTTTCCGATCAACCGTCATGAAGTTGCTGAACTGCTGGGTTTTGACGGTGTATATGAAAACAGTCTGGATGCTGTTAGTGACCGGGATTTTATTGTGGAATTCCTGGCAGGTGCCTCGCTCATTATGACACATCTGTCACGTTTTTGTGAGGAGCTTGTCTTATGGTCAAGCACGGAATTCCGCTTTATCGAACTGGACGATGCATTCTGTACCGGCAGTTCCATCATGCCCCAGAAGAAAAATCCGGATGTGGCGGAACTGGTCAGGGGGAAGACAGGCCGGGTATACGGCCATCTGATTTCATTGCTGACTGTGCTCAAAGCACTGCCCCTTGCTTACAATAAAGATATGCAGGAAGACAAGGAAGGCATGTTTGATACTGTTCGCACGCTGGAAGGCGCTTTGAAGTTGTTTGCACCGATGGTAGCTACAATGATAGTCAATGAGAAGCGGATGAGGCAGGCGGTGGAACAGGACTTCTCCAATGCTACCGATATAGCTGATTATTTAGTGGGAAAAGGTGTCCCTTTCCGTCAGGCACACGAAATTATTGGGCGGACCGTACTTTATTGTATTCAAAACGGCAAGTATTTGCTTGATCTCGAACTGAACGAATTTAAGCAATTTTCCGAGTGGTTTGATGAAAGCATCTATACAATCCTTCAGCCGGAACAAGTAGTAAACGCCCGTGACGTATATGGGGGAACTGCCCAAGTTCAGGTGATGAATGCCATTTCGAGAGCGGAAAAGAAACTTGTGGAGACCCGGAATTGGGTGGAACAGCATCGGCAGGTGTAA
>PLAR00110|000001_ERICI_RS00655|
TTGCATGCTTTCATTTTTGAAAAAAAGGAGTTTTTGGCCTTGAAGATCTGCTGCAAACCTGTCCTTATAGTGGCGGTTTCCGTCTTAACTGCTGCTGCTATTTTGATCGGACTGCTTCTTCTGTGGGGACTTAAGCCCTCAGTCCCTCATGGCCTAATCGTCTCCGGCATGAAAGTGGGCGGAATGTCTGTTTCTGCCTTTGCACAAAAGTGGGACGGACAGCTGCAAATTCTGCAAAACCAAACCATTTCCCTGCAATCAGCACGTCCTGATGTCCATTCAGCCGAACTCACTCTCAACAAACTAGGCCTCACCATTGACGATACCTCTGTTAAAACCATGATTGCACAACTATCTCAAGAATCTATTTTTCAAAGAACAAAAGCTAAACTCCATTACCGTTATGCCGATCTTCCTGTATACATTTCTCTAAAGAAAGAAACAATGGAACAATCGGTTCGAATTGTCTAG
>PLAR00111|000001_ERICI_RS00660|ftsE
TTGATCGAAATGCAGGATGTATGGAAGACGTATCCCAATGGTACTCATGCCCTGAAAGACATTAGCATCAAGGTAGACCAAAATGAGTTTGTCTATTTGGTGGGGCCGTCCGGTGCGGGGAAATCCACTTTTATGAAGTTGATATATAGAGAAGAACGTCCTACTAAAGGACATATTTTTGTAAATGGTTTTAATATTGAGAAGCTAAAACAAAGGAAAATCCCATATGTACGTCGAAATATAGGAGTAATCTTTCAGGATTTTCGACTTTTGCCTCAATTAACTGTGTTTGAAAATGTCGCATTTGCAATGGAAGTTATTGAAGCTCCCAAGAGGTTAATTAAGAAGAGAACCATGGAAGTACTGGGGTTAGTCAAACTGAAGGACAAGGGGGATTCACTGCCTTCCCAGCTGTCAGGAGGGGAGCAGCAGCGGGTCGCTATTGCCCGGGCAATAGTCAATAATCCGGCCGTTATTATTGCCGATGAACCGACAGGAAACCTCGACCCTGATACTTCTTGGGGAATTATGAAGCTTCTTGAGGAAATTAATTTCCGGGGCACGACCATTGTAATGGCCACGCACAACAGAGAAATCGTCAACACGATGCGCAAGCGAGTAGTCGCAATCGAAGACGGGGTTATTGCCCGTGACGAGTTGCGGGGGGAATATGGCTATGAAGACTAG
>PLAR00112|000001_ERICI_RS00665|ftsX
ATGAAGACTAGAACGATGGCAAGACATCTTAGAGAAGGGCTCAAAAGTGTAATCCGTAACGGCTGGATGACCTTCGCCTCTATCAGTTCCATTTGTATCTCATTGTTTATTCTGGGAATGTTTCTGCTGCTAACACTGAATGTGAATCATATAACCAAAAATGTCGATAACAAGGCAGAAATTAAGGTTTATATGGATACTAGCGTTGCCAGAGACCAGGATACCGCTTATTCGGACAAAATAAAGGCAATGCCCGAAGTAAAGCAGGTCACTTTCATCACCAAGGAAGAAGGCATCAAGTATATGCGTGAGAAGTTCGGGGAAAGTGCAGGACTGCTTGACGGCCTGGAGGGGGATGAAAATCCTCTGAATGATTCGTTTATTGTGGAACTGAAGCAGCCAAGCCTGCAAGGGCTTGAAACGGTAGCGAAGAAGATTGAAGATCTTAACGGAACCGCCAATCCGAAACCTATTGAGAAGGTGGAATACGGCAAGGGTTCTATTGAGAAATTGTTCCAGATTACCAGTATTGTTCGTAATGTTGGACTTGTATTTGTAATTTTATTGTCAATTACATCTATATTCCTGATTTCCAATACGATCAAGTTAACTATTCTTAACCGTCGCAGGGAAATCTCAATCATGAAACTGGTTGGGGCTACCAATCAATTTATCCGTTGGCCATTTTTCGTTGAAGGAGCACTTCTGGGACTTATCGGTTCTCTTATCCCAATAGGAGTACTATTGTATGGGTATTACGAGATCGTAATATCAACCAGGGAAGATTTGGGGCTTGTCATGATTAATCTGTTGACAATACCTGAAGTGAGCTATATTCTTGTCGGCATTCTTCTTGCCATCGGAATCGTAATTGGGATATGGGGAAGCACCCTCTCAGTCCGCAAATATTTGAAAGTATAA
>PLAR00113|000001_ERICI_RS00670|envC
ATGAAAAAGAAATTTTTATCTTTGGCAGTAGCTTGCAGCCTGGCTTTATCAGCGGTTCCTTATAACGCATTGGCAGCATCATCTGTGACGGAGATTGACAAGCAGCTGGGAGACCTGAAAAATCAGCAGTCCGAGGCAGAAAAGAAATCCAAGGAAGCGCAGGATAAAACAGGGCAGATTCAATCGGAAAAAGCCCAAGTGAATAAAGATATTAATGCCATCATTAACGAATTGAATGCTACCAATGAAAAATTGGATGACTTAAATGTGCAGATCGCTACAGTAACCGGAAATCTGGAAGAAAACGCCAAACAGTTGGATGATGCTGAAAAAAGAGTAGAAGCCCGGGACCAGAAGTTAAAGTCCCGCGTGAAAGTCATGTATCAGACGGATTCTTCTTCCTACATAGATGTGGTACTGAGTTCCACGAGCCTGACGGATTTCTTTGACCGGATGAATGCATTGAAATCCATTGTAGGCCAGGATAAGGACCTCCTGGAAGCCAATAAGCAGGATCGTGATTTAATTGCCCAAAAGAAAAAAGAAGTAGAAAACCAACTGGCTGAGGTAAAAACGCTTTATGCCAAAACGAATGATATCAAGGCTACTTTAGTAGCTCAGGAAAAAGAAAAGCAAGTGAAGGTTGCTTCACTCTCCGCCAGTGAGCAGCAATATGTAAAGGAAACGGAAGAGCAGGAAGCCATCTTCAGGGAGATTGCCAAAAAACAGAAAGCTTTGCAGCAGCAGCGTGTGGCAGCACTTGCAACACCAACCCCGACGCCGAATGTAGCTCCTGCTAAACCTAAACCGGGTACCGGAGGCAGCAGCGGCGGAAGGGTCACTACTAACCCTCCGGTAGGCGGACACTATGGTTATCCGCTTCCGTTCCGTGCTCCAATAACTTCCGATTACGGATACCGCCAAGATCCGTTTGGCGGCCAGTCATCCGAATTCCATAATGGGGTTGATCTGGGAGCACCAAATGGTACCCCTATTTTGGCTGCGGAGTCAGGGACGGTTGTATATGCACGCTGGATGAACGGGTACGGAAACTGTGTCATGATCGCCCACCCAGACGGCAATTATACCCTATATGGTCATATACGTGACGGCGGCATTGTGGTTTCAGACGGGCAGCAAGTATCCCGGGGACAAAAAATTGCAGAGGTAGGTTCGACGGGGAATTCAACAGGAAACCATCTTCACTTTGAAGTTCGTAAAGGCGGTAATGCGAAGGCGAACCTCGTAGATCCTAAACCTTATATTCTTTAA
>PLAR00114|000001_ERICI_RS00675|ctpB
GTGCGATTTCGAGGACGCACCGTACTGGCAATGGTCCTGCTGGCCGTGCTTGCAAGCAGTCTGCTGACCTTGACTGTGGTCCGGACGAACGCTTTCGGGCTGGAAGGCAAGGTGACAGGCGCCGCTCCCGCGAAAGCTTCCGGGTTCACGAGCAAGGATGTGGACAAGCTCGCCAGTACGTATCAGGTCATTGAGGAGAAGTTTCTCTCTCCTGTTGACCATGATAAAGTGATTAATGGAGCCATTCATGGTATGGTTCAGGCTTTGGAAGATCCGTATACATCTTATATGGATGAAAAAGAAGCCAAGCAGTTCAGTGAAAGCATCTCGTCCTCCTTCGAAGGGATTGGGGCTGAAGTGACATCGGAGAACGGGAAAATCAAGGTCGTGTCTCCGATCAAGAATTCCCCTGCCGAGAAGGCAGGCATTCAGGCTAATGATATTATTGTTTCCGTGAACGGAGAGAAGCTGGATGGACTTACCGTGAACCAGGCCGTATTGAAAATCCGCGGCGAAAAGGGAACGGAAGCCAAGCTGGAAATCCTCCGGGGCGGATCCGGCGAACCTGTCAGCCTGACCGTAATACGGGATAAAATTGATGTAGAAACCGTTACTTCGAAAATGCTGGACAACAAAATCGGCAAAATTGAAATTACCCAGTTTTCGACCAATACGGCAAAGCATTTTAAGGAGCAGCTGGCTCAGCTGGAATCGCAAGGAATGAAAGGCCTAACTATTGATGTCCGGAATAATCCGGGAGGTCTTCTTGATTCCGTTGTGGACATTGTGCAGCCTTTTGTACCAAAAGGAAAAGCCATTGTTCAGATCGAAAACAAGGAAGGGAAGAAAGTTCCCCAACTCTCTGAAGGAGATAAGACCAAGAATTATCCGGTTACGGTATTGATTAACAAAGGAAGCGCCAGCGCCTCAGAAATTTTGGCGGGTACGTTTAAAGAGGCTGTAGGCAGCCAAGTTGTCGGCGAAACCTCCTTCGGGAAAGGAACGGTTCAAACCAGCAAGGAACTGAGTGACGGCAGCAATATCAAGATTACCCAGTTCAAATGGTTGACGCCTGATGGCAACTGGATACATCAAAAAGGTATTGAACCTACCAAGAAGGTAGACCCCCCGGCTTTTTATAAAGCCGCACCACTCTCCAAAAAATCAGTGCTTAAGAGAGATGAGAACGGTGAGGATATCAAAAATGCCCAGCTTATGCTGACGGCGGCCGGTTTCAAACCGGATCGTACGGATGGATACTTTAGTGCCGCTACAGAGGAGTCTGTCAAAGCTTTTCAAAAAGCCAAAGGTTTGACGGTATCCGGCCAGATTGATGAAAATACGGCTTCGAAGCTGGAACGGGCAACGATTGAAGCGATCAAAGATCCGGCAAATGATACTCAGCTTCAAGCGGCGCTTGATACATTTAAATAA
>PLAR00115|000001_ERICI_RS00680|minJ
ATGAGTATGCTTATCGAATTCTGGAACAAGTTTACAGGCGGATTAATGCAAATTGTGATCAATCCTTTTTATTACTTGGGTATAATTTTCATAGTACTGCAGTACCGGAAACAGATTCAATTTGAACGAAAGTTATTTCATACCCGGCTTCATTCGCTGCTTGCCGAAACATGGCGGACCCTGCTATGGGGCTGGATCGGAGGGCTGATTGCTTCTATTCTGATGCTGTTTATCGGTACGTCCCTCAGCATGGATACGATGATTATACTTTGGGTATTATCTTTTATCCTGATTTTATTTCGGGTCCGGTTTTTCTGTTTTGCTTATGCAGCGGGCCTGTTAGGTGTTCTTCAAGTATTCTTGGTACCTCTGCTGAAAGATAAAGTTACGGATGGCTTCGGCTTGAAGCTGCTTACGGTTCTTCGCGAGACAGACGTTCCCTCGCTCATTGCACTGGTTGGCGTGCTGCATTTGCTTGAGGCCTTTCTTGTGGCCCGCCAGGGAACCCGGTTGTCTACTCCGCTGTTTCTGGAAGGAAAGCGAGGCAATGTCGTCGGCGGGTACCAGATGCAAAACTTCTGGCCTGTGCCGCTCTTCCTTCTTGTGCCTTTCCAGGGGGACAGCAGTGTGCTGCTGCCCTGGCAGCCGCTGTTCGGAGGCAGCCTGGAGACGGGATGGACATTATTGTCCTTCCCCGTCATGATCGGCTTCGCCGAGCTTACCGTGTCGCGTTTTCCCCGCGACAAAACGGTTTGGAGCGCCAAGTTGCTGGCGCTCTATGGAACAGCGGTGCTGCTTACAGCCGTGCTGGCCCACCTGTGGGGGCCGCTGACGATTGTGGCAGCCCTCCTCTCCATTGCGCTGCATGAAGGCCTCGTCTGGTACAGCCGATGGGATGAAACGCAGCGCAGCCCTATATTTGTTCACGAACGGCGTGGACTGAAGATCCTGGCTATTCTGCCGAATAGTCCGGCAGAAGAAATGAGTCTTGTGCCCGGGGAACTGGTACACAAGGTCAATGGGATTCGTGTCCATACGAAAGAGGGACTTCATCAGGCACTGCGTATCAATGCGGCCTTCTGCAAGCTTGAAGTTGTGAACCTTCAAGGGGAAATCAAGTTTTTGCACCGGGCTGTGTTCGATACGGACCATTATCAGTTGGGCATTTTACTATCCCCGGACCAAAACGCTATGTATTACGTGGAGACAACGCAGGTTACTCTTTTTGCTTACTTGGGAAGCAAATTAACCGGTCTTCTCAGGAACAACACCGGCAAGTCAGCATAA
>PLAR00116|000001_ERICI_RS00690|motB
ATGGTGCTAACCTTGGCACGGAGATCTAAGAAGCCGGAAGAACATGTAAACCATGAACGATGGCTTGTAACCTATGCGGACCTGATAACACTTTTACTGGCGTTCTTCGTGATCATGTATGCCATGAGTAAAGTGGATGTGAATAAATATGAGGTCCTGGCTCAATCATTAAGCCTGCAATTCAAGGAGAGCAATTCGATTCTTTCTATGAATAGCGGAGTCTCCGGTCAAAATATGCCGCCAAAATCTACAGTCGGTGAAATCACGGACAAGAAAACGAAAGAACGGCAAGCCGCAGCCGCTGACATGGAGCGCAAGGAAAAAGAGCTGCAGGATATTCTCAAAACGGTACAAGCTTACATAGAGGAAAATCATCTGGAAGCCCAGATAGCGGTCGGCAATTCGGAAAGAGGAGTTTCGGTAACGCTAAAAGACCTCTTCCTGTTCGATCTTGGAAAGGCGGAGCTTAAACCGGAAGCCTATCCGGTACTGAACAAACTTGCTTCCCTCTTCCCGACGCTGGATACCAAGATCAGTATTGAAGGCCATACGGACAACATCCCTGTAAGGACAGGCTCGCCTTTTCAGGACAACTGGGGATTATCCAATGCCAGATCACTTTCAGTATTGCGCTATTTCACAACCAAAGCAGATCCAAAAATAAGTGACAGCAAATTCATGTCAACCGGATATGCAGATACTATACCGGTTGCTCCTAACGATAGTATGGAAAACAGGGCCAAAAACCGCCGGGTTGAAATTGTTATATTAAGGTAA
>PLAR00117|000001_ERICI_RS00695|pomA
GTGGATTTAGCTACATTATTAGGATTGATAATTGGGCTTGGAGCCTTGATTGGGGGGTTTTTATGGGATGGTGGACACCTCAGCTCCCTAGTCATACCTAGTGCGATGCTGATTGTGTTCGGAGGTACAATTGGTGCGGTAGTAGTGAGCTTTCCTGGCTCCGTATTGAAAAAAATACCAAAAGCGCTGGGCATTGCCTTCAAGCCGGCTAATACCAATCCTATTGAAACTATCGATGACATCGTGGATATGGCAACCATTGCCAGGAGGGAAGGTGTCCTGGCCCTTGAACAACGCGCACAGGAACATCCAAATGAATTCCTGCGTGACGGTCTTATGATGGTTGTAGATGGTACCGATCCGGAACTGACCAGACAGATTCTAGAGTTGGAAATGGACTCTATCGAACAGCAAAATGAGGGAATGACCAAAATGTTCGAGTCGGCCGGCGGATATTCACCCACGATGGGTATTATTGGTACAGTGATGGGTCTGATTCACGTGCTTGGAAATCTCGAAGATCCATCTGCTCTTGGTCCGGCTATTGCTGTTGCTTTTACGGCTACTTTGTACGGGGTTATGGCAGCGAACGTTATTTATCTTCCGATTGGCAATAAGATCAGAATTCGCAGTAAAGAACAAATTTCCCAGATGGAACTGATGCTGGAGGGGATCCTGGCTTTACAAGCCGGAGAAAACCCGCAATTAATCAAGAAGAAACTAACCTCCTTCCTGAACGAAAAAGAATTAAAACAGGCACAAGGAGAGGATGGTGCTAACCTTGGCACGGAGATCTAA
>PLAR00118|000001_ERICI_RS00700|uvrB
ATGGAAATTGTAAAAAGCGATAAAAAGTTTGAGCTTGTTTCTGAGTACAGTCCGCAAGGTGACCAGCCTAAGGCAATTGCTGAGCTGGTAGAGGGTGTAAAACAGGGTAAAGCTCATCAAACACTTCTGGGAGCGACAGGAACAGGGAAAACTTTTACGGCTGCCCAGGTGATCGCTCAGTTGAACCGACCCACGCTGGTTATTGCTCATAATAAAACTTTAGCCGCACAGCTGGCCAGCGAATTCAAGGAATTTTTTCCGAACAATGCGGTTTCCTATTTCGTCAGCTATTATGACTATTATCAGCCCGAAGCGTACATTCCTTCGTCTGATACTTATATAGAAAAGGACTCGAGCATTAATGATGAGATTGATAAACTTCGTCACTCTGCTACGAGTTCATTGTTTGAGCGCAGGGATATCATTGTTGTGGCGAGTGTATCCTGTATTTACGGTTTGGGTTCCCCTAAGGAATACGGGTCTTTGCTGCTTTCTTTGCGTGTTGGTATGGAGAAATCCCGGAATGACATTCTTCGCCGCCTGGTGGATATCCAATATCAGCGTAATGATATGAACTTCGTCAGGGGTACTTTCCGGGTTCGCGGGGATGTGATTGAGATCTTCCCGGCATCCCGGAGTGAACAGGCCGTTCGGGTAGAATTGTTCGGCGATGAGATTGAACGTATCACGGAAATTGATGTACTCACCGGAGAAATTCTGGGGGAACGTGAACATATTGCGATCTTCCCCGCTTCTCACTTTGTTACGCACGAAGATAAGACGAAACTGGCCGTCAAAAATATTGAACGGGAATTGGAAGGGCGATTGGAAGAGCTTCGCGGCCAAGGTAAGCTGTTGGAAGCCCAGAGACTGGAACAGCGGACCCGTTATGATATGGAAATGATGCTGGAGATGGGTTTTTGCTCCGGGATTGAGAACTATTCCGGTCCTCTAACTTTCCGTGAAAGGGGATCTACCCCTTATACACTTCTCGATTATTTTCCGGATGACATGCTTGTGATGATCGATGAATCTCACGTGACGCTGCCTCAAATCCGGGCGATGTACAACGGAGACCAGGCCAGAAAAACGGTTCTGGTTGAACACGGGTTCCGCCTGCCGTCAGCACTGGATAATCGGCCGTTGAAGTTAGAGGAATTCGAGCAGAAGGTAAAGCAGGCTATTTATATCTCGGCAACACCGGGTCCTTACGAATTGGAGCATTGTCCGGAGATGGTGGAACAGATTATCCGTCCAACAGGTTTGCTTGACCCAATTATTGAAGTCCGGCCTACCAAGGGACAGATTGATGATCTCCTTGCCGAGGTCCAGGACCGCATAGCCAAAGATGAGCGGGTATTGGTGACAACACTGACCAAGAAGATGGCGGAAGATTTAACGGACTATCTGAAGGAAGTGGGGATTAAAGTCCGATACCTTCATTCGGATATTAAAACTTTGGAAAGAATGCAGATTTTGCGTGATCTAAGGCTAGGTACCTTCCACGTTCTTGTTGGAATCAACCTTCTCAGGGAAGGCCTTGATTTGCCTGAAGTATCCCTTGTAGCTATTTTAGATGCGGATAAGGAAGGATTCCTCCGTGCAGAACGTTCACTTATCCAGACGATTGGCCGGGCCGCACGTAATTCCGAAGGCCGGGTTATCATGTATGGCGATAAGATTACGGATTCCATGGATAAAGCGATTCGTGAGACAGAAAGGCGCCGGGCTATCCAGGAAGCTTATAATAAGGAACATGGTATCACGCCGACAACCGTTGCAAAGAAAATTCGTGATGTAATTGAGGCTACGAAGGTAGCTGAACAGAAAACGGAGTACTTGGCTGAGGTTAAGACAGCGAAGATGTCCAAGCGTGACCGCATGAAGCTGATAGAACGTCTGGAGGCAGAAATGAAGGAGGCGGCCAAGAATCTGCAATTTGAACGGGCAGCTGAACTTCGTGATGCCGTCCTTGAATTGAAGGTAGAACTGTAG
>PLAR00119|000001_ERICI_RS00705|uvrA
GTGGCCAGAGACAATATCGTCATAAAAGGAGCAAGAGCTCACAATCTCAAGAACATTGACGTGATCATACCCCGTGACAAATTTGTAGTGTTGACCGGGCTCAGCGGCTCAGGGAAATCTTCCCTGGCTTTTGATACGATTTACGCAGAAGGGCAGCGGAGGTATGTGGAATCCCTATCGGCCTATGCCCGCCAATTTTTGGGTCAGATGGATAAGCCCGATATGGATTCCATTGAAGGATTATCTCCGGCAATTTCGATTGACCAGAAGACAACAAGCAGGAACCCGAGATCTACAGTAGGTACAGTCACCGAAATTTATGATTACCTTCGGCTGCTTTTCGCCCGGATCGGGCATCCCCACTGTCCTGTTCACGGAACAGAGATCACATCCCAAACCATTGAACAAATGGTGGATCGTATTATGGAATATCCCGAAAGAACGAAACTTCAGATTTTGGCTCCAATTGTTTCCGGACGGAAAGGCGAGCATACGAAACTGTTCGCGGATATTCAAAAGCAGGGGTATGTGCGTGTGCGGGTTGACGGGGAAGTTATGGACGTTTCCGATAAAATATCCCTGGAGAAAAATAAAAAGCATACGATTGAAGTCGTTGTCGACCGAATTGTGGTGAAACCGGATATAGAAACCCGTTTGGCTGACTCATTGGAGACAGCTCTGAATTTAGCAGGGGGTCGGGTCATTGTCGATGTGATGGAGCAGGAAGAACTACTGTTCAGTCAAAACTTGGCCTGCCCAATATGCGGTTTCAGTATTGACGATTTGGCTCCCCGCATGTTCTCTTTCAATAGTCCCTTCGGGGCTTGTCCGGAGTGTGACGGACTGGGCAGTCAAATGATTGTGGACCCGGACCTTCTTGTTCCCAATAAAAATAAAACGATTGAAGATGGGGCTTTTGAAACCTGGGCGGGAAGCACATCCAATTACTACCCGCAGTTTCTTAAAGCGGTATGCACCCACTACAATATTCCTACTGATATACCTGTATCAGAACTAACAGACGAACAGATGAAAATCCTGCTTTATGGAACTGGAGGGGAAAAGGTCCGGTTCCGTTATGAAAACGACTTTGGCGTTACGAAAGATGCCCTGGTACCTTTTGAGGGGATCGTGCGCAATCTGGAGCGCCGCTATAGGGATACGTATTCCGATGGCATCCGGGAACATATCGAAGGATATATGAGCACGAAACCATGTCCGAAATGTAAAGGGCAGCGGCTTAAGCCCGAGACGCTTGCCGTTACGATTAACGGCAAGAATATTGCCCACGCTACCTCTCTTTCTATTGGAGAGGCCCAGAAGTGGTTTGAAAGCCTGGAGCTTTCCGACCGCGAATTGGCCATTGCGAGGCTGATTCTTAAGGAAATCAGATCCAGACTGGGATTTCTGGTCAACGTTGGACTTGATTATTTGACCTTGCACCGTTCAGCGGGAACCTTGTCTGGCGGTGAGGCACAGCGGATTCGCCTCGCAACCCAAATCGGATCCAGCCTGATGGGAGTGCTATACATTCTGGATGAGCCGAGTATTGGACTTCACCAGCGGGATAATACCAGATTAATTCAAACACTGGAACATATGAGAAATCTGGGTAATACCCTTATTGTGGTTGAGCACGATGAGGATACGATGCTGGCTGCGGATTATATCATCGACATCGGTCCCGGAGCAGGGATTCATGGAGGACAAGTAGTATCCCAAGGAACTCCCGAAGAAGTGATGAAGGATGAGAAATCCTTAACTGGCCAATATTTGAGCGGCCGCAAATTCATCGCTGTCCCGGCTGCGCGCCGTAAACCTAACGGCAAATGGATCGAACTAAAAGGTGCTAAGGAGAACAATTTGCGGAATGTGAATGTAAAAGTGCCATTAGGGGTATTCACTTGTGTGACTGGGGTATCCGGATCAGGTAAAAGCACATTAATTAATGAAATTTTATATAAAACGCTGGCCCGCGAATTAAATGGCGCCAAGACACGCCCAGGTGAATTCAAAGAGATAAAAGGGTTGGAACATGTTGATAAAGTCATCGATATCGATCAGTCCCCCATCGGTCGGACACCACGTTCTAATCCTGCAACGTATACGGGAGTGTTTGATGATATCCGGGATGTCTTTGCCAACACTACGGAAGCTAAGGTTCGTGGTTATAAGAAGGGCCGGTTCAGCTTTAACGTCAAAGGCGGTCGTTGTGAAGCTTGCCGCGGGGACGGCATCATTAAGATAGAAATGCATTTCCTGCCGGATGTTTATGTCCCATGTGAAGTATGTAAAGGCAAACGGTATAATCGGGAAACGCTGGAAGTAAAGTATAAGGGCATGAACATTTCAGATATATTGGATATGACGATCGAGGATGCCTGCGAGTTCTTCAAAAATATCCCGAAAATCCAACGCAAGCTGCAAACCATTCTTGATGTTGGTCTTGGATATATGAAACTGGGACAGCCGGCTACTACTTTGTCCGGTGGTGAAGCCCAACGGGTTAAACTGGCTTCGGAATTATACCGGCGCAGTACCGGAAAAACCATTTATATACTTGATGAGCCGACTACAGGGCTTCATATTGATGATATAGACCGCTTGCTGAAGGTACTCCATCGTTTGGTGGAAAATGGGGATACTGTGCTTGTAATTGAACATAATCTGGACGTTATCAAAACTGCGGATTATCTGATCGATCTTGGCCCAGAAGGAGGAAATCGCGGAGGAACTATTGTTGCAACAGGAACTCCAGAAGATGTAGTACAGGTAGAAGGATCCTACACGGGTCAGTATCTCAGCCCTATATTGGAGAGAGACCGTCAACGTTCAGAAGATTATCAGAAAAGGGTACAACTGTTGGAAGATGCGGCTGGATAA
>PLAR00120|000001_ERICI_RS00715|sir
ATGGCTTACGAACCGATTTGGGACAGGGACCCTTCCAGCTTGAATAAAATGGAGCTGCTCAAGCTGGAGAAGGACGGATTGGATGTGATCCGGACTATTATTGAAAATTATGCCGTCCAAGGATACGACGCGATACCTGAAGATGAATTGAACCGTTTTAAATGGGCCGGTGTATATGAGCAGAAACCGAAGGAGGGCTATTTTATGATGCGGGTCCGCATCAATTCAGGGATCATGACCTCTGGCCAGGCTCATGCTCTAGCCCGTATTGCCAAGGATTATGGAAGAGATCTTGTAGACGTAACCACCCGCCAGGCTATCCAATTTCATTGGCTTACTGTTGAACAACTGCCCGATATTTTCCGCCGCCTGGAAGAAGTCGGCCTATATTCATTTGAAGCGTGCGGTGATTGTCCCCGTACTATCGTAGGCAACCCTCTTGCAGGTATTGATCCGGATGAATTATTCGATACTACCGCACTGGTCAATGAGGTCAACGATTTCTTCCTATTAAACAAAGATTTTTCCAACCTTCCGCGTAAATATAAAATGTCCATCTCTGCGAATCTTTACAACTCTGGACATGCCGAGATCCAATGTCTTGCCTTTACCCCCGCTGTCAATCAAATCGATGGCGAGGAATTGCTCGGGTTTCATGTTTGGGTAGGCGGTGGATTATCGGCAAAGCCGCATCTTGCCAAGCAGTTGGACGTATTTATAAGGCCGGAAAATGTACTGAATGTAGCTATCGGTGTTAGCACCATTTTCAGGGATTACGGTTACCGTCAAAAGCGCCACCACGCCCGTTTGAAATTTCTTGTAGCCGATTGGGGACCTGAAAAATTCCTGGAGAAGCTGACAGAATTGATTGGGGAACTTCCAACACGGGGGGAAGACAAAACGCTGGGTTGGAAGGCGTCTTACTTTGATGGGGTGCATCCGCAAAAGCAAGCCGGCTACAACTATGTAGGATTGAATGTTCCGGTAGGGCGGCTAAGCGGCACAGATTTGGAAGAACTTGCGCGGCTTGCGGATGAATATGGCAAAGGCTCCATCCGGACTACCGTCTCTCAGAACATTCTGCTGCCTTATATTCCGGACGGGAAAGTAGAACAGCTTCTTAATGAACCCGTTCTAAAGCGTTTGACCCCCTTTCCCAAACACTTTATGAGCCGGACGGTTTCCTGTACAGGTAACGAGTTCTGTAATCTGGCTATTGTCGAGACAAAGGAAAGAGCAAAGCGCGTGGCTGAGTATCTGGATACTCATATTGAACTTGATAAGGAAGTCCGCATCCATTTTATAGGATGCCCGAATGCCTGCGGGCAGAAGCATATTGCTGATATTGGTCTTCAGGGGACACTCGTGAAAACGCAGGAAGGTATGGTCGATGCCTTTGACATTGCTGTCGGAGGTATTCTTGGACCAGGTGCCACGTTTAACGAACGTCTGAAAGGAAGAGTGAAAGGAGATGATGTAGGACCTGTTCTGGTCCGGCTGATCACGTTTTTTAAAGAAAACCGGAAAAAGGAAGAGACCTTCCATCAGTTCTATAAACGTGTCGGCATCTCTCCTTTCCAGGAACAGCTGGACCAGGCTCTAACGCAGATGGTCTAA
>PLAR00121|000001_ERICI_RS00720|
ATGTTAACAGCAGCTGAAGCGGCAAGTGGAAGTACATTTACTTATTTTGATATTTTCATGTTAGCCATTACTTTGGTGATTTTGATCGGACTAGTCCGTTTGGTGATCAATCCACGAAAAAATTATTTTGCAATTGGATTTGCGTTTGTCAGTTTTGCCGTGTTTGTATTTATGGATGTAGTCATGATCAAAGGCTGGTAG
>PLAR00122|000001_ERICI_RS00745|
ATGAAAAAACGGTTTCTTGTCTTTCTGACACCTTTGTTTATCTTAGCACTAGTTTTTTGTGAGTCATCCGCTCTCGCAGCCCCGGCACCAAGATTGACCAACATACAATTTATTGGCATCACTTCTGACGGCAATCATAACATCATGGAAAAAATTGACAAAGGGCAAATAACGGCAAAAAGGCCTTTAAAAGGTAGCAAATTAAGGGTAGCCGTTTATGTTGAGGGAACGGAAAAGACTTACTCATTACGGTTTTATACCAAAGGAGGTGTAGATGTAACAAAACAAGGAGAAGAATTTAAACCAACGCAGTATTTATCAGGCCCTAATCGTATAATATACGGAAAAATTGTTTATATGGAATTTCCGTTAGGATTGTTCAGTGCAAATATTATAGTATCTGCTGAGGATTGGGCACCACCCCATCAGAAAAAAACAGCCTTTTTAGGTTTTTTAAAAAGTTCGCAATAA
>PLAR00123|000001_ERICI_RS00750|
ATGGACATAACTTTTCAAAATCCTGCTTATGCAGCTTATTTAGATGTAACCTTGGTTAATGATTTTATTAATAACCGGGAAAACTTTGGAAAGGGCCCCCAAAACACCATGTCTTTTGAGGAGTTTCTCAAAAGAATTGAAAAGAACGAAGTGGTAGATCCGGGTAATGTTCGTCCCCTTTCTCAAAGGGAATACCAGGATAAACTTATAAATATTCAGTATGGCGGTAATAGTAAGTTTCAGAATCAGGAGTACGCTTTTATCGAAAGAGCATACAGCTTAGGAATGTTGGACCGCAATGGAGTCTTAATTAACTCAAAAGCGTAA
>PLAR00124|000001_ERICI_RS00755|"fecE,yusV"
ATGAACCGGTTGTTTGCTGAACGGCTGGCTATTGCATATGGAGAAAGAACAATTGTCCCGGATCTGTATCTGAGAATTCCCGATGGCAAGGTGACTGCTCTGGTAGGGGCTAACGGTTCCGGGAAGTCTACGATTTTAAAAGCGATGGCCCGCCTTCTGCGGCCTCAGGCGGGAAACATATTTTTGGACGGTAAATTGATCAGCCAGATGCACACCAAGGAGGTTGCCAAGCTGCTCGCCATTCTACCGCAAAATCCCGTTTCTCCCAAGGGGCTGACAGTAAGTGAACTGGTGGCTTATGGAAGATTCCCTCATCAAAAAGGCTTCGGTTCACTTAAGAAAGAAGATAGAGACGTGATTCGATGGGCTCTGGACGTTACAGGCATGGGCGCGTTAGCTGACCGCCCTATTGGACAAATGTCCGGAGGACAGCGCCAGAGAGCCTGGATTGCGATGGCTTTGGCCCAAGAAACAGATATTTTGTTTTTGGATGAACCGACAACGTTCCTGGATATGGCTCATCAGCTTGAGGTCCTGAAACTGCTGGAACGCTTGAATCGGGATGAAAACAGAACTATTGTGATGGTCGTGCATGATCTCAATCATGCTTCCCTATATGCCCATCATATTGTAGCTATCAAACAGGGGGAAATTGTCTGCGAAGGGAGTCCCCGTGAGGTAATCACTACGGAAATGCTTCGTCATGTTTTTGGTATTGAATCGGATATTCTTTCAGATCCCCGTACCGGTTCACCACTTTGTTTTCCTTACGGACTGGCAGAGGAAGCCGAAGATGAGGCAAGTAAGGAGGAACGTGTTCCTGTCCTGGCGGCTAATGCCTGA
>PLAR00125|000001_ERICI_RS00760|btuD
GTGCTCGAGGTCAAACAGGTAAGTAAATTATACGAGAACCAGCGAGGGGTTAAAGAGATTGACTTCTCTATGCAAAGAGGGGAAATCGTTGGTTTTCTCGGGCCCAATGGGGCCGGAAAGACGACTACAATGCGGATGATCACGGGATATATCAACCCTACCAGAGGAAGCATTCACGTGGACGGTTTATCCATGGCTGATCATCCCAAGAAAGCGAGGAGAAAAATCGGATATTTACCCGAGACTCCCCCGTTATATCCGGAAATGTCCGTGCTGTCTTATTTGAAATTTATTGCGAAAATCAAAGACGTGCCGGCAAGAGATCAAAAGAAAAGAATTGAGGAAGTCGTGGACAAACTGGGATTGGCCGGACGGGAAAGGCAGATTATCCGGCATTTATCTAAAGGTTACAAGCAGCGGCTTGGGCTGGCTCAGGCTATTATCCATAAACCGGATTTGCTTATTCTGGACGAGCCTACTTCAGGGCTTGACCCTAAACAGATTATTGAAATTCGCCAGTTGATCCGGGAACTTGGAGAGAATCATACTGTTCTCCTCAGCACCCATATTTTGCCTGAGGTGAATGCCATCTGCAACCGGGTGCTGATTATTAACCAGGGCCGGATTGTCCTGGATGAGAATCCGGAACATCTTGGTCAGACGATGGCCGATTCCTTCGAGGTCTCCCTTGATGTCAAAGGGCCTGCGGATGTCGTGATACCGCTTGTGAAAAGTGTTGACGGTGTTGGTACGGTAGAGGAAAGACGCGGAGAAGAAGCCTCTTCGGGTGAGGTTGTTCACCTTCATGTGAAATCGGCAGACCAGACGGATATTCGGGAACAGCTCTTTTATACCCTTGCAGAGGCCAAATATCCGATCATGGAGATGAGAAGAGAGCGGATATCCCTGGAGGACGTATTTTTAAGGCTGACTACAGACGAGCAAGGGCTTCAAGCTGCGGAAAAAGAACTGGAACTTGAGCATAAGGAGCTGCAGGCACTGTTTAAACAGGAGAAACATCGCGGCAAAAAGAGAGCCGAGCAGGCTGCCTCTGCACAAGAGCAGGAGAACGGAGATAACAAGGGGGGTGAAGGATGA
>PLAR00126|000001_ERICI_RS00765|
ATGCGTAGAACCTGGTCCATTTGTACCAAAGAACTTCAGCAGTATTTTTATTCCCCGACTGCCTATATCGCGTTTGCTTTTTATGTGCTGGTATCCAGTTTGATGTTTTACCTGAATTTTGTCCTCATCCAGCCGAGCCTGATTGATGTGAGATATGTGATCGGAAACACATCTTTCATTTATTTATTTGTGATCCCGCTGCTTACTATGCGGCTGGTAGCGGATGAGTTCAAGCAGGGGACAGATGAGCTGTTACTGACTTCTCCGGTCGGGATCGGTGAGATCGTACTGGGGAAATACTTGGCTTCGCTTCTTACACTAGGAGTACTGACGCTAATTACCCTGGTATATCCTTGGATCATGTCCGCTTTCGGGGATTTCGATCTCCCTGTCTTTTTCCTTTCCTATCTGGGCATGTTTCTGCTTGGGGCCGCGATGATGTCCATTGGACTGTTCGCCTCCACACTTACCAACAACCAGATGGTGGCTGGAATCGGAGGCTTTGCTATTCTGCTCCTCTTTTGGATGATGAATTATTTGGCAGACCTGTTTGACGGGAAATTCAAAGACTGGATTGTTCAGTTTTCCTTACAGGACCGGATGTTAAATCTGCAAAAAGGCGTGCTTCACGGCGCTGATATCTTGTTTTTCATTACTCTTGCCGCCGTGTTCTTGATTCTTAGCGTGCAATCCTTGGAAAGAAAACGGTGGAGGTGA
>PLAR00127|000001_ERICI_RS00770|
ATGAACAAATGGATTCGCGGCACTAATGCGACAGTGCTTTCTCTTGCAGTAATCGGGATTTTCGTCATCCTTACCTTCTTTTTGAATTCACTAAGTGGCTTTCAACTGGATTTGACGAAAAATAAAAATTTCACCTTGTCGGACCAGACCGTAAACATGCTAAAAAGTCTGGATAAAGACATTCACATCACAGCTTTTACACTGCCGGAGGATCAAGAGTATTTTACTCGCCAGGTATCCGATCTGGTACAGGAGTATAAGAAGAGAAGCGGAAAAATAACCTTTGACCAGTACGATCTTAGAAAAGAGCCTTCCAAAGCCCAGCAGTACAATTTACGGGGGAGCTCACTGGTGATAGAAGCCGGGGACAAGAACGTGACACTGGGCTATACGGACATGTTTAACTTCAACCAGCAGCCGTACTCATTCTCCGGAGAGGAAAAAATCACCCAGGCGATCAACAGCCTGATATCGGGAGAAAAGCATACGGCTTACTTCCTGAGCGGCCATCAGGAAATCCCGCTGACAAAAATGAATGACTTCAAGTCCAGTCTTGAAGGCGATAATTATACGGTAAAAGAGCTGAATTTGCTCAAAGAAGGGAAAGTTCCCGATGATGCGGAAATCTTGTTTATCATCGGAGCGCAAAATGACCTTAGTGACAAGGAGGCAGAGCTTGTAAAATCTTATATGGACGGGAACGGAAAGCTCTATCTGGCACTCGGGTTTAATAAAGACATGGTTACGGCCTGGAAAAATCTCGATGGCATTATGAATCAATATAGCATTCAGGATCAGCATGCGATAGCTGTAGAGAACAGCAGCAACAGAACCGTACAGGATCCGCTTACCATATTCCCGGATTACGGGGCTCATGACATTACCAATAAACTCAGCGAATACAACATGCTGACCATGATGTCCCTCGGCATCAGCCTGGACGCCAAAGAATCGGATACATGGAAAGCGTCCCCGCTCCTCCAAACATCCAATGACGCCTATGGAGAGACGGATATTGAGTCATTAATGAAGCCACAGCTACCTAAAAAAGATGACAAGGATGTTGCCGGGCCGCTCAAACTGGGTTATGCCGTTGAAAACAAGGATGGAAAACCGAAGGCCGTCATCATGGGAGGTTCTACCTATTTAGTAGATCAGGATTTCAGGCAGCAGGGTAATAAGGACTTTGCTTTAAACAGTGTAAACTGGCTGCAGGAGAAAAAGGATCAGGTGACCATTCGTCCGCGTGAGGGGGATAATACGCAAACCGCTCAGCTAAGTGGGGGACAGGCCAAAACTATTTTCTGGACAACTGTCGTATGCTTCCCTCTGTTCTTCCTCGCGCTTGGAGGACTGATCTGGTGGAGGAGGAGAAAAGGATGA
>PLAR00128|000001_ERICI_RS00775|
ATGCTTCCCTCTGTTCTTCCTCGCGCTTGGAGGACTGATCTGGTGGAGGAGGAGAAAAGGATGAGGAAATTTATCCCCACTCTTTTGGCTTTGGCCGTATTTATCGGGTTGTTCTGGTATGCGTCCGGCCACTCCTTTTTCAAAAAAGAAGATGAGACGGCAGAAAAAACCTCACCTGTCTTTAGTATGAAGAAAGAAGACGTGCAGGGGATTTACGTAAAAACAGATAAAGGAGAAACAGAGTTATCTCTGAAAGACGGGAACTGGACGATGCAAAAACCGCAGGAACAGCCGATCAACAGCAATCTGGTCGGCAGTTGGCTGGATACTTACGTATCTCTAAACCGTGAAGATATTGTAGAGGATCAGGCATCTGATCTTGCCAAATACGGCTTGGATAAACCTGCTGCAGAGTACCGGGTAACGCTCAAAGACGGAACGTCGAAGGTTTTGCAAACCGGAGAGAATCTTCCAACGGGGGACTCCGTGTATGCGAAGCTGGCTGGCTCGGACCAGGTGTTTCCGGTGACCGGACAAAGCCTTGAGCAATTGAGTAAAGCGCCGATTGATTTCGTGGATTGTAGTCCGGCAAAATTTGATTCTGATAAAGTGACCAAGCTGGATTTTAGCTGGAATAACCAGACATGGACTCTGATCAAGCAAGAGCCGGGTAAGTCGATGGCTGAAGCCAAATGGACGTTAAACAACGAAGAGATTCCAGGAACAATGGTGAGCAGCAGACTGGATAAGCTGTCATCCCTCTCAACGGAAAAACTTGTGGAGCCCGCTTCCAACCATACGGACATTAAGGGTGAACTTCGTATTGAAGTGACCGAGGTTAAGGATGGACAGGAAACGAAATCGGTATACCTTGGCCAATCCAGCAAGGATCTGGTTTGGATGATGAAGGAGGGCGGTCCATGGGCATATGCCATTCCGGTAAGTGGAGTTCAGGACTTGGCCTCCCAGGGGAAACTGACGGATGAAGAGAAGAAACAAATCGAGGAGGAAAAGACCGCGACAAGCCCGTCTCCATCTCCATCCGCAACACCGACCCCATAG
>PLAR00129|000001_ERICI_RS00780|
ATGAACCCGTCCTCCAAAAGCGGACTAACGGCGAAAGAACTGTCTTACATAACAGACAGCATGAAAAATGAAGAACTGCTGACCAAGCTGTATGTACAGGGGGCAGTGGAAAGTACCAAACCTGAACTGAAACAGGTGATGGATCGGCATGCCAGAGAACGGCTCAAACAAGTGGAGCAATTAAATGGTCTCTTTAGCACGTTTGGCGCCCAATCACCATCCAACCAATAA
>PLAR00130|000001_ERICI_RS00790|
ATGATGAAAAACAGATGGTTTGCCATGGCCAATACCTTACTACTGACAGTAGGAATTGCCGCCGGATGCACGGGCATTTACCATCCGGACGCGATGGGAAATCATGTTTTGGCAGGAGGGAATCCGATTGCCCAGCCTGTTTATGCCGCCGTACCGGAGCTGGAGGCACAGCTGATCAAGGAAGGGAATAAAGCAACCATTTCTTATACAGTGAAAAACTTCAAGCTGTCGGCCGAACATTTCGGTAAAAAACACGTTTCCGGAGAAGGCCACCTGCACCTGGTTGTGGATGGAGAACCTAAAGTGATGATGAAAGAGCAGTCCCGGATTATTCTCGAGAACATCCCGCCGGGTAAACATACCATTAAATTGACCCTACAACAAAACGACCATAAACCGCTTCATGTGGAAAAAGAGTTCCATATTGAAGTGAAGGGAGGAGGGGGTTAG
>PLAR00131|000001_ERICI_RS00800|btuD
ATGCTTATTTTAAAGCAAGTCACAAAAAAATATGGAAAAAAACTGGCCTTGCATCCAGTCAATGTACAACTTGACAAAGGGGTAATAGGCCTGCTTGGCCCCAATGGTGCTGGAAAAACAACCTTATTGCGCATATTGGCTACCTATCATTCTGCCACAACAGGAACAATCTCTTTGAATCAAGTTGCCTGGGCTGCAGATATTGAAAAAATCAGGACTATGATTGGATATTTGCCGCAGCATATAGGTATCTTTCCAAATCTGACAGTACATGAATATTTGGAGTATATGGGTACGCTTAGAAATATGGATAATCAGACACTAAAACAAAAAATACCTTCTATTTTGGAAGATGTCCGTTTGCAGGACCAAGCCCGTAAAAAGGTCAAACAGTTGTCTGGCGGGATGAAACAACGACTAGGCATCGGCCAGGCTATCCTGCATGAACCCGAGCTGCTTTTGGTAGACGAACCGACGGCCGGCCTTGATCCGGAAGAAAGAATCCGTTTCCGGCATTTGATTAAACGCTTGTCAACCAATCGCATCGTTATTTTGTCCACTCACATTACGGAAGATGTTGCCGTGACCTGTGATCAAGTGTTATTGATGAATAAGGGAAAGCTAGAAAAATATGAGAGTGTTCAGCAAGTTACAGACAATGCGCTGCACAAAGTCTGGCTGGTTGAAGCTAACTTTAGCGAATACGAAAGATTAAGAAATAATCAAGATATGTTTATAACCAATGTAACGGAACATAAAGGGCGCTATCAATTAATGGGTACATTTACAGGCGGGAGCGGCCAAAGTTCTCTATATTATGCAGTGGTACATACCTAA
>PLAR00132|000001_ERICI_RS00805|pcrB
TTGATTGTAGATATAACCCATTGGAAGCATGCTTTTAAGCTTGACCCTGACAAAACGATTTCAGACGAAGCCCTGGAGCAGATATGTCTGTCCGGAACAGATGTGATTCTGGTGGGCGGTTCTTCCGGAGTTACCTTTGAGAATACAGTCGAGCTGCTATCCCGGATCAGAATGTATGAAGTTCCTTGTGTACTGGAAGTATCCCATCTGGAAGCGATTGTTCCAGGGTTTGATTTATACCTGATTCCCAGTGTTTTGAATGCGGGAGATCCGGAATGGATTCTTGGCCAGCATCATAAAGCGGTCAAAGAGTATGGTGCCGTCATGGACTGGAAAGAAGTTCTGGTAGAGGGATACGTAATTCTTAACGGGGAATCCACAGCCGCCAAAGTATCTGAGGCGGATACGGATCTTACCACCCGGGATGTCGTAGCGTACGCCCGAATGGCCGAGCGTATGTTCCATCTTCCTATACTTTATCTGGAGTATAGCGGTACTTTTGGTGATATGAAACTGGTAAGTGCGGCCAAATCTGTGCTTAGCCGTACCCGTGTTTTTTATGGCGGAGGTATCGATGGGCCGGACAAGGCCTCTATAGCGGCGTCCGCAGCCGATACGGTAGTAGTCGGCAACCTGATTTATACGGATTTGCACAAGGCTCTTGCGACCGTAACTTCGGTTGCTTCCATTGATTCTTAA
>PLAR00133|000001_ERICI_RS00810|pcrA
ATGAACGAAACTAAGAATATACTGGATGCGATTCAGCGGTTAAATCCGCAGCAGTGCAAAGCGGTGGAGACCACGCAAGGCCCCTTGCTGATTATGGCGGGAGCAGGCAGCGGAAAGACGAGGGTATTGACTCACCGGATTGCCTATCTTATCGCTTCTCGTAAAGCAGCTCCCTGGAGCATTCTGGCTATTACCTTTACGAATAAGGCTGCCCGTGAGATGCAGGATCGGGTCGGGAAACTGGCTGGTCCTGCAGCGGAAGATATATGGGTGTCTACTTTTCACTCTATGTGTGTACGCATTTTACGGAAAGATATTAGCCGGTTAGGATTTACTTCAAATTTCTCCATTTTGGATTCTTCAGACCAGCTGTCAGTTATTAAGACCTGCATGAAGGAACTTAATATAGATACGAAAAAGTTTGAACCGAAGGCGATACAGGCCGCTATCGGGACCGCCAAAAATGAACTGGTTACTCCTGCCCGCTATGACGAAAGGACCGGGGATTATTTTAAGGGTATTGTATCCAAAGTTTACGCCTTGTACCAGAAAAAGCTGAAGCAGAATAATTCCCTTGATTTTGACGATCTGATTATGACTACCATTGAGTTATTTAAAGAAGTGCCTGAAGTGTTGGACTTTTACCAGAATAAATTTCAATATATTCATGTTGACGAGTATCAGGACACGAACAGGGCCCAGTATATGCTCTGCCAGATGATTGCCGATAAGCATAAAAACATTTGTGTCGTTGGGGACAGTGATCAGTCGATTTATCGTTGGCGCGGGGCCGATATTACCAATATCCTCAATTTTGAGCAAGATTATCCGGATGCAGTTACGATTATGCTTGAGCAAAATTACAGGTCAACCTCCAACATTTTAAATGCAGCCAATCAGGTTATCAGCAACAACTCAGGACGAAAGCCTAAAAATCTCTGGACAGACAAAGGCGAGGACAGCAAAATAAAGCTTTACAATGCCGATTCTGAGCATGAGGAAGGCTACTTCATCGCCGGTGAGATCAACAAAAATATCAGGAACGGGAAGCAGTACAGTGACCATGCTATTTTATACAGAACGAACGCCCAGTCGCGGGTGATCGAGGAAATTCTGATTAAATCAGATATTCCGTACCAGATCGTGGGCGGAATAAAATTCTATGACCGTAAAGAGATTAAAGACATTCTTGCTTATCTGCGCCTTATTTCTAATCCGGATGATGATTTAAGCCTGAGGCGGATTGTGAATGTACCGAAGCGTGGAATTGGAGATACTACAATGGACAAAGTGGCGGATGCTGCTGCTAAGAGAGGCATGTCCTTATATGCTCTTTTATCTGAAGTGGATTCACTTGAAATCAGTACCCGGGCTAAGAATGCCCTTAGAGATTTCTATGACATGATTTCCAATCTGAACCGTATGGTAGAATATGTGTCCGTAACCGATCTTACTGAAAAGATGTTGGAGATGACGGAATATCGCATCGAACTCCAACGTGAGAATACATTGGAATCAAAGGCAAGACTGGAAAACATCGATGAGTTTATATCCGTGACTATGGATTTTGAGAAACGCAATGACAACAAATCGCTTGTATCGTTCCTGACAGATCTGGCCCTAATTGCCGATATCGATACAATGGATAAAGAGGATGCCCCGCAGGATGCTGTTGTTCTCATGACTATGCATAGTGCTAAAGGCTTGGAATTCCCAACCGTGTTCATAATCGGGATGGAAGAGGGGGTATTTCCCCACAGCAGGGCGTTCACAGATGATGAGGAATTGGAGGAAGAACGCCGATTAGCCTATGTCGGCATCACGCGTGCCGAACAGGAGCTTTTTCTGACCTGTGCCCGGATGCGTACTCTTTTCGGGAGAACAACGGCCAATGCGCCTTCCCGTTTCTTACAGGAACTGCCAGAGGAGGTTACAGAACGGATCTCCTCCGGGGAGCGCTTCGGACGAAGTGCGGGGACAGGCTGGGGCCGTCCGGCAGCTGGAGGACAGGGTTTTGGGGCCAGAGACGCGAGCTTTGGATCTTCGTCTTCCGTATCCTCCGGTTGGGGACAATCATCCTTAAAGGGACGAAATGGAGCTCCGTCCTCGGGCCCCGGTAAAGCCGCCGTCCGTATTAAGCAGCCTTTGGGAACAAATAATCCCGGTGATTTTAATATGGGAGATAAAGTATCACATGGCAAATGGGGCACTGGTGTCATTGTGGCTGTAAAAGGAAAGGGAGATGACACAGAGCTTCAGATTGCCTTTTCGGCACCGGTAGGTGTGAAACGCCTTTTGGCTAAATTCGCCCCGATAAAAAAAGAAAACTGA
>PLAR00134|000001_ERICI_RS00815|ligA
ATGACCGATGTCATTTCGGCAATGAAAATCCTGATCGAAGAGATCAATAAACATAATTACCACTATTACACCTTAGATGAGCCCACTATAACGGATCAGGAATATGATGCTCTTTACGATCGGCTTTTGAAGCTGGAGAAGGAAAGCGGAACAGTATTGCCCAATTCGCCTACTCTACGTGTCGGAGGAGATATTCTGAAAGGCTTTGAGCCGCATCGTCATCGATCTCGTCTTTGGAGTCTGGATAAAGCCCAATCTATTGAGGTTTTAAAGAACTGGCATAATCGGGTTCAAAAACTTGTGAACGACTATAACAGCAAAAATCCGTCCACTCCCCTTCCGGAACCATCTTTTGCTGTTGAATTAAAGTTCGATGGGCTTACGATCAATCTTACTTATGATCAGGGGAATCTGGTACAGGCTTCGACCCGCGGGAACGGGGTTGTAGGGGAAGGAATATTGGCTCAGGTTAAGACAATCAAATCGGTTCCCTTGGAAATTCCTTATAAAGAGGGACTCATTGAAGTACAAGGCGAAGGCATGATGCTGCTTTCTGTACTGGACCAATATAATCAGACGGCAGCAGAACCATTGAAAAATGCCCGGAATGCTGCTGCAGGGGCATTGCGCAATCTTAATCCTAAGGTAACAGCAGAACGAAGGCTGACTGCATTTTTCTATAATGTAGGATTTTCGGATAGAAAGCAGTTCATGAACCATCAGGAGATGATTGCTTTTCTTAAGGAAAATCATTTTAAGGTAAATCCTTATGTGAAATATTTCAATACAATTGATGAAGTCTTTGAAGAGATGAAAAAGCTGGAGCAAGAGCGGCATGATTTTGATTTTCTGATTGATGGTGCCGTTATTAAAGTTACAGATATAAGGACTCGTGAAGTTCTTGGGTATACGGAGAAATTTCCACGGTGGGCTATCGCATACAAATTTGAAGCGGAGGAAGTAACGACGGTTCTCGAAGGAGTATCATGGGAAGTGGGCCGTACCGGAAAGATTACCCCTGTAGCGAAGGTTGAGCCTGTAGAGTTGGCGGGAGTAACGGTTCAAAACTGTACGCTGAACAATATCGGGGATATTGAACGGAAAAATTTGAAGCATGCACTGGGCAGTCTGGTTTATATCCGCCGTTCCAATGACGTGATTCCCGAAATTCTCGGGAAAGTCACGGAGGAGATCGATGGAGAAGAAATTAAATACCCTGAACATTGCCCGGCCTGTGGGACAGAGTTGGAACAGCGCGGCGCACACTTATTCTGCCCGAATCGTTTAGGCTGTAAGCCGCAACTGATTGGGAGAATTACCCATTTTGCCTCCCGGGATGCGATGGATATTGAGACATTCAGTGTGATGACCGCAGAACAGCTGTATCAGCAGCTTGATGTTAGGGATCCGGCGGATCTCTACGATTTAACTTATGATGACATCATCCAGCTTCCTCGTTTTGGAGAGAAAAAGGCGAACAATCTGCTGGATGCTATAGAAAAAAGCAAAGAACGGGACTTATCGTCGTTCCTGTTCGCCCTGGGAATTCCGAATACCGGGAAGACAACAACAAAAGTCCTTGCCGAGCATTTCCGCAGTCTGGATAAAGTCATGGACGCAGTTGTTGAGGAACTTATCGCCCTTCCGGATGTTGGCGGGATTGTAGCAGACAGTATCTATACCTTCTTCAGAGACCCTATTATGATAGAGAGCATAAGACGAATGAAAAAAGCAGGAGTGCAGGCACAAATGGAAGCTGAGGAAGGGAAAGCTGAAATCGATCCGGGACATCCCTTTTACGGAAAAACAATTGTATTGACGGGGACGTTGTCTTCAATGTCAAGGGATGAAGCGGCCAAAAAGTTGGAGAGCCTGGGAGCCAAGGTGACAGGGAGCGTATCCAAAAAGACAGATATCGTCATTGCCGGGGAAAACGCCGGCAGTAAACTGGCTAAAGCGGAACAGCTTGGCATCAGGGTTATAGATAATGAAGACGAACTTCTCCATCTGCTTGATACTTAG
>PLAR00135|000001_ERICI_RS00910|rapA
ATGATGGATACCGGAACGCTTGTTGTCCATGCGGAGTGGATGGCGTCCGAAGCTTTTTTTGTTTGGGGAACACGGGGAAGCGGCGGAATATGGGATGCTTTTGATCTTAAAAATGTTTTGTTTGCCTGGCATGCCCCTTCCTATTACGGAACAACCATTGAAACCTTGGAATGGCATGAGAAAAAAGGACTCCTTCTGACTCCATTGGAGGCATTGGATTATTTTGCGGCCCCTTCCTGTGCCAGGCACCTTCCCCTTAAATGGGGACCTCTAACGGAAGAATTAATCCAAATCTCTCCTCATATCCTGTCGGCTTTGGAAGCAGGGCAATTTATGCCGGACTATGAGCAGTGGAAAAAAGGGACATTGGGGTGGAAAATAAACTTGTCTCCTGATCATCAACCCTCCTTTGAAGATACTTCTGCGTGGCTGGCCCGACTTGTTCCGGAATGGATCGATCAAGACGGAAGCAGAAAATCCGTACTTAAGGAACTGGAACAACAACTTTCCTTTCGGCAAGGCCTCTCACCGGTAACGGCCTGGATGGATGAAGAGGATTGGCTTGTGGCAATTGGATGGAAAAAGAATCGGCTCCCTTTCCGGATTTGTCTTAAACTGAATGAACCTGCCTATCGGGATAACTGGAAACTTGATATTATTCTGCAGGATCGTGACAATCCTGCTATAATTCGGACCGTCGAAGAAAATGGCAAGCCTGCCATAGAAGAAATTTCTTTACCCAAAGAATGGATTGATCATCAAATCAGGGTACAAAAAGACACGAAGAAATGGATAATGATGCTTCCTTGGCTAAGGGAAGATAAAAAGCCTTATTCTTTGAAAAAGCAGCTTTCTACGGACGAAGCCTGGCGTTTTCTGACTGAAGGGAGTTTGCGGTTGGTAGAAGCCGGCTATTCCATCTTTTTGCCTGAATGGTGGGAACGAATTAGAAGAATAAAGCCCCGTATGAGAGCTAAGCTAAAAGGCCAGGCCGGAGCCGCCAGAGAATCTCTGATTGGGCTTAAGCAGCTAATGGAGTTTGACTGGAAACTAGTTATAGAAGACCTTGAACTGACCGAAGGGGAATTCCTCAGGCTACTGGAAGAAAAGCGCAATCTCGTACAAATCAGGGGTCGCTGGGTACAAATCGATCCGGGGCTTTACGAACAGATGGAGCAGATGGTCGAAAGAATGAAGAAGCAAAAAGGTCTTACTTTGAAGGATGTACTTGAACTTCATCTTCTTGAAGGAGAAGACCAAGTTCCTGTTTCCGGGGAAGCTGATAAAACTAAACAGCGGCTTCTTCTTGAAGTGGAGGTGACAGACCATTTACGCCAGCTGATCGACCGTATGACGCATGCGGCCTCAATTCCCGGTATTTCCACTCCCAAAGGGTTTCGCGGGACTCTGCGGCCTTATCAGTCGGAGGGAATTTCCTGGATGCATTTTCTTAGACAGCTGCAGCTTGGAGGATGTCTGGCCGATGATATGGGACTTGGAAAAACCATTCAATGGATCAGCTACTTATTAAAAGCAAAGGAAGACGGAGGCCTCTCCTCTCCTTCCCTTCTCATTTGTCCTACATCCGTCCTGGGTAATTGGCAAATGGAACTCAAGCGGTTTGCTCCTTCACTAAATGTACATCTGCATTATGGCCCTAACCGGCGGAAAGGGGTCTCTTTTGAGCAGGCGGTATCCGCAACCGATCTGGTTCTGACCTCATATACGTTGTCTCACCTAGATGAAGAAGAACTCAGCACCGTATATTGGGACTCAATTTGTCTGGATGAGGCACAAAACATCAAAAATGCCTATACCAAACAGGCCGCCTCGATCCGTAAGCTGAAGGGGCACCATAGGATAGCTTTGACCGGTACCCCCATTGAGAACCGCTTGACGGAACTATGGTCTATCTTCGATTTCCTTAATCCCGGTTACCTGGGTACCCAAAGGGAATTTACCCAACGGTATGTTCATTCAATTGAACGAATACAGGATACGAAATCCATTAATCAGGTGCAAAAACTGATTAGGCCCTTCCTATTACGCCGTATTAAGAAAGACCCGGCTATTCAACTGGATCTGCCCGATAAAAACGAAGTCAAAACATTTGTTACTCTATCTGCGGAACAAGCTTCGCTGTATGAAAACTATATCCATGATATGCTCGACAGATTGAATCAGGCTGGCGGTATGGGACGGCGCGGTATCATTCTCGCTGCTTTAACAAAGCTAAAACAAATTTGTAATCACCCCGCCCTCGTGCTCAAAGAACGGCCGGGCGGGCCATGGGAGCAGCGGTCCGGCAAGCTTGATCGTCTGGTTGAAATGGTTCACGAGCTTCGTGACGAAGGTGATAAATGCCTTATCTTCACCCAATTCGTGGACACGGGTTTTCTGCTCCAGCACGTACTGGAGCAGGAGCTTGGACACCCTGTACTTTTCCTGCACGGGGGTTCCTCGAAAGCAGATCGGGATAAGATGATAGCACGCTTTCAAGATCTTACATTACCTGAAGATGAGCAGCGTTATGTTTTTCTCCTGTCGCTTAAAGCAGGAGGAACGGGACTCAATCTGACAGCGGCAAACCATGTGTTCCACTTTGACCGCTGGTGGAACCCAGCCGTAGAAAACCAGGCCACGGACCGGGCCTACCGGATTGGTCAGACGCGAAATGTGCAGGTCCATAAATTTATAACTTTGGGAACTCTGGAAGAGAGGATTGACGAGATGATCGAACAGAAGCTCGGCCTAAGCCAGCAAATTGTGGGCCAAGGGGAAAATTGGATCACTGAATTGGATACAGATGAACTGAAGGAGCTTCTTTCGCTAAGAAAAGACTGGTAA
>PLAR00136|000001_ERICI_RS00915|
ATGCTGAAACTGCATATTCCCAAAAACAGAATGAAAGAACTGATCAAGCAGGCACAGCTCCATTATGATCCTTCTATCTTGGAATTAGGCTGGAATCATTTTCACCGGGGGCATGTGAAAGTACTTACCTTGGAGAAGGGAGCTCTGGAGGCTAAAGTACAGGAACAGAAGGATTATAAGGTTCATATTCCGCTCTCCCGTTTAACCGGCAGCTCATGCATATGCTCAGAGGAAAAGCCTTGTTCCCACATGGCTGCTGTGCTTTTTTCCTTATATTCTTCTTTTGGCAGACCCGAGCTGCTTTTACAAGAACTGAAACAGGCTATTCAAACGAAACGGAGGACGCAGCGGTCGCAGAGCTTAAAGCAAGCCCGCAAAGCGGAACGGTCTGCAAAACTCACTTCCCGACAAACGATAGGTGAATGGCACGAATGGTTTGAAACCAAGTTTCATGGTTTCGCCGTGACCCATCAGCAGTCTTTCGACACTTTTGCCTCACAGGTCCAGGAAACCTTAATTCCGGAAGTGGAGAAATGGGAACCGGAACTCCAGTTCATATACCAAATAAATGTATATGTGTTTATCTTAAGAAAAATGGAAACTTTTTATGAGGAAACCAAATCAACTTATCTCTCTGCTTATCACGAGCAAAATTGCCGGACTACATCGGCAGACATTATTTCAAAACTCAGAAAACTGTTTAAAGAACCCAAAGCAGAGACATGGATAAAAAAGGCCGATAATAAATGGTCCGAAACCTTGAGTATTTTAGGCCCTTTTGCTTTAAATGAAATAAATAGTCCCATTGACTGGTTATACGTATACAGGCTGTTGTGGTGGAAAGATACCCTGCCGGAAAGAAAACAAAGAGAAGTAGAACAATTGGGAGAACGGCGCATCTCTTCCCATTCCCTAAACCCCCGGCAGGAAGATGTATTATGCATTGCCTTAGCCCACTTCTCAGTCATTCGCAAGGAATGGGAAAAGGCTTGTTCTATCCTGGACAATCTTCATGAACGGCGGGCTTCTGACTTCTTTTTTTATTTGGAGGAAGCCCGTACCCATCAGGAATGGGATGTTTTATTGGACTGGTTACGTTGGTTAAAGCCGTCCATGACAAAGTCTTCTCAGGATGATTTCCGCTTGCTTTGTCAGTACTGGATGGAGGTGGCTAAGCATACCGGTTCTGATCAGGAATGGGTAGAAGTGATGGAATCTCTTCTTCCGCGTTCTTTTTATTACTATACCGGCTACCTGCTGCAGACAAAGCGATACCAGCAATGGGTAGATCTACAACTGTCCAATCAGGAATCGCCGCTTAATCTGTATACTATGGAACTAAAAGCGGTAGAAGAAACAGATCCGGCGCTTTTGCTGCCCCTGTACCACCAATCTATTGAGAGAGCAATCCTGGAGAAAAACCGTTCCTCTTATAAGATTGCCGTACGTCTTTTAAAGGAGCTCCAGGAATATTACCGGATATTAGGGCGTGAACTTCAATGGAAGCAGTATATTACTTTTCTATCGGATAAATATGCCCGGCTGAGGGCTTTTCAAGAAGAATTCAAGAAAGGAAAATGGGTGCTATGA
>PLAR00137|000001_ERICI_RS00930|
ATGATATCTGATAACTCCACATGGTCCATGCATCCTATGACCAAGCAGCACACCAGGAAAATTTGTTCCTGGCGTTATCCCTGCCCGTACGATATTTATAATTTTGATTCATGGTGCTGTATGGAGACCCGGAAGTCAGAGTTCGCCGATCCTCTGATACGCGAGCAGCAATACCGGTCCTGGCTGGATTCCAACCAAGAATTAATCGGGTTCAGCCAATTTTTTCCCATGCTAAATGTGGTCCGGTTGGGTCTGGGACTTCGGCCGGACTTGTGCGGTCTTGGTTTAGGTGCTGAGTTTACGAGATGCATCGCGGAAGAAGCCCGAAAATTCCAGCCTCATAAGGCAATTGATCTTGAGGTGTTGGAATGGAACGAGCGTGCTATCAGGACTTATCAGCGTGCCGGATTTGTTATTACGGATACCTATGAACGAATGACAATGGCAGGACCGGCTATTGTGCACTGCATGGTATGGGAAAAATAG
>PLAR00138|000001_ERICI_RS00935|bmr3
ATGGAACATCTGGATAAAAAAAGAAAAGTTACGATTATGATTGCCATCATGGCGGCTCTGTTATTTGCCTCCATCAACCAGACAATTGTTTCAACGGCTTTACCAAAGATTATTGCTACACTTGGAGGAATGGAATACTACAGTTGGGTTTTTACTATTTATATGCTGACGTCCAGCATAACGACAATCTTAGTTGGGCGTTTATCAGATTTATACGGACGTAAACCCTTTATTCTGATAGGTATTGGAGTTTTCGTCACAGGAGCCTTCTTGTCCGGAACTTCATCCACCATTTTCCACCTCATCACCTACCGTGCTATTCAGGGAATTGGGGCAGGGATGATCATGTCTACCTCGTTTACAGCAGTAGGGGACTTATTCTCACCCCGGGAACGGGGCCGCTGGCAAGGTCTGCTTAGTGCAGTTTTTGGCCTTTCCAGCGTATTCGGCCCTACACTCGGTGGCTACATTGTGGATCATGCCGACTGGCATTGGGTCTTCTGGGTATTCCTTCCGTTTGGTATTATCGCTTTCCTGATGATCTTATTCCTGTTCCCAAGCGTTCCCCACCGAAAAGGAGAATCTGTTGATTATTACGGATCACTATTCCTTACTTTATTTATGGTTCCGCTTCTTCTTGCTTTCTCCTGGGCTGGAACTACGTATGCTTGGGGTTCTGCGCAAATTATCAGTCTATTTGCGGGTGCGGCCGTGTCCTTGCTTATCTTTATCCTCATTGAAAGAAAAGCAAGAGGGCCGGTATTACCGGTACATTTGTTTAAAAACAGTGTATTTACCTTATCCAATTTAGCTGCCTTTACCATGGGAGCAGGAATGTTTGGCGCCATTATGTATATGCCGACTTTTATTCAAGGGGTTATGGGAACATCCGCGACTTACTCCGGATATATTACGATGCCTATGACACTAAGCCTTGTGGCAGGAAGCACCCTTAGCGGTCAATTGATCTCCAAAACGGGCAAATATAAAATTCAGGCTATTTTAGGTCTGGCGGTTATGGCTTGCGGTATGTTCGCCATGTCAACAATGGGAACCCATACTACTACATTAACTGCCATACTTTACATGATATTAGTCGGCTTTGGTCTTGGGATTGGTATGCCTGTCTTTACATTAACCGTACAAAATGTAGTACAGCCGTCTGAACTCGGTGTAGCCACCACTGCTTCCCAGTTGTTTCGGAACATTGGAGGAACGATCGGTGTATCTGTTATGGGAACCGTTATGGCCCATAAGACATCTGAAAAACTTGTGGAAACAATGGCAGGTATCAAAGACAAGCTTTCCCAATTAGATCCGGTTACGGCCAAAAAATTGGAGGTATTTGAGAATACCCAGGCATTACTGGATGCGGACAAAATTAAACATATCAGTAAGTCCTTACCTGCGGATGTCCACATCGTGTTTGACCAATTGATCGCCGCGGTAAGAGAAGCTATGAGCTACGCTCTTTCGGGTGTATTTTTTACCGGAGCTGCTATTGTAACGATTGCCGTAGTGCTCACCATTTTCCTGAAGGAACTCCCACTTCGTGGTTCCGCTCCCAGCTCCAAAAAAAAACATGGGGAAGATGCATAG
>PLAR00138|000001_ERICI_RS00935|bmr3
ATGGAACATCTGGATAAAAAAAGAAAAGTTACGATTATGATTGCCATCATGGCGGCTCTGTTATTTGCCTCCATCAACCAGACAATTGTTTCAACGGCTTTACCAAAGATTATTGCTACACTTGGAGGAATGGAATACTACAGTTGGGTTTTTACTATTTATATGCTGACGTCCAGCATAACGACAATCTTAGTTGGGCGTTTATCAGATTTATACGGACGTAAACCCTTTATTCTGATAGGTATTGGAGTTTTCGTCACAGGAGCCTTCTTGTCCGGAACTTCATCCACCATTTTCCACCTCATCACCTACCGTGCTATTCAGGGAATTGGGGCAGGGATGATCATGTCTACCTCGTTTACAGCAGTAGGGGACTTATTCTCACCCCGGGAACGGGGCCGCTGGCAAGGTCTGCTTAGTGCAGTTTTTGGCCTTTCCAGCGTATTCGGCCCTACACTCGGTGGCTACATTGTGGATCATGCCGACTGGCATTGGGTCTTCTGGGTATTCCTTCCGTTTGGTATTATCGCTTTCCTGATGATCTTATTCCTGTTCCCAAGCGTTCCCCACCGAAAAGGAGAATCTGTTGATTATTACGGATCACTATTCCTTACTTTATTTATGGTTCCGCTTCTTCTTGCTTTCTCCTGGGCTGGAACTACGTATGCTTGGGGTTCTGCGCAAATTATCAGTCTATTTGCGGGTGCGGCCGTGTCCTTGCTTATCTTTATCCTCATTGAAAGAAAAGCAAGAGGGCCGGTATTACCGGTACATTTGTTTAAAAACAGTGTATTTACCTTATCCAATTTAGCTGCCTTTACCATGGGAGCAGGAATGTTTGGCGCCATTATGTATATGCCGACTTTTATTCAAGGGGTTATGGGAACATCCGCGACTTACTCCGGATATATTACGATGCCTATGACACTAAGCCTTGTGGCAGGAAGCACCCTTAGCGGTCAATTGATCTCCAAAACGGGCAAATATAAAATTCAGGCTATTTTAGGTCTGGCGGTTATGGCTTGCGGTATGTTCGCCATGTCAACAATGGGAACCCATACTACTACATTAACTGCCATACTTTACATGATATTAGTCGGCTTTGGTCTTGGGATTGGTATGCCTGTCTTTACATTAACCGTACAAAATGTAGTACAGCCGTCTGAACTCGGTGTAGCCACCACTGCTTCCCAGTTGTTTCGGAACATTGGAGGAACGATCGGTGTATCTGTTATGGGAACCGTTATGGCCCATAAGACATCTGAAAAACTTGTGGAAACAATGGCAGGTATCAAAGACAAGCTTTCCCAATTAGATCCGGTTACGGCCAAAAAATTGGAGGTATTTGAGAATACCCAGGCATTACTGGATGCGGACAAAATTAAACATATCAGTAAGTCCTTACCTGCGGATGTCCACATCGTGTTTGACCAATTGATCGCCGCGGTAAGAGAAGCTATGAGCTACGCTCTTTCGGGTGTATTTTTTACCGGAGCTGCTATTGTAACGATTGCCGTAGTGCTCACCATTTTCCTGAAGGAACTCCCACTTCGTGGTTCCGCTCCCAGCTCCAAAAAAAACATGGGGAAGATGCATAGCCTCAGGGAGCATCCACCCCAAGGGTAA
>PLAR00139|000001_ERICI_RS00940|
ATGCCACAACGACAAGAATTACTGAAGCTGGAGGATGTGTTCAGGCTCGTGCTCAAAAAATTGTCCTACACCTGGAAAAAAAATGTGGACAGCGACATATCCCGAACTCAGTTCCTTATATTAGACCGGCTTTTCTCCGAAGGACCCCAAAAGGTCTCAGACCTGGCTGAGGCCCTTCATATTACCTGTGGAGCAGTAACCGGAAACTGCGACAAGCTGATCAAATCCGGGCTGTCTACCCGTACCCGCGATGAACAGGACAGAAGAGTTGTGTTTATGGAAATCACTTCCCAAGGGCAGAAAATTATGGAGGAAGTAAAAAAACAGCGGAACCGGATTATCGAATGTTTGTTTAAGGATTTTACGGAAGAAGATCGTGAAAACCTGACCCGCTTGTTCTCGCACATGCTTACGAATTTAGAAGAAATTGATTCAAAGGAGTAA
>PLAR00140|000001_ERICI_RS00950|
ATGGGGAGGATGCGAAATTATGAACAAAAATATTGTTGCTTTGGACCCATTAACCGGTTTTGGAAAGAGAATCTGAATGAAGATAATAGCTGGAAAACGCCTGAGGAATTGCGGGAACGTTTTTCAGATATCCCCTTGGAGGATGAGGTCATCGTCTACTGTGGTTCAGGGGTAACTGCTTGTCCTAATGTGCTTGCTCTGATGGAAACGGGTCATTCCAAGGTCAAACTTTACGCCGGAAGCTGGAGTGACTGGATTTCTTACGCTTATAATCCGGTTGCTGCGGGTGACGGGTAA
>PLAR00140|000001_ERICI_RS00950|
ATGGGGAGGATGCGGAATTATGAACAAAAATATTGTTGCTGCTTTGGACCCATTAACCGGTTTTGGAAAGAGAATCTGAATGAAGATAATAGCTGGAAAACGCCTGAGGAATTGCGGGAACATTTTTCAGATATCCCCTTGGAGGATGAGGTCATCGTCTACTACGGTTCAGGGGTAACTGCTTGTCCTAATGTGCTTGCTCTGATGGAAACGGGTCATTCCAAGGTCAAACTTTACGCCGGAAGCTGGAGTGACTGGATTTCTTACGCTTATAATCCGGTTGCTGCGGGTGACGGTAAAGATCCGAGAGACCTGTGTCGGACGGAATTTTTGGGTAAAAAGCTTCTCTTCGTTTTCTAA
>PLAR00141|000001_ERICI_RS00955|
ATGCTGAGCTATTTGAAAAAAGGTCTGGGCTCGGCAGCCCGCCAGCCTTTCGCCGTCACGATTCTGTTTTTGTATCAATTTGGCTGGGGAGTCTTCTTGTATAAATGTATCCAGTCCGTACTGGTCCCCCTCCTGCACAGGTATCCGGGGGAAGATCAGGGCGCAGCCTTTCAGCAGCTGTTTTGGGCAGAAGCGCATTTCCAGTTAGTCAAAACGGATCTCGTCCTCCCTTATGTCTGGTGGCTTTTAGGTCTTATGGCGATCCGCCTGTTCATCACCCCTCTATTGAATGCTGGTCTATATTATTCACTTGTTCATACGGAACTCAATGCGGGTTACCGGTTTGTCAAAGGGATTAAAACCTTAATTCTGCCGTTCCTGGGTTACTATCTTCTTCAAATGTTGCTCCTCTTGACCCCGCTTTATTTTTTGATTAAAAAAGCGGCAAGTCTCTTCAACCATGCAGGCAGCTACAAAAGTTTCCTGATTGACCTGCTGCCCTGGGCCATTGGCTATCTTGCTTTCGGTTATTTGCTTCAATTGGGTTTTATGTACTTACAGTTTGGCCATGCCCACCGTGTTCCTTTTCTCAAAAGATTCGGCATCATGCTGCGGTCTCTTCTGCCGATGATTATCACCGCATTCTGTATTTTGATCATCAGTTTGGCAGTAACGGCAGCCGAATGGACCGCTTCCTATGTATGGGCAGGATTAACCGCATTGATTGTCTACCAGGCGCTAACCCTGATCAGACTGTTTACAGGTGTCTGGGCTGTTACGGCTCAGCATGAATTATGGAAGGAAAAGCTGCTGGATTAG
>PLAR00142|000001_ERICI_RS00965|
ATGGAACTGAATAAAGGCAGCAAGCTGAACGCATTAAATATTGTTAGTTCGAATATCAATCATAAGGGGTTTGGAGCAGGTTCCATTAATTTAAGTAACGTTTCCAGCATCATCATTGATGGGGAGGAAGCTTACTTGGATATGGGGGCGCTGCATGCCAAAAGCAAGGTGGAAAAACGTATTAAGTTCTCCCCGAACAAAGAAGATGTGCCGAATGGCCGCACTTGCTGGATAGTATGGGTGGCTGTGGACCGGAACCCTGAAGGTACGTATTATGCAGGGCTAACGGCTTGTGAAATGCTGATTGATGAAGAGGCATGCAGAGGGTGGAAGATTCTTCCCGACCACGTTAACCGTATGGATGCTGCCATGAAGCGCAAAATTATGCTGGATGGTCTGAATGAGAAGGAGAGGGCGGCCTTGCGCCAATTGCTTATGGAGCATAATAAGGAATGGTGGGACCGTTCAGATAACTCCTTAAAAGAGGCATTAAAGTAA
>PLAR00143|000001_ERICI_RS00970|pbpG
ATGGCAGATCCCAAGCAACCGAATTCATCCAATATGAGCCGGCTCGGTAAGCATGCCAAACGTGCCCGGCGTGCAAGCCGTTTGAAACGAACGCTCACTTTCTTGTTTACCTGCTTTATTCTGGCCAGTCTTTGTGCCGGAGCGCTTCTTTTTTATTTGAAAGTGAAAGATTTGCCAGTAACCAAGGTATCCCAGACTTCAGAGATGTATGACTCCAAAGGCAACAAAGTAGATACGATTAATTCGGGACAAAACCGGCAGGTGGTCCCTCTTAAGGACATCTCCTCTTATCTTGCCAATGCTACATTATCCATTGAAGACCAGCATTTTTACGATCATATGGGAGTGGACCCGAAAGCAATCGCACGGGCAGTTATCGTGAATATTAAGCACATGTCCAAAGTCCAGGGAGGCGGAACGATCACACAGCAGCTTGCCCGTAATCTGTATTTGTCCCATGAAAAAACATGGACCCGTAAAATCAAGGAGTCAGTCTACGCCGTTCAGATGGAGCTGCATATGTCCAAAGAGGAAATCCTTGAGAAGTATTTAAACCAGATTTACTACGGCCATGGCGCTTATGGAGCTGAGGCAGCTGCCCAGATGTATTTCGGCAAACATGCTAAGGACCTCACTCTGGCCGAAAGTGCCCTTCTTGCGGGCATTCCCAAAGGGCCTAAATACTATTCACCTTATGCGGATATGAAGAATGCGACTGAACGGCAAAAAGTGGTACTCAGCACGATGGTCAACACCGGTTCCATAACCCAGGAAGAGGCGGACAAAGCCAAAGAGGAGCATATTTCGATTCGTCCGCAAGAGGAAAATGAAGCTAATCCGGCCCCTTACTTTCGGGATTATATCAAATCCATAGCTATGGAAAAGCTGGATATGCCCGAAGAAGAATTCGAACTGGGCGGTTTTAAAATCTATACTACCCTCGATACCAAGGCTCAAAAGGCGGCGGAAGATGTCATTGCCAAAAATCTTGGCAAAAACGGGGACCTTCAGACAGCTCTTGTGGCAATAGATCCCCGTACGGGCTATATTAAGGCGATGGTAGGAGGGCGGAATTATAAAGAGAACCAGTTTAACCGGGTATTCGCCTCTACCAGGCAGCCGGGCTCCTCTTTTAAACCGTTCGTTTACCTGACAGCTATTGAACAGGGGATTTCCCCGGCGACTCACTATACAAGTGAACCGACCACATTCAAGTACGATAATGGGAGGCAGACCTACGCACCCGGCAATTTTAACAATCAGTTTTTCGGGAGTATCGATATGCGGGAAGCCGTTGCCCATTCGGATAATATTTACGCGGTTCATACGATTCTGGAAGTGGGGCCGGACAAGGTCATTAATAAAGCACGCAAAATGGGTATTACCAGCGACATGAAGCCCCTGCCTTCTCTGGCACTGGGTACGTATCCGGTCAGTCCTTTCGAGATGGCTTCGGCTTTCTCTGCCATAGCGAATCAGGGAGTAAGGATGGAACCGACAGCCATAACTAAAATTGAGGATATGTCCGGAAAAGTCCTATATGAAGCAAAACCTAAAAGCGAAAGAATTGCAGATCCCGGACCAAGCTATGTGCTGACACAGCTTATGGAAAGTGTATTTGAACAAGGAGGAACCGGGAGCCGTGTTGCAAAAATGATCAAGAGGCCGGTAGCCGGTAAAACAGGCACTACAGATCACGACGCCTGGATGGTCGGATTTACACCTGAATTAGCTACAGCCGTTTGGGTCGGGTATGACAAAGACAGGGCAATTAATTCAGTGGAATCTCATCTGGCCTCTCCAATCTTCGCCGAATTCACGGAAGAGGTTCTTGAATCAGTTCCGCCCAAAAGCTTCGAGGTACCGGATGGAGTTACGATCGTTCAGCTGGATAAAGAAAGTGGACTGCTCTCCAATTCCGATTGTCCAAACTCTCATGAGCAGGCCTTTATTGCCGGAACAGAACCGAAACAGTACTGTACGAACAAATCGGACAAAGGAAAAGAAGGCGGCGGGGACTCCTGGTGGAGTCAGTTTAAACGCTGGTGGAACGGAGATTAA
>PLAR00144|000001_ERICI_RS00975|speE
ATGGATTTATGGTACACGGAGAAACAAACGGACAACTTCGGTATTACGGCGAAAATTAAGGAAAGCCTTGTGCGCGAGCAGACGGACTTTCAAGATTTGGCCATCATTGATACCTTGGAATGGGGACGTATGCTGGTGCTAGACGGTATGGTGATGACGACGGTGAAAGATGAGTTCGTTTATCACGAAATGGTAGCGCATCCTGCATTGTGCACCCACCCTAATCCCCGGCATGTACTGGTGGTTGGCGGTGGAGACGGGGGTGTGATCCGCGAAGTACTGAAACATCCTCAAGTGGAAAAAGCGGTATTGGTCGATATTGACGGAAAAGTAATTGAATACTCCAAGAAGTACTTACCCGAGATTGCAGGAGAATTGGACAACCCTCGTGTAGAAGTAATCGTCAATGACGGTTATATGCATATTCATGATAATAAGAATGCTTACGATGTAATTATGGTAGATTCAACCGAACCGGTTGGACCTGCTGTGGAGCTGTTCACCAAAGGATTTTATCAGGGAATTTATGATGCGTTAAAAGAAGACGGCATTTTTGTGGCACAAACGGACAATCCATGGTTTAAAGCCGATTTGATCCAAAATGTGAACAAAGATGTAAAGGAAATTTTCCCTATTGTCCGTGTATACGGAGCGAATATTCCTACTTACCCGAGCGGCCTTTGGACATTTACAATGGGCAGCAAAACTTATGACCCGCTTGAAGTGGATGAAAACAGCATTCCAGAGATGGAAACCAAGTATTATACACCAAGATTGCATAAAGCGGCTTTCGTTCTTCCTAAATTCGTGGAAGATTTGGTGAAGTAG
>PLAR00145|000001_ERICI_RS00980|speB
ATGAAGTTAGATCAGGCATACTCCGGTAATGTCTTCATTGCCAGTTCGGAAAATTATGAAGAGTCCAAGGCTGTTATCTATGGAATGCCAATGGACTATACGGTCAGCTTCCGGCCTGGCTCCAGGTTTGGCCCGGCTCGCATCCGGGAGGTATCCATCGGTCTGGAAGAATACAGTCCATACTTGGATAAAAGTTTAGAAGATATAACTTATTTTGACGCTGGGGATTTGCTGCTACCCTTCGGAAATGCAGCACGAAGTCTTGACCTGATTGGTGATTATGTCCGCGGGCTTCTGGCGGACGGCAAATTTCCTATTGGACTTGGCGGGGAACATCTTGTATCGTGGCCGGTGATTCGGGAGGTTTATAAGCAGTATCCGGATCTAGCCCTGATTCATATCGACGCCCACGCGGATTTAAGAGAACAGTATGAAGGCGAACCGCTTTCCCACTCTACTCCGATCCGCAAAGCTGCCGAATTAATTGGAGGCAAGAATGTGTACCAATTCGGTATCCGCTCCGGTACGCGGGAGGAATTTGCTTATGCGCGCGAAAACCTGAACTTCTACCCCTTTGAAGTGTTGGAACCGTTGAAACAGGTACTGCCTGAACTGGAGGGTCGTCCCGTCTATGTTACCATCGATATCGATGTCTTGGACCCATCTGCTGCTCCAGGTACGGGAACGGCAGAAGCTGGGGGCATCACGTCGAAAGAACTGTTGGGTGCCATTCATGCGATTGCCGCTTCGGAACTGAATGTGGTTGGAGCGGATGTAGTAGAGGTCGCACCGATCTATGATCCAACGGAACAAACCCAAATTGCAGCGGCCAAACTGATCCGGGAGATTCTGCTCGGATTTGTGAATTAA
>PLAR00146|000001_ERICI_RS00985|
ATGACGAGCAAGAAGCAAGTGCTTGTCCGGATTGACAGCAGGCAGGACGGGCATAACTTGATCCAGCGCGTTTCCGGCGAACTTTTTTTCAAAGGCCGGCAAATCTATTTGAGATACCGGGAGCCATCCCTGGAGATGGGAAACACACTGACTACCGTGAAAATAGGGGGGCAGGAGATCAAACTCATCCGCCACGGAGATATCCGTTCGGAGCAAACCTTTATTCATGGAGGAAAGAGAAATGGTTATTATGAGACCCAGCATGGAATGCTGAGTTTGGAAACGCAAACCCGGTGGATCCGTCAAAACCTGTCCGCGGGACTGGGAAGTCTGGAGTGGGAGTACGACCTGCATGTAATGGAAGAGCATGCGGGCACTTATACATTAAAGTTAGTCATTCAGGAGGATAAAGGATGA
>PLAR00147|000001_ERICI_RS00990|argS
ATGAACGTGTTAAATGAGGTCAAAACCTCTGTCAAAAAGGCGATCGCGGATGCGGTGGTATCAGCCGGGATTGTGGACATTGAGCAGCTGCCGGCTGTAACTCTTGAGGTACCTAAGGATAAAGCACACGGGGACTTTGCTACCAACATTGCGATGCAGCTAACCCGGATTGCCAAACAAAACCCCCGCCAGATTGCGGAGAAATTGATTGCCCATCTGGATAAAGAGGCGGCTTATATTGATGAAGTCGAGATTGCAGGGCCTGGCTTTATTAATTTCCGTATGAACAAAAGTTACTTATATCAGGTTATAGGACAAGTTCTGGAGCAGGGGAACAGCTACGGAAAAATCAACATGGGAAAAGGAAAACGTGTCCAGGTTGAATTCGTATCGGCCAACCCTACCGGTTCTCTTCATTTGGGACATGCCCGGGGAGCTGCAGTAGGGGATGCGCTTTGTAACGTGCTGGAAATGGCAGGCTGCGAGGTGACAAGGGAATATTATATTAACGATGCCGGTAACCAGGTGCTGAACCTGGCCAAATCGATTGAAGCCCGCTACCGCCAGGCGCTCGGTCAAGAAGCCGAAATGCCGGAAGACGGATACTACGGGGAAGATATTAAGGGCTTCGCGGAGGAACTGGCCAAGGCTGAAGGGGACCGTCTGCTTGCACTAAATGATGAGGAACGTCTTGTTTTTTTCCGCAAGTACGGGCTGGAGAAAGAACTGGATAAAATCAAACGGGACCTGGGGCGTTTTGGGGTCAAGTTTGATGAATGGTTTTCCGAAACTTCCATTTATGAGAATAACATGATCGATGATGTATTAAAGCAGCTCAAGGATAATGGACATGTCTTTGAGCAGGACGGTGCGACCTGGCTGCGAACTACGGATTACGGGGATGACAAGGACCGGGTGCTGATCAAGAACGACGGGACCTATACCTATCTCACTCCGGATGTAGCTTATCATCGTAATAAATATGAACGCGGATATGATGAAATCATCAATATCTGGGGGGCTGATCACCATGGATATATTCCCCGTATGAAGGCTGCCGTGACGGCTCTCGGCTATGATGCAAATAAACTGACCGTCTTGATCGCGCAAATGGTCAGCTTGTTCCAAAACGGCGAGAAGGTCAAGATGTCCAAGCGTACCGGCAAGGCTGTAACGATGGAAGATCTGATGGATGAAGTGGGCGTGGACGCCATCCGTTATTTCTTCACCATGCGCAGCATGGACTCTCACCTGGATTTTGACATGGACCTGGCCATTTCTAAGTCCAACGAAAATCCGGTGTTTTATGTACAGTATGCTCATGCCCGTATTTGCAGCATCTTCCGCCAGGCGGAGGAACAAGGGATTTCAATGCTGCCGGCCGGCCAGGCGGATTTATCCAGGCTGACCGCTGAAGCAGAATTCGACCTGCTGCGCAAAATGGCTGAGCTTCCTGAGGAAGTTGCCATTGCAGCGGAGCAGTACGCTCCGCACCGCCTGATCCGCTATGTGTACGAACTGGCCAGCCAGTTCCACAGCTACTATAAGGCGGAGCGTGTGATCACGGACGATGCGGCACAAACACAAGCAAGGCTGGCCCTTCTGGCCGCCCTGCGCGTTGTGCTCCGCAACGTCTTGGCAGCGGTGGGCGTATCGGTTCCGGAGCGCATGTAG
>PLAR00148|000001_ERICI_RS00995|aprE
ATGCAGGCGGGACCCCGGGCGAAAAAACATATTATCCATTTCCGAAGCAAAAAAGAGTTCCACGCGTGTCTCGAAGGGTTGAAGCGTTACAAAACGTCTAATTCCACTCTATTCTCTGTTCGCAGCTTAAAACTGATTCATGCGATCTCATGTCCACTATTATCCGAATCCAAATTACTAAAACATCCTTCTATAGCAGGATTTGAAGAAGATTATCAAGTAACTGTCCATGAAGTTCGCAAGTCGAAAAAAAAGCTGGCCGAACGCTCCTCCCTGGCTACCGGTTCACAGATTATCCCCTGGGGGGTCAGCCATATCAGGGCTCCAAGAACTTGGCCACGCACCCAAGGTAAGGATGTCCATATTGGAGTTATTGATACAGGCATTGATTACAGCCATCCGGATTTACGGCAATCCATATCCAGGGGAATTAATCTCGTCCATAGACAGGCCCTCCCACATGATGATAACGGACATGGGACACACATTGCCGGAACCATTGCCGCGTCAAGTACCCATTCGGGTATTCTCGGGGTAGCTCCCAAGGCCCGCATTCATCCGGTTAAGGCATTTGATCATAACGGGAGCGCCTATGTATCGGATATTATAGCGGGTATAGACTGGTGTGTACAGCAAAATCTGGACATCATTAATATGAGTTTTGGCATGAAAACTTACAGTAAGTCTTTGGAGCAGGCCGTGTTAAACGCCTATAATTCAGGGAAAATCATTGTAGCGTCCTCAGGTAATGACGGCAAAAAAGCGACGATCGATTATCCAGCACAGCTCTCTCATGTTATTTCTGTCGGCGCTATAACAAGCAATAACAAAGTGGCTTCGTTCAGTAATCGCAGCAATTTGATTGATATTTATGCGCCTGGTGAAAAAATATATTCAGCCTGGCTGGGAGGCAAATATAATGAATTGAGCGGAACATCTATGGCAACGGCCCACGTCAGTGGTGTCATTGCCTTAATCCTTGCCATAAAACCTGACCTCAAACTTATGGCGGTTAAAAAGTTGTTAAAACGAAGTTCCCTAACAGGAAATAAATCGAGGAATACAACCGTTGAAATACGAAGGCTTCACGCCCGCAGAGCTGTACTGGCAGTGATAAAGAAGACCTAG
>PLAR00149|000001_ERICI_RS01000|rpoE
ATGAGTAGCCAATATACACTCAAATTAAATGAAGAACAGGCTCGTGAAATGCCGATGGTGGATATTGCATTTGCTGTTTTAAAAGCAGTGAATACCCCATTTTACTACCGTGATTTAATGGCGGAAGTGGCAAAGATTAAAGGGCTTACTGAAGAACAAACGATGGACGTTATCGCCCAACTATATACAGAAATAAATATTGACGGCCGTTTTGCCTGCGTAGGCACAAATCTATGGGGGTTGAAAAGATGGTATCCGGTTGAAAAATCCGAAGATGCCGTGGCTAATACAAAGCGTCCTAGAATCATAAATGATGACGATGATGATCTGGACGAAGAGGTTTATGCGGAGGAAGAATACGAATCCTTTGATGCAGGCGAAGACTTCGACGATAGTGAGGACGGCGAAGCGGAAGATAGCGAGTTCTTTGAGGACGAGGATCTTGATGACGAAATCGACGAAGAGGTAGAAGTCGATGAAGAGGACGAGGATCTGGATGAAGAGGAAGACCTGGGGGAAGACGAAGAGAAAGAGAAATAA
>PLAR00150|000001_ERICI_RS01005|pyrG
ATGACAAAATATATTTTTGTAACAGGAGGCGTGGTTTCCTCCTTGGGTAAAGGGATAACGGCAGCTTCTTTGGGTCGGCTGCTGAAGAATCGCGGTCTTAAAGTGACTATTCAAAAGTTTGACCCGTACATTAACGTGGACCCAGGCACGATGAGCCCTTATCAGCACGGGGAAGTATTTGTAACGGATGATGGTGCGGAAACCGATCTCGACTTAGGACACTATGAACGTTTTATTGACATTAATCTGTCCAAAAACTCTAATGTTACAACAGGGAAGGTGTATTCCTCAGTCATTACCAAAGAGCGCAGAGGGGAATATCTTGGGGGAACAGTTCAAGTTATCCCCCATATTACTAACGAAATTAAAGACAGGGTATTCCGTGCCGGTAAAGAAGCCCAGTCAGATATAGTCATTACCGAGATTGGCGGTACCGTTGGGGATATTGAAAGCCTTCCTTTCTTGGAGGCCATTCGGCAAATTAAAAGTGACATAGGCCGCGAGAATGTAATGTACATTCATGTAACGCTGATACCTTATATCAAGGCAGCTGGAGAAGTGAAGACCAAACCTACCCAACACAGTGTAAAAGAATTAAGAAGCATCGGAATCCAGCCGAATGTGATCGTATGCCGTACGGAGCATGCTCTGGCGGAAGACCTTAAGCATAAAATCGCCCAGTTCTGTGATGTAGATGCAAATGCGGTAATAGAGTGCCGGGACGCTGATACTTTGTACGAAGTGCCGATGATGTTGCGTGAGCAGGGGCTGGATGACATCGTGGTGAATCATCTTAAACTGGACAAAACCGATGCGCCTGATATGACCGAATGGGAAGCTATGGTGAAACGTGTCAAGTCTCTGGAGCATACAACCGAGATTGCGATTGTAGGTAAATATGTGGCCCTTCATGATGCTTATTTAAGTGTGGTGGAATCCCTGGGGCACGCGGGAATTGTTAATAATACCGAGGTGAAAATCCGATGGGTAAATGCCGAGCATTTATATGATCATAATGTAGAAGAAATGCTTGACGGTGTAGATGGGATTTTGGTTCCCGGAGGTTTTGGCGACCGCGGCATCGAGGGGAAAGTAACAGCTATCCGGTATGCGCGTGACAAGAAGATTCCTTTCTTCGGCATTTGCCTTGGTATGCAGGTGGCCGTAATTGAGTATGCACGGAACGTTGCAGGTCTGGATGGTGCCAACAGTTCCGAAATCAATCCAACTACCCCTTTCCCAGTTATCGATTTATTGCCGGAGCAAAAAGATATCGAAAACTTGGGCGGTACTATGCGCTTAGGCCTATATCCATGCAAGCTGGCGGAAGGGTCTCTTGCCCGCAACTGCTACCAGGACGAGCTTGTATACGAAAGACACCGTCACCGGTATGAATTTAACAATGAATACCGTGAGCGGATTGAATCAACCGGTCTTAAAATCTCCGGAACTTCACCGGACGGCCGTCTGGTTGAGATTGTGGAAATGCCGGACCATCCTTGGTTTTTAGCAGTTCAGTTTCATCCGGAATTCACTTCTAGACCAAATCGTCCACAGCCTCTGTTCCGTGAATTTGTTAAAGCCGCTTTCCAGCGCAATCATTGA
>PLAR00151|000001_ERICI_RS01010|spo0F
TTGAAGAATAAGGTTCTAATTGTCGATGATCAAAATGGTATTCGTGTCTTGCTGATGGAAGTATTTAACAACGAAGGGTACGAGACTTTCCAGGCCCCTAACGGCAAAACGGCTCTGGAGATTGTAAGGAAAGAAGCTCCTGATCTGGTACTTTTGGACATGAAAATTCCGGGAATGGATGGGCTAGATATACTAAAGCATATTAAGAACATCGATTCCTCCATAAAAGTCATTATGATGACCGCTTATGGAGAACTCGACATGATTAAGGAGGCTACAGAACTGGGAGCTATCATGCATTTCACCAAACCTTTTGATATTGATGAAATGAGACAGGCGGTTCAACAGCAACTTAGTGAAAGTACGGGTCAGTCACTTGGATCCTGA
>PLAR00152|000001_ERICI_RS01015|fba
ATGCCATTAGTATCAATGAATGAATTCCTGCCAAAAGCCAAAGCCAACAAATATGCCGTTGGCCAGTTCAACATGAACAATCTTGAATTCGCACAAGCTATCACTGAAGCCGCTATGGAACTCAATTCTCCATTCATCTTCGGTGTGAGTGAAGGTGCTCTTAAATATATGGGCATTGAGTTCACTGTAGCCTTGGCTGAAGCAGCTGCCAAGAAATCCGGTCTTCCAATCGCGCTTCATCTGGACCATGGCAGCTCGTTTGACGTGGCTATGAAGTGTATCCGTGCCGGGTTTAGCTCAGTTATGTTTGATGGTTCTCATCATCCATATGAAGAGAATATTCGTTTAACGAAAGAAATTGTAAAAGCTGCTCATGCTATGGGCGTTTCCGTTGAAGGGGAGCTTGGAACAATCGGTGGTACAGAAGATGATATCAGCGTGGATGAAGCAAATGCTTCTCTGGCTAAACCGGCGGAAGCCATCCGTTTCTATGAAGAAACCGGTGTGGACGCGTTGGCAATTGCAGTAGGTACCGCACATGGTATGTACGCAGGTGAACCGAACATCCATTTTGACATCATTGAGGAAGTATCCAATGCGATTCCGGCGCCTCTAGTTCTTCACGGCGGATCTGGCGTACCTGATGAAATGATTAAAAAGGCTATTCAAGCGGGTGCGGCAAAAATCAACGTGAATACCGAAAATCAGGTGGCCGCTACTCAAGCGATTCGTGATGTATTGAACAAAGATGCTAAAGTATACGACCCTCGTAAATACCTCACTCCTGCACGCAGCGCTATGATTGAAGTGGTTAAGGCCAAAATCGAGCTGTTCGGCAGTGCCAACCAAGCCTAA
>PLAR00153|000001_ERICI_RS01020|murAB
ATGAAGAAACTGATGATTGCAGGCGGCCGTCCGCTTAAAGGAACGGTTCAGATCAGCGGAGCCAAGAACAGTGCCGTTGCTCTTATTCCTGCTGCAATTCTTGCGGAAACGACCGTTACATTAGACAATCTGCCTCTACTGAGTGATGTGGCTATATATGCGGAAATCCTTAGTGATTTGGGAGCAGATGTGAAGTGGGACGGAGATCAAATGATGATTGACCCGAGCCACATGAAAGCGATGCCCATGCCAAACGGCAATGTCAAAAAACTCCGGGCCTCTTATTATTTGATGGGAGCCATGCTTGGACGATTTGGAGAAGCAGTTATCGGGCTTCCAGGCGGTTGTAATTTTGAACCGAGACCTATTGATCAGCATATCAAAGGGTTTGAAGCATTGGGTGCGGAAATCAGCAATGAGAATGGCGCTTTGTTTATCCGTGCTAAACAGCTCCGTGGAGCCAAGATTTATTTGGATATGGTTAGTGTGGGTGCGACCATTAATATCATGCTTGCCGCCTCACGCGCAAAAGGTTTTACTCTGATTGAAAACGCGGCCAAAGAGCCTGAAATTATAGATGTAGCCACTTTGCTTAATTCCATGGGGGCCAAAATTAAAGGGGCGGGGACGGAGACGATCCGTATTGAAGGTGTAGATGCTCTTCACGGTTGCCGCCATTCGATCATTCCCGACCGGATTCAAGCGGGCACTTATATGATCGCTGCTGCAGCTACCCACGGAGATGTCACAGTAGATAATATTATTCCGAAGCATATGGAGGCTTTGACAGCCAAGCTTCAGGAAATGGGTGTCCAGATTGAAGAGATGGATGAATCCATTCGAGTATTCGGGACCCCGCATTATGAGCCTATTGATGTAAAAGCACTTGTTTACCCCGGTTTCGCCACAGACCTACAATCACCTATGACAAGCCTTTTGACTCAAGCGAGTGGAGTTAGTATTATAACTGACCATGTATACAGCAATCGCTTTAAACAAATTCCTGAGCTTATCCGGATGGGAGCTAAAATAAAGGTTGAAGGAAGATCTGCTGTAGTAGAAGGCGGACCGTTAAGTTCCGCTAAAGTCAAAGCCACGGATTTACGCGCAGGCGCTTCCCTTGTTATTGCCGGATTAGTTGTCCCGTCAGGGCAGGTTACAGAAGTGACTGGAGTAGAATTTATTGATAGAGGCTATGAAAACTTGGTTTCGAACCTTTCGAAGCTAGGTGCAGAAATTTGGAGGGAACACGAGGAATAA
>PLAR00154|000001_ERICI_RS01025|rho
ATGGAGATGCATCTAGCACAACTAGAGGTGCTTAAACTAACGGAATTATACAAATTGGCCAAGAAGTATCAGATTCCTTATTATGGCCAAATGAAAAAGAAAGAACTGATTTTTGCCATCCTCCGTGCTCAAGCGGAGGAAGGCGGTCTTTTGTTCATGGAAGGAGTGCTGGAGGTTCTTCCTGAAGGCTTCGGCTTCCTGAGGCCGATCAATTACTTGCCGAGTGCGGAAGATATTTATATTTCCGCTTCTCAAATTCGCAAATTTGATCTCCGTTCCGGAGACCTTGTATCCGGTAAATGCCGGCCTCCAAAAGAAAACGAACGTTATTTTGGGTTGCTTCATGTAGATGCTGTCAATGGGGAAAGCCCGGATACGGCATCTGAACGTTTACATTTCCCTGCGTTAACCCCTCTCTACCCGGAGAAAAAAATCGTTCTGGAAACCACTCCTGAAAAACTTTCAACAAGAACTATGGATTTGTTGGCCCCCGTCGGCCTTGGTCAAAGGGGACTTATTGTAGCTCCTCCAAAAGCGGGCAAAACCCTACTGCTTAAAGAAATCGCTAACAGCATTTCAACTAATTATCCTGAGATCGAATTATTTGTTCTGCTTATTGACGAGCGTCCGGAGGAAGTAACTGATATGCAGCGCTCGGTCAACGGGGAAGTTGTGGCCTCTACTTTTGATGAATTGCCGGAGAATCATATAAAAGTAGCCGAGTTAGTGCTTGAACGTGCACAGCGTCTAGTAGAGCATAAAAAAGATGTGGTTATCCTGCTGGATAGCATTACCCGTCTTGCCAGGGCTTATAATTTAGTAGTTCCTCCTTCGGGACGTACTTTATCAGGGGGGATTGATCCCGGAGCCTTCCATCGCCCCAAACGTTTCTTTGGTTCCGCGCGGAACATTGAGGAGGGCGGAAGCCTCACCATTCTGGCAACTGCACTTGTCGAGACGGGATCCCGAATGGATGACGTTATTTATGAGGAATTTAAAGGAACCGGTAACATGGAGCTTCATTTGGACCGTAAACTTGCTGAAAAACGCATCTTCCCTGCTATCGATATCCGACGGTCCGGCACCCGCCGTGAAGAAATGCTTCTATCCAAGGATGAGCTTGATAAAGTATGGGCATTGCGTAAGAGTATGAACGATTCTCATGAATATACAGAAATGTTCATGAAAAAATTATCCGATACTAAAACGAACGTCGAATTCCTTGAGAATCTGGAGTGTAACGGAAACGGGACAACCAGAAATAAAACGCGAAATTCTGCTTCCTAA
>PLAR00155|000001_ERICI_RS01030|rpmE
ATGAAACAAGGTATTCATCCGACATATCATGCAACCACTGTTACTTGCGCATGCGGCAACACATTCGAGACAGGATCTGTCAAAGAAAACCTGCGTGTTGAGATTTGCTCAAACTGCCACCCGTTCTTCACTGGTAAGCAGAAATTCGTTGATGCTGGTGGTCGCGTAGATAAGTTCAAAAAGAAATACGGTCTATAA
>PLAR00156|000001_ERICI_RS01040|sasA
ATGAAGGTTGAATTTCTTTTAGATCATGCAGATGTACAGCTCTCTAGGTTCAATCATAATCCTGTACTGATCGTAAGAGAAGAAGGTCAGATTATACACGTGAGTACTAGATTTCTGCAAGAAACGGGTTACTCTGAAAAAGAGCTTATCGGTCAAACCATCCAAGGGGTGGTATCAGACTGTTCTTTGCCAGAATTATGGGAGAGGTTGGCGAGGTCAGATCAAGAGCCTGCCCCGATTCTGCACCTGCGAATGAGAGACGGCAGCCTTGCCCAAAAAATATGCACTTTATTTTCCGTCAAGGTGAAGCAGAAACCCAGTTTTCTTCTATTGTTCGGGAATCCTTATAAACATACGCAGCTTTCTCTTTTGCAGCGTTTTGCGGATGCTTTTTTGCAGGATGTGAATTTGGGGGTGTTGTTGATCGATACGGATTTTAAACTGATAGATATCAGTGAAATGGCCTGTCGTGTACTCGGATTATCCAAAAAGAAAATAATCCGCCGCTCCATGGATGAAATCTTCGCTTCTATTCCTCCCCAACACCGTCTAGTTCAGAGGAATATCCTGGAGGGAATGGTCGTTAGAAATCATGCTCTCTCCTGGACTAATAACCAAAAAAGATTTGAACTTTTATTGGACTCCAATGTTCTTCGTGATCATGAAGGTCAAATTGTGGGGGCTTACCTTATGTTTAAGGATGTAACGAATCTTCGTTCCCTGGAAGCACAGGTTCAACGCAGTGACCGATTGGCTATGATTGGCCAAATTGCGGCAGGGACAGCTCATGAAATCCGCAATCCCCTTACTTCTATTAAAGGTTTTTTACAAATGCTGAACAAATCATTTACAGAACAGGGCATGTGCAAAGAAAAAGGATTTACGGATATTATGTTGGCTGAAATCGATCGGGTAAACGATCTGGTGAACGAATTTCTACTTCTCAGTAAACCAAAGCATGTGGTATACAAACCGGTTGATTTGCCTTCTGTGATAAAAGGTCTCCTTCCTATCATCAATAATGAGGCAATATTGCATGATGTACAGCTGGTCTATGAGCCGGCTATTTCACTACCTCCTGTCATTGCTGATCAAGAACTGCTTAAGCAGGTTTTTTTAAATATATGTAAAAACGGGATTGAGGCCATGGCAAACGGAGGCAAGCTTATGATCATAGAAAAAGTGAACATAGACGAGAAAAGGGTAAATATAGAAATTCGCGATAACGGACCCGGTATTCCGGTATTTGTGCTGGATAAAATCTTCGATCCCTTTTTTACGACAAAAGAACAAGGGACAGGCCTTGGACTTTCCGTATGTCAGCAGATAGTCCATGATATGGGAGGGCATATCAGGGTTTCCTCCAAAGGTTTCGGTACAACTTTTACAGTTAGTTTGCCTTATCCTTAA
>PLAR00157|000001_ERICI_RS01045|dnaX
ATGGCACATATTGCATTATACCGGACCTGGAGATCCCAGTTATTCCGAGATGTAGTGGGGCAAAAGCATATTACACAGACCCTTCAGAACTCCCTTAGGGAGCAGCGGTTTACTCATGCTTATTTATTCAGCGGCCCCCGAGGAACGGGAAAAACCAGTACGGCCAAAATTTTCGCAAAAGCGGTAAACTGTATGCATGGTCCCGCAGAAGAGCCATGCAACGAGTGTTCGGCATGTATTCGGATTACCCAGGGCGCAGTTATGGATGTAATCGAAATCGACGCGGCTTCGAACCGGGGCGTGGAAGAAATCCGGGATATCCGGGACAAAGTCAAGTATGCGCCAACGGAAGTCCGTTATAAGGTATACATCATTGACGAGGTCCACATGCTGACTACGGAAGCGTTCAATGCGCTGTTGAAAACGCTGGAAGAACCCCCGGAGCATGTCATTTTTATATTGGCTACAACAGAGCCTCACAAGCTGCCAGCTACGATTATTTCACGCTGCCAACGCTTTGATTTCCGCAGAATATCCTTGGAAGAACAGGTACAGCGGCTGCGTTTTGTGTGTAAGCAGGAAGGAATCCACGTTGAGGACGAAGCGCTTCATTATATCGGTCGATTGTCCGACGGGGGAATGCGTGATGCACTCAGCATTTTGGATCAGGCCTCTTCGTACGCTGCAGGTTCTATTACGGTTGCGGATGTCGTAGCTATGACAGGCGGGCTCGCTTCAGAACAGTTTGAACGGCTGGCGAGATCCGTAAAAGAAAAAGATCTGGGGACTTCTCTTGAAATTATCGACTCTTTCATGCAGGAGGGTAAAAGTGCTGACAAATGCATGGAAAGTCTCATTTTATATTTTAGAGATTTGCTCATGGTACGGCTTGTACCTGAATCGGCAATCGTCACGGACCGGATTTATAACATCGAGCAAATGAAGCAAATGGCCGGTCATTTTTCCATCCGGGAACTGACGGATACTGTGGAAGTACTGAGCCGATATCAGAGTGAGATGAAATTTTCCGTACAGCCGCAGACGATTCTTGAGATCGCCGTTATGAAAATTTGTCATGCCGATTGTGCGGAGGGTGCGAGTAATCTTTCTTCAGAAGCGGCATCACCCCCACAGGATTTGTTGAAGGTACCGGATAATGTGATGCGCAGGCTTCAGCAATTGGAACAAAACCTCGATCGGCTCATGGCGGCCGGAGCTCCTTCAGCAGAAACAAATGTCAGTGCCAGGGGCGGAAATATCCCCCGGAATGCCAAACCCGTTGTCAGTAAGCGCAAAACTACGGTTAAGCTAGATGCTTTTGTTCCTCCGCCCGAAAGTATAAGAGAGGTATCAGGAAAGTGGGAACAGGTGCTTTCTCTGGTGAAGGAGCGCAAAATTACAGTCCATGCCTGGCTGGTTGACGGTGAGCCGGTATCGCTTCATGACCAGACTGTATTGGTTGCATTCAAAAGTGCCATGCACCGGGATACAACTGAAAAGCCAGCAAATAAGCAACTGATCGAGCAGGTCATGGCAGAGGTGTTGGGCAAACCTTATAAGCTCGCTACGGTCATGCAAAAAGAATGGAAAGACGCACAGGCCACCCCTCAGCCAACGGCTCCTGAGGTAATGGAGCTTCAGCATGAGAATGACAACCTGGCTGAGGAAAAGGAATGGATTACCGAAGCGATTCAGTTATTTGGGGAATCCCTCGTTACGATTAAAGAAGATTAA
>PLAR00158|000001_ERICI_RS01050|
ATGCAGAACATGAATCAAATGATGAAGCAAGTGAAAAAAATGCAGCAGCAAATGGTAAAAGTTCAAGAGGAGCTTGCCAATAAAACCGTTGAGGGTACTGCTGGTGGGGGAGTAGTCACTGTAACGGCGAATGGCCATAAAAAAATCACCAACATCGTAATCCAGCCTGAAGCTGTTGATCCGGAAGATGTGGAAATGCTGCAGGATCTGGTTTTGGCTGCAGTGAATGATGCACTAAGTAAAGCAGATGAATTGGCTGCCAAGGATATGGGGAAATTTACTGGAGGAATGAACCTTCCAGGGCTGTTTTAA
>PLAR00159|000001_ERICI_RS01055|recR
TTGTTCTACCCGGAACCGATATCAAAATTAATCGATGCTTTTAGCCGACTGCCCGGGGTAGGTCCCAAGACGGCGGGAAGGCTCGCTTTTCATGTGCTGCGCATGAAGGAAGAGGAAGTCCTCGATTTTGCCAAAGCACTTGTTAATGTGAAGCGGAACCTGCACTATTGCTCAGTTTGTTGTAATATCACGGATGTTGACCCGTGCCGGATCTGTCAAGACAAATCCCGTGATGATTCTATCATTTGTGTAGTTCAGGAGCCTAAAGACCTTGCGGCAATGGAGCGAACCAAAGAATTTGATGGCTACTATCATGTCCTGCATGGGGCTATTTCTCCAATGGAGGGTATTGGGCCCGATCAGATTCATATTGCCGAATTACTTAAAAGGCTGGGAGATGAAAAAGTACAGGAGCTGATTCTAGCAACAAACCCCAATATTGAAGGAGAAGCTACAGCTATGTATATATCCCGACTTGTCAAAGGTTTTGGACTTAAGGTAACACGTATTGCCCGCGGATTGCCAGTTGGAGGTGATCTGGAGTATGCGGATGAAGTTACTTTATCCAAAGCTTTGGAAGGCCGTCGGGAGGTCTAG
>PLAR00160|000001_ERICI_RS01060|
ATGTTGGCATGGATAACTACACCTAAAAAAGCCGGAAAAAGAAATTCATATGCGGATCAATTAGACAAGCTGCAGTTAATAACAGATTTAAAGCAAGCTCAAGCTGAATGGAAAAATGCCTGTCTCCAGTTCGAATACGCTAAGGAAGAAGAAGAAATTGACTACGCCATCTCCGTGATGGAAGCTGCGGAAAGAAAATATACGATGTTGCTCCGCCGGGCAAAGAGGCACAATGTTAATGCGTATTAA
>PLAR00161|000001_ERICI_RS01065|
ATGAAGGTAGCTGTTTGGGGAGTTTTCGTGCTTTCTGTCGGGGGATTATTGGTCCTGCTGTTCAGACATAAACGGGCTGGGCGTGCATTGGCGTTGTTGGGAACTAAAGCGGTGGTAGCTTCTTTTCTACTATATGGGGTGAATTTGCTAAGTACATACACTTCTTTTACTCTTCCAATTAATGCGGCAACAGTCGGTACTGTGACCTTGCTGGGATTTCCGGGAATGGCTATGTTGGCTGCCTTAAAGATCACGCTGATTTGA
>PLAR00162|000001_ERICI_RS01095|ctsr
ATGAGAAATGTATCTGAAATCATCGAACACTACTTAAAACACATATTACAGCAAAGCCCGAATGGAGCTATCGAAATTCAGCGTAATGAACTGGCAGATCAGTTTCAGTGCGTGCCTTCGCAAATCAATTATGTCATTAGTACCCGATTCACCTTAGAAAAGGGATACTTAGTTGAGAGTAAACGTGGGGGCGGCGGATATGTCAGAATTCAAAAGATTGAGTTGAATTCACATGGGTCTATTTTGGATTATATTTTAACGACAATTAACCAGAGTATTGACCAGTCAACATCGGAAGGATTGATTTACCGCTTAGAGGAAGGCGAATTCTTAACCGCACGTGAAGCAAAGCTCATTCGCGCTGCCATATCCCGGGATGTTTTGCAGTTTAAGCTGCCACTTCGGGATGAAATACGGGCTAAGATTTTAAAGGCGATGCTAATATCCTTGCTATCGAGATAA
>PLAR00163|000001_ERICI_RS01100|mcsA
ATGCAATGCCAAGATTGCGGCAAAAGACCAGCCACTTTGCATTTTACCAAAATTGTAAACGGCGAAAAAACGGAATTTCACATATGTGAATCCTGTGCCAGAGAAAAAGGGGAACTGATTCCGGGAACGGCCGGGGGTTTTTCTATTCATAATCTGCTTTCAGGCCTATTAGACTTTGATCAGACATCTAACGGCTCTGTTTCTTCCCAGTCCCCGGCATCCTTGAGATGTGAAAACTGCGGCTTAACCTACTCCCAGTTCAGCAAGTTGGGCAGGTTTGGGTGCGGACAATGCTATCACTATTTTGAAGACAAATTAGATCCGCTTTTCCGCCGTGTCCATGGAAATACCGCTCATAGCGGTAAAATTCCTAGACGGGCAGGAGGACAGCTTCAGCAGCGCCGTGAAATTGATGAGCTGAAGGCACAAATGCAAAGAAGCATTGAGCATGAAGAGTTCGAGAAGGCCGCTCAGCTAAGAGATAAAATTCGTGAACTTGAGCGCAAACTGACCAGTGGAGGATAA
>PLAR00164|000001_ERICI_RS01105|mcsB
ATGAACCACGAACGTTTCGTTAAAGATGCAATCAGTGAATGGATGAACGGTGACGGCCCAGATTCTGATATCGTCATCAGCAGCCGAATACGCGTAGCCAGGAATCTTAAGGATTATCCTTATCCGATGCTCGCCACAAATCAACAGTCCAAAGAAGTGCTGGACCAGGTAGCAAATGTGCTTAACAATGAAGATTTAAAAACGATCAGCCACTTCACGCTTGTTTCGTTAGGAGATATGAGTGAACTTGAGAAAAAAGTGCTGGTTGAGAAGCATTTAATAAGTCCTGGTTTGGCTAATGAATCCCGGAACGGGGCAGTCATTATTAATGATAACGGGTCCATCAGTATCATGGTGAACGAAGAGGACCATTTACGTATACAGTGTTTATACCCGGGTTTTCAGATCAGGGAAGCCTGGGATTTGGCAGATCAGTTAGATGACATTTTTGAGGCCCATTTAAATTATGGCTTTGACGAAAAAAGAGGATATTTGACCAGTTGCCCAACCAATGTGGGGACCGGTATCCGAGCTTCCGTTATGATGCATTTGCCTGCCTTGGTTTTAACCCAACAGATTAACCGAATTCTTTCGGCTGTAACTCAAATCGGGGTTACCGTAAGAGGGTTATACGGAGAAGGCAGTGAGGCGTTAGGGAACTTGTTCCAAATATCAAACCAGATTACATTAGGGCAATCCGAGACAGATATCATTGAAAATCTGTACAGTGTAGCCAGACAAATTATTGAACATGAGCGTGCCGCAAGAGCTAAATTGATACAAGATTCCAAACTAAAAATAGCGGACCGTATCAATCGTTCTCTGGGTATATTAACGCACGCGGTTATAATGGATTCTAAAGAAGCTGCCCAACGTTTATCGGATGTCCGCCTTGGAATAGATTTGGACTTAATTCAGAAGATACCTTCTAAAGTTCTTAACGAATTGCTTGTAATCACACAGCCTGGCTTTTTACAAGAGGACGCAGGCAAGCTATTGAATGCTGAAGAAAGAGATGTACGAAGAGCCAAAATTATCAGGGAACGATTCAGCAGAGCAGCACAAGTGTAA
>PLAR00165|000001_ERICI_RS01110|clpC
ATGATGTTTGGAAGATTTACTGAACGAGCTCAAAAAGTATTATCCCTATCTCAGGAAGAAGCCCTGCGTCTAGGACATAACAATATTGGAACGGAGCATATCCTACTTGGGCTAATCCGTGAAGGGGAAGGCATTGCCGCAAAAGCATTGGTTGCTTTGGGATTGAGTCTGGAAAAAATTCAGGATGAAGTAGAGTCTCTTATTGGCCGCGGTCAAGAGCAGCCGACGAATCCTGCTTACACACCCAGAGCTAAAAAGGTCATTGAACTTTCGATGGACGAAGCCAGAAAACTTGGTCATACGTATGTAGGAACCGAACATATTCTGCTTGGATTAATCCGTGAAGGCGAAGGTGTAGCAGCACGGGTATTAAACAATCTGGGCATCAGCTTGAACAAAGCCCGACAGCAAGTACTTCAACTCCTCGGCAGCAGTGAGGTGACCTCCAGCAGCAGCGGAGCAGGCAATCATGCCAATACACCAACGCTGGATAGTCTGGCACGGGATTTAACCGCAATCGCCCGGGAAGGCAATTTGGACCCGGTTATCGGGCGAAGTAAAGAAATTGAAAGAGTCATTCAGGTGTTGAGTCGCCGTACAAAAAATAACCCGGTTCTGATTGGGGAACCAGGGGTCGGTAAAACAGCCATTGCGGAAGGACTCGCTCAGCGTATTATAAATAATGAGATCCCGGAAACATTAAAAAATAAACGTGTGATGACCCTGGATATGGGTTCTGTAGTTGCGGGAACAAAATACCGGGGTGAATTTGAAGACCGGCTTAAGAAAATCATGGATGAAATTCGTCAAGCCGGAAACATCGTTCTTTTTATTGACGAGCTGCACACATTGATCGGTGCAGGTGGAGCGGAAGGTGCTATCGATGCTTCCAATATTCTGAAACCTGCACTTGCCCGTGGTGAACTGCAGTGCATCGGTGCGACCACACTCGATGAGTATCGCAAATATATTGAAAAAGACGCTGCTTTGGAAAGAAGATTTCAGCCGATTACGGTTGACCAACCATCTGTAGAAGATGCTATCCAAATTCTGCACGGATTGCGTGACCGTTATGAGGCTCACCATCGTGTGAAAATTACAGATGAATCTATAGAGGAAGCTGTTAAATTGTCCGACCGCTACATTACAGACCGTTTCCTTCCCGATAAAGCGATTGACTTGATCGATGAGGCCAGTTCAAAAGTAAGGCTTCGTTCCTATACTGTACCGCCAAGCCTCAAAGAACTGGAGCATAAACTGGAAGAGATCCGCAGGGAAAAAGATTCAGCTGTACAAAGTCAGGAATTTGAAAAAGCGGCTTCTTTAAGGGATACGGAACAGAAATTAAGAGAAGAGCTGGAAAGCACAAAAAATGAATGGAAGCAAAAGCAAGGAAGCATGGATACCGAAGTAACAGCCGAGGATATTGCCGAAGTTGTAGCCAGCTGGACAGGAATACCGGTCCGTAAGCTTGCAGAAGAAGAAACGGAGCGCTTGCTCAAGATGGAAAGCATTCTTCATAGCCGGGTCATCGGTCAAGAAGAAGCTGTAAAAGCCGTCAGCAGGGCTATCCGCAGGGCCAGAGCAGGACTTAAAGATCCAAAGCGTCCGATGGGCTCCTTTATTTTCCTCGGCCCTACAGGGGTAGGTAAAACTGAGCTGGCACGGGCCCTTGCTGAGTCTTTGTTCGGTGATGAGAATGCAGTGATCCGGATTGATATGTCCGAATATATGGAGAAGCATTCCACCTCCCGTTTGGTAGGTGCTCCTCCGGGATATGTAGGTTATGAAGAAGGCGGCCAATTGACGGAAAAAGTCCGCCGCAAACCTTACTCTGTCGTCCTGCTCGATGAGATTGAGAAAGCTCATCCGGAAGTGTTCAATATCCTCCTGCAAGTACTGGAAGACGGACGCTTGACCGACTCCAAAGGCCGTACTGTCGATTTCCGCAATACGCTGATCATTATGACATCAAACGTTGGCGCAGAAACTATTAAGAAAAGCTCTACACTGGGCTTTACTGTAGTTGCAGATGCGGAAAAAGACTACAACTACATGAAAGATAAAGTTATGGATGAGCTGAAGAAAAGTTTCCGCCCGGAATTCCTGAACAGAATTGACGAAATCATCGTGTTCCACTCTTTGGATGAAAAACACATTGCGCAAATCGTCACTCTAATGGCCGAAGATTTAAGAAAACGCCTGAAAGAACAAGATGTAGACTTCGGTCTGACCGATAGAGCAGTTAAGTTCCTTGCCAAAGAAGGATTCGATCCCACTTATGGAGCCAGACCTCTTCGTCGTGCAATTCAAAAGCACATCGAGGACCGTCTGTCAGAGGAACTGCTTAAAGGTAACATTAACAAAGGTGATTCGCTTACAATTGATGAGCAGGGTGGAGAACTTGTTGTTTTGCACAATGAAAAAGAAACAGAAACTGCAAATCAATAA
>PLAR00166|000001_ERICI_RS01115|radA
ATGGGTAAACAGAAGACTAAGTTTTATTGTCAGGATTGTGGGTACGAATCGATTAAATGGCTGGGAAAATGTCCGGACTGCGGAGCTTGGAATACATTTGTCGAGGAAATACAAAAAATTATGAAGACACAAGGAATGGATTCATCCTTGTTTCAAACGAAAGAAAAACCACAACCAATCATAAATATAGAAAGCAGCCCGGAGCCTAGGGTAATTACAGAGAACAGAGAACTCAACAGGGTATTGGGGGGAGGGTTCGTTCCCGGGTCCCTTATATTAGTCGGAGGGGATCCAGGAATAGGAAAGTCCACTCTTCTTCTTCAAACTTCTTATTCTTTAGCAAAATCCGGCCAGAAGGTTTTATATATATCCGGAGAGGAATCGGTGAAACAGACAAGGCTGCGGGCGGACCGTTTAAATGCTATGTCACGATTGCTTTATGTCCTCTGCGAGACGAATCTGGAATCCATTGAGGAGGCAATTCGGGAAGTAGAACCTGATTTTATGGTTATCGATTCCATTCAGACGGTATACCATCCTTCTGTTACTTCTGCTCCAGGTACTGTATCCCAGGTCAGGGAATGTACAGGGCATTTCATGAGAATTGCCAAAACGAAAGGAATTGCTACTGTACTGGTAGGCCATGTCACCAAAGAAGGGGCCATTGCCGGACCAAGAATGCTGGAGCATATGGTTGATTGTGTCCTTTATTTCGAGGGAGAGCGACATCATTCTTACCGCGTTCTTCGGGCTGTCAAAAACCGTTTTGGCTCAACTAATGAAATCGGTATTTTTGAAATGCAGGAAACCGGTTTGACTGAAGTTCATAATCCTTCCGAGCTGTTTTTGTCAGAGAGGCCTCTGGGGGTTGCAGGTTCCACGGTAGTCGCCAGTATGGAGGGGACACGACCCGTATTGGTTGAGATTCAGGCGTTGGTCTCAATGACCAACTTTCCTTCTCCAAGAAGGATGGCTACAGGTATAGATTATAATCGCTTATCTTTAATCATTGCCGTTTTGGAGAAAAGAGTAGGATTATTTTTACAAAATCAGGATGCTTATTTGAATGTCGCAGGCGGAGTTAGACTCGATGAACCTGCGGTAGATCTGGCCGCGGCTATCAGTATTGCATCCAGCTTCAAAGAACAAGCTACCCAGCCTTTTGATGTTGTTTTTGGTGAGGTAGGGCTTACCGGCGAAGTAAGGGGAGTCTCCCGGGTAGAGCAGCGGGTCAACGAAGCCCAGAAGCTTGGATTTAAACGTGTCATTATGCCCGAAAAAAGTCTTAAAGGATTCACACCACCACGCGGGATTGAAGTGATAGGGGTTAACACGGTAGATGAAGCATTAGCCATTACACTAGGCTAA
>PLAR00167|000001_ERICI_RS01120|disA
ATGACGAAAGAAGACAACAAAAAAGATATCATGAGCCAGCTCCTGCAATTGGTTGCCCCTGGCACCCCTTTCCGTGATGGGCTGGAGAATGTGTTAAGGGCCAAAACAGGGGCCCTGATCGTAGTTGGTTATAGTCCGGAAGTGATGGAAATTGTGGACGGCGGATTCTCTATAGACTGTGAATTTTCGCCGAACTATCTATACGAGCTGGCCAAAATGGACGGGGCCATTATTTTAAGTGAAGATGGCAAACGGATCCTGTATGCCAATACTCAGCTGATTCCAGACCCGACAATCAGCTCTTCCGAAACGGGGATCCGGCACCGCACTGCCGAAAGGGTAGCACGACAAACCGGCAAACTGGTTGTATCCATTTCACAGAGACGAAATATTATCACGCTTTATCAGGGAACATTAAGATATTCACTGAAAGATATCGGTGTCATTCTAACGAAGGCCAATCAAGCGATTCAGACGATGGAACGATACCGAACGGAACTGGACCAGTCTTTAATTAACCTGGGGGCATCTGAATTCGAAGAAATGGTTACTTTGCATGATGTTACTCACGTGATTCAGCGTGTAGAAATGGTACTTCGGATTAAGACAGAAATCAACCGTTATATTAATGAGCTGGGTACGGAAGGACGCCTGATCAGCATGCAGCTGGAAGAACTGGTTGGAAATACTGAACTTGAAGTCCGACTTTTGATTAAAGATTATATCCGTGAACCAAGTGACGAGAAAGTCAAAGATGTATTAAATGGGCTTAAACGCTTGTCTTCCGATGAACTGCTCGATCCGCATCATATTATACGGCTGCTTGGTTTTCCCCATACCAGTTCCATTTCTGAAGAACCTGTATCTCCACGAGGCTTCCGGGTATTAAATAAAATTCCTAGACTTCCGTCCATTATCATCGGAAATTTGGTAGAGCAATTTGAATGTCTTCCCCATGTTATGACGGCTACGATTGAAGAGCTGGATGAAGTGGATGGCATCGGAGAGGTGCGTGCGCGGGCTATAAAAGAAGGACTTCGCCGCATTCAAGAGCAAGTATTGATTGACAGACATATTTAA
>PLAR00168|000001_ERICI_RS01125|pssA
ATGTTTACAAAATCTTTGCCCAGTGTATTTACAATCGGAAACTTATTTCTTGGAATCATCTCGATCATTCTGGTTTTTAATGAGATGCCGGAGTATGCAGCCATCCTGGTTATCATAGCGATGCTGCTCGACGGACTGGATGGTCGTGTAGCACGGGCGCTGAATGCGCAAAGTGAATTTGGTAAAGAACTTGACTCTTTGTCTGATGTGATATCGTTTGGTATGGCTCCGGCTTTTATTATGTATGTGACTGCTTTTACTGAATTGAATGCAGCTACGGCTTGGATTGTGACCGCTATTTTCCCTATTTGCGGAGCTATCCGTTTGGCGAGATTTAATGTAATAGCAGGGATTCCGGGCTATTTTATCGGTTTGCCTATCCCGGCTGCAGGAGGAATCCTCTGTACGCTTGCCCTGTTTCATAATGACTTGCATGCGTATATCCTGGTTCTGGGTACATTACTTCTTTCATATTTGATGGTCAGCAACGTGAAATATCCTAATTTTAAAAAGGCGGGATTGCCGAAGGCAGCTATTTGGATTTCACCTATCATTATAGCTGTGGCCGCAATTATCGGAATTCAGTATCCGCAATATATCTCTAAAATGATTCTTGTGGTGCTTTTGGCTTATGCCCTGTATGGCTTAAAAAAAAACGTTGACCGGTCCATCACAAGATTAAAAAAGAAAAACCGCCGCAACAAAAAGATGGACGATACGGCTAAATCCGAATCATCCATGTAA
>PLAR00169|000001_ERICI_RS01130|
ATGAGTGCTCCGTCTTTAAAAGATTTCCAGGATCAAGTATCTGAATTATTGTTGCGTCACCGTAGTGTTCTGGATGTTTTGTCCAAATTGCAGCAATCCGGTGCAGCTGTTAACAGGTCCGTCATCAAGTCAATAACCGAGTGCGGTTGTGTAGAAGTAACAGCCCGCAAGCAAACTTATACACCGGAAATGACATTGGAGCAGGCTAAGCTGCAGCTGAATACCCATTTAGAGGGCCAACTGTGCGAAAACTGCATGGAAGTAGTTGGGGCTGAAATTGGCAAACACCTCTTTTATTTATCCGCTCTTGCCAATCTGCTTGATGTAGATTTGGAAGAAACCGTGGAAAGTGAATCAAAAAAATGTGCTGCTCTCGGTTTATTTAATATGTCTTAG
>PLAR00170|000001_ERICI_RS01135|yacL
ATGGGTGCTCTATTAGGATATGAAGCTGCTAATTATGTGAAGGAAATCGTAGGGGCAGAGGTACTTGCTGGGCAGCAGTTCTGGGGAGCTGCACTTGGTGCGGGGATGTTTATGCTTCTATCTCTCTGGCTCACAGATACGGGTGTCTATCTCCTGAAGCAAGGGGTCTCCCTCGTCTCGGCAGTGCCGACGGCTGATTTGGCTGCCGGACTTATAGGCATGATTACAGGTCTACTCATTTCGGTGCTCATTTATCCTTCCTTGACGCAGATAAACTGGCTTACTTCATGGTTTCCTGTTGCTATCACCGTACTGCTGGGGTTTGCGGGTTTTCAGGTAGGGTTTAGCAAAAGGGAAGATTTGCAGCAGTGGATGTCCAAACCCAAGAAACAGATCCATTATAATGATGACGGAAGTAAAACGTATGAAGAACATAAAATTCTGGATACCAGTGTGATAATTGACGGCAGAATCGCAGACATTTGCAAAACCGGTTTTATTGAGGGCACTCTGGTTATTCCGGAGTTTGTTTTGGCGGAGCTGCAGCATATAGCGGATTCCTCGGACTTATTGAAGCGGAATAGAGGCAGACGGGGACTGGATATTTTAAATAAGATCCAAAAAGAGCTCGATGTCAAAGTGCTGATCTATGAAGGGGATTTTGAAGAGAGTTCGGAAGTGGACAGCAAATTGGTACGCCTGGCAAAAGTACTTGAGGGAAAAGTCATAACGAATGATTTTAATCTTAACAAAGTTTGCGAATTGCAGGGTGTATCCGTACTTAATATCAATGATCTGGCCAATGCCGTAAAACCGGTGGTACTGCCGGGGGAAGAAATCCTCGTACAGGTCATTAAAGACGGCAAAGAACATGGACAAGGGGTAGCCTATCTTGATGACGGAACAATGATCGTAGTAGAGGGAGGACGTGATTTTATCGGTGCGATGCTGGAAGTAATGGTTACCAGTGTGCTTCAAACTTCTGCCGGGCGAATGATTTTTGCTAAACCGAAACTGTTGGAAAAAGCCCAGTAA
>PLAR00171|000001_ERICI_RS01140|ispD
ATGGAGACATTCGGTGTCATCATTGTGGCAGCCGGTAAAGGTTCTAGAATGGGGACCAAAGAAAGCAAACAATATCTGAAGCTGGGGGGAAAACCTATTCTGGTACATACACTGGAACGGTTCCAGCAGATGACGGAAACACATTCAATCGTCCTGGTAGTAGGTCCGCAGGAGGTTGAACGATGCAAGTCTTACGTGAAAGATTACGGGCTCACCAAAGTGGTCCGTGTATTACCGGGAGGCCGGGAGAGGCAGGATTCTGTTTATGAAGGGCTAAAGGCACTGCCTGCCTCCGTTCAGATGATACTCGTTCATGATGGAGTAAGACCTTTTGTTCGGGACAAGCAAATTAGGGCCTGCTGGCAAGCTGCCGAGAAGGCAGGAGCTGCCGTATTAGCTGTTCCCGTCAAAGATACTATCAAGGTTATAGATGAATCCGGATATATCCGGTCTACACCTGACCGCAAGAGCTTGTGGGCCATTCAAACACCGCAGGCTTTTTGCCGTTCTCTTCTGGAGAAAGCTCATGACAAAGCTAAGCAGGATAATTTCACCGGGACAGACGATGCCATGCTGGTAGAACGGCTGGGAGCTCAAGTATTGGTTGTAGAAGGCGATTACAGGAATATAAAAATCACAACACCCGAGGACCTTCCTTGGGCTGAATGCATCTTACAGAACAAGGGAGAGGAATTGTAG
>PLAR00172|000001_ERICI_RS01145|ispF
ATGATCAGAGTAGGACAAGGATTCGATGTGCACCAGCTTGTGGAGGGACGCAAATGTATCATTGGAGGAGTAGAACTTCCTTATGAAAAAGGGCTTTTGGGCCACTCCGATGCTGATGTATTGTTACATGCCATTACGGACGCCATTCTGGGAGCGCTCGGACTTGGAGATATTGGTACTCACTTTCCGGATACGGAAGAGGAATTCAAAGATGCCAACAGCCTCGTGCTGCTCAAAAGGGTATGGGGGTTGGCTAAGGAAAAAGGATACCGGCTTGGAAACGCCGATTCCACTATTATTGCGCAGCAGCCTAAAATGAATCCTCATATCCCGGCTATGGTGAAAATCATTGCTGAAGTGTTGGAAGCGGATGAGGAACAGGTGAACGTTAAGGCTACAACGACAGAAAAACTGGGCTTTACAGGACGCGGGGAAGGTATTGCGGCTCAATCCGTAGTTTGTTTGATCAGGGATTTATGA
>PLAR00173|000001_ERICI_RS01150|gltX
ATGACAGAACAGATTCGAGTGCGTTATGCGCCCAGCCCAACCGGACATTTACACATTGGCGGGGCACGGACGGCCTTATTTGACTATTTACTTGCTCGCCGTTTTGGTGGGCAGTTCGTAATTCGATTTGAAGATACCGATCAGACAAGACATGTAGAGAGTGGTGTTGAAAATCAATTAAACGGGCTGAAGTGGCTCGGTTTGGACTGGGACGAAAGTGTCGATGTTGGAGGGCCTTATGGCCCTTACCGCCAAACGGAGCGTCTTCATTTGTACAAGCCTTTTGTAGAGCAGCTCCTGCGGGAAGGAAATGCTTATGAGTGTTATTGCTCAGAAACTGAACTGGAAGCTGAGCGGACGGAGATGGAAGCTCGCGGGGAAACCCCGATGTATTCCGGCAAATGCCGTCATCTTACAGCTGAACAAAAAGCTCAGTATCAGATGGAGGGACGAAAACCGTCGATACGCTTCCTTGTACCCCGGGGGCGGGTCATTGCTTTTGATGATCGTGTTCGTGGGCATGTGGAGTTTGAGTCTGACGGAATCGGTGATTTTATCATTGTCCGGCCGGACGGAATTCCCACTTATAATTTTGCTGTTATCCTTGACGATCATCTGATGAAAATCAATCTGGTGATTCGCGGAGAGGAACATTTAACCAATACCCCGCGCCAGATTATGATGTATGAAGCTCTGGGTTTGACTGTTCCGGAGTTTGCCCATCTGTCCCTGATCTTGAACCAGGACCGTAAAAAAATGAGCAAACGGGATGAATCGATTATCCAGTTTGCAGAACAGTATAAGGAGCTTGGCTACCTGCCTGAAGCTGTAATGAACTTTATTGCACTGTTAGGCTGGTCTCCTCAGGGTGAGGAGGAGATTTTCACCAAAGAGGAACTGATCCGCCAGTTTGATCTGGACCGTGTGGCAAAGAGTCCTTCAGTTTTTGATATGGATAAGCTGAACTGGATGAACAATTATTATATCAAAAAGGCTGATCTGAAGCGGATAGCGGGGCTTGCTCTGCCTCATCTGCAAAAGGCGGGAAGGCTGCCTGAGAAGCTTACAGAAGAGCAGCAAAAATGGGCTGAAGACCTGATTGCGTTGTATCAGGAGCAATTAACATATGCGGCGGAAATCGTGCCTTTGACGGACGTATTTTTCCGTGAGGAATTGACCGTGGAGGACGAAGCGGCCCCGGTGCTTAAAGAGGAGCAGGTACCGGCTGTTCTTGCCAGTTTCCTGGAGAAGGTAAGGCAGGCCGATGTGTTTACGGCGGATAGCATCAAAGCAATGCTTAAGCAGGTACAGAAAGAAACGGGCTATAAAGGCAAACAGTTATTTATGCCGATTCGTGTAGCTTTGACAGGCCAAATGCATGGCCGCGATCTGAATATGACCGTTCAATTATTGGGATGTGAAAAAGTTACGGCAAGATTGGAGAACTTATTGTAA
>PLAR00174|000001_ERICI_RS01155|cysE
ATGTGGAAAACAATCAGGTCTGATATACAGGCTGTTTTTGATAACGACCCTGCGGCACGAAGCATGTTTGAAGTTGTTTTTACCTATTCCGGGCTCCATGCGATATGGTGGCACCGGATAGCCCACTGGTTTTTTCGAAAACGTTTTTTCACGATAGCCAGGATTCTCTCTCAGATTTCACGATTTCTTACCGGGATTGAAATCCACCCTGGGGCTGTTATCGGGAAAAGGCTTTTTATTGACCATGGGATGGGAGTAGTAATCGGCGAGACTTGTGTCATCGGGGATGATGTGGTCCTTTATCAGGGAGTTACTTTAGGGGGAACTGGTAAAGAAAAAGGAAAGCGGCACCCCACAATCGGCAATAAAGTGGTCATTTCTTCCGGAGCCAAAGTGTTAGGTTCATTTAAAGTAGGCGATAATTCGAACATAGGGGCCAATGCAGTTGTACTTAGGGAAGTTCCTCCGAATAGTACTGTTGTTGGCATTCCGGGAAAAGTGGTGAAACGCGACGGCATGCGGGTGAATAAGCTGGACCATGCCAATCTGCCCGACCCTGTGATGGATGTATGTAAACATATGCAGCAGCAGATTGACGAGCTCCGGTTGGAACTGGAGAAGGAAAAAGCGAAGAATAGAAACGGAGGAGTCAAGGAACATGACACTCAGAATGTTTAA
>PLAR00175|000001_ERICI_RS01160|cysS
ATGACACTCAGAATGTTTAATACCATGACCAGAGAAAAAGAAGAGTTTAAACCCGTAGTGCCGGGTAAAGTGAGCATGTATGTCTGCGGCCCAACGGTTTATAACTATATTCATATCGGCAATGGACGCCCTGCCATCTTTTTTGACGTAGTACACCGTTACCTGACTTACCTCGGATATGATGTCACTTATGTTGTTAATTTTACCGACGTGGATGATAAATTGATCCGCAAAGCGGAGGAAACCGGAGAAACTGTAAAAGAGCTTGCTGACCGGTTTATTGAGGCTTACCTCGAAGATATGGAAGCGTTGGGAATTCGTAAGGCGGATATCAATCCCCGCGTCACCGAAAATATGGATGAGATCATCTCGTTTATCCGGTCGCTGGTTGACAAAGGCTATGCTTATGAGAACGGAGGAGATGTGTTCTACCGTACGCAGAAATTTGCGGATTATGGTAAGCTTTCTCATCAAAATCTGGATGAGCTGCAATATGGCATTCGGATTGAAGTGGATGAAAGGAAAGAAAATCCGCAGGATTTTGTCTTGTGGAAAGCGGCCAAACCCGGTGAAGTATACTGGTCCAGTCCTTGGGGAAATGGGCGGCCGGGCTGGCATATTGAATGCTCCGCTCTAGTACACAAATATTTGGGTGAAACTATTGATATTCATGGTGGCGGTGTGGACCTAACCTTCCCTCATCATGAATGTGAAATTGCCCAGACCGAAGCCCTTACGTGTAAACCTATGGCAAAGTATTGGCTCCATAACGCTTTCTTAAATATTGATAATGAAAAAATGTCAAAATCACTTGGTAACGGAGTGCTGGTCCGGGAAATTTTGAAGCGGGTAAAACCCCAAGTACTGCGCCTTTTCATGATGATGGCTCATTACCGGAATCAGATTAATTTTAACTCGGACGGCTTGGAGCAGGCGGCTAACGGACTAGAAAGGATCATGAATTCCGTAACTAATTTGAAGCATCGGCTGAAAATCGCTCAGGAAGGGCCTGCCGATGAACAGGTCAAGAATCGTATTCAAGCAATCAAAGCGCAGTTTGAAGCTAAGATGAATGATGATTTTAATACGCCTGATGCCATTACAGCCGTATTTGAGCTGGTTTCCGAAGCTAACAATACACTAAAAGAAGAGCGGGTTAATGTTTCCACCCTCGAAATGCTACTGGACCAGTTTAAATCGTTTGATACTGTGCTAGGCATTCTTGAGCCGGAGGAAACAGATCTGATGGATGAAGAAATAGAGAAGCTGATAGCAGAACGGACAGAAGCAAGACGGGCCAAAAATTGGGCAAGGGCAGATGAAATCCGGGATATCTTAACGGAAAAAGGGATTCTTCTGGAGGATACACCCCAAGGCATCAGATGGCGGCAAAAATAA
>PLAR00176|000001_ERICI_RS01165|mrnC
ATGACATATAGCTCATCTAACCTCTTTTATTTCCCGCCGGCCCAGCCGGCGAATTTGTTGAACCCTCTTGTTCTGGCCTATGTGGGAGATACCCTATATGACCTTTTTGTCAGACAGTATGTAATTTCAAAACCAAATCAGCGTCCCTATTATTTACATCAGCAGGCCACGCGCTTTGTTTCTGCCAAAGCCCAGGCAAGAGCGCTTGAAATGCTGATGCCTGAGTTGTCGGAAAAAGAGAAAGATATAGTAAAACGCGGACGCAATGCGAAGTCAGGTTCTGTGCCCAAGAATGCTGACATTATAGACTATAGACATAGTACCGCTTTTGAATGTTTGCTGGGGTATTTATATTACACCCAGCAGTATGAACGGCTGGAAGAGATCATGAGATCCTCGATCGAAGCCGCGGAAGAGAAATAA
>PLAR00177|000001_ERICI_RS01170|
ATGGAGGAATTTATTGGCGGCAAACATTCCGTGCTTGAAGCACTGCGATCCGGAAGAACTATCAACAAAATCTGGATCGCTGAAAATGCCGGCAAACAGCAGGCGGGCTCCGTTTTGTCGGAAGCCAAAAAGCATGGGATTATTGTACAGACGGTAGATAGGCGGAAGCTGGACCAAATGGCGGAAGGGATTCAGCACCAGGGGATAGTTGCCCAAGTAGCAGCTTACGAATATGCCTCTGTTGAAGATATTTTGAATAAGGCCACACAAAAAGGGGAAGACCCGTTTATCCTAATTTTGGATGAAATCGAAGATCCGCATAATCTCGGTTCAATTCTTCGGACTGCTGACTGTACAGGTGTTCATGGTGTGATCATTCCAAAAAGAAGATCCGCAGGCCTTACTGCAACAGTATCGAAAACATCTGCCGGTGCTGTTGAGTATGTGCCTGTAGCCCGGGTTACGAATCTGGCCCAGACTATAGAACAACTCAAGGAAAAGGGAATCTGGGTGGCTGGTACTGATGTTAACCAAGCGGAGGACGTCTATCGCTCCAATTTCAGAATGCCCATTGCCCTAGTGATTGGCAACGAAAATAAAGGTGTGGGCAGATTGGTGAAAGAAAAATGTGATTTTCTCGTCAAATTGCCTATGCACGGACAAATTAATTCACTGAACGCTTCCGTGGCTGCCGGGGTACTTATGTATGAGGTTGCCAGACAAAGAAGCTCAAGTTAA
>PLAR00178|000001_ERICI_RS01175|yacP
ATGGAAGAGGTATTAATTGTCGATGGATATAATATAATAGGGGCATGGCCGGATCTCCAAAAATGGATGGATTCCGGGATGGAAGAGGCAAGGGACCGGCTAATCCATATGCTTGCAGAGTACCAGTCATATTCCGGAATAAAAGTATACCTGGTTTTTGACGCCTATAAAATTCCGGGCCTCGGAAAAAAGTACAATCAACACCGTTTGACTATCTTGTTCACTAAAGAAAAAGAAACGGCAGATGAACTCATTGAACGGTTGGTTACAGAACACGTCTCCCGGCGTAAAAGAATCTATGTGGCTACCTCTGATATGACCGAACAGCATGTGATTTTCGGCAAAGGTGCCCTGCGCCTTCCTGCCGGGGAACTTCTGGTGAAAATCCGGCAAAACCAGAAGGAGATCGGGCGCAGTCTGAAAGAAGACTTTGTTCCTGGGCGCAATACGTTTGACCGTAGCCTCAGTGATGAACAAAGGCTCCTTCTTGAGCAATGGAGGAGAGGAAGGGACTAG
>PLAR00179|000001_ERICI_RS01180|sigH
GTGAGTGTTGACCTCAAAGAACTAAGAATGTCCACCTTTGATCTTATGACTGACGAAGATATCGTGGAAGAATACCGTGCGGGGAACAGCGAAGCTCTCGAGTATTTGATTAACAAATACAAGAATTTCGTTCGGGCCAAAGCCCGTTCTTATTTTTTGATAGGAGCGGATCGTGAAGATATCGTACAAGAAGGCATGGTAGGATTGTATAAATCCATTCGTGACTTCCGTGGAGATAAACTGGCCTCCTTTAAGGCATTTGCCGAATTATGCATCACCCGGCAGATTATCACCGCGATCAAGACGGCAACACGGCAAAAGCACATTCCTCTCAATTCGTACGTGTCATTAGACAAGCCTATTTACGATGAAGATTCCGACCGCACCCTATTGGATGTAATTTGTGGATCACGGGTGACGGATCCTGAAGAACTGATTATTAATCAGGAGGAATTCAGCGGGCTTGAGGATAAAATGGGCGAAATCCTAAGTGATTTGGAACGAAGAGTTCTAATGCTCTACCTCGATGGACGTTCCTACCAGGAAATTGCGGTAGATCTGGACTGTCATGTCAAGTCGATTGATAATGCCTTACAAAGAGTCAAACGAAAGCTCGAACGCTATTTGGAAATAAGAGACATTTAG
>PLAR00180|000001_ERICI_RS01185|rpmG
ATGCGGGTTATCATTACATTGGCATGCACGAATTGTAAGCAGAGAAACTATACAACCGATAAAAATAAGCGCAACCATCCAGACCGTATGGAGTTAAAGAAATTCTGCAAATATTGCAATGAACATACCGCTCATCGTGAAACCAGGTAG
>PLAR00181|000001_ERICI_RS01190|secE
ATGGCTTTTCTGGCTAAAGTAAAACGTGGCTTTGGGTCAACTTTCTCTTACTTTGGTGAGAGCTGGGCTGAACTCAAAAAAGTGAAGTGGCCAAGCCGTAAAGAGTTGACTAGCTATACCATTGTCGTTCTGGCAACGGTAGCCTTCGTGACGATCTACTTTTTCCTATTAGACCTGGGCATTTCTGAGTTGCTGCGACTTGTGTTCAAATAA
>PLAR00182|000001_ERICI_RS01195|nusG
ATGGAAAAAAGATGGTATGTCGTCCATACCTATTCGGGGTATGAAAACAAAGTTAAAGCCAATTTAGAGAAGCGCGTAGAATCCATGGACATGACGGACAAAATATTCCGTGTGCTTGTACCGATGGAGGAAGAGCTGGTAAACAAGGACGGCAAGAAAAAAACCGTCATGCGTAAAGTTTACCCCGGCTACGTGTTGGTTGAAATGATTCAAACCGATGATTCGTGGTATGTTGTCCGCAACACTCCTGGGGTTACCGGCTTTGTAGGTTCTACCGGCTCCGGCTCTAAACCAACTCCTTTGCTTCCTGAAGAAGTAGATCAGATCTTGAAGCATATGGGTATTGAAGAACCTAAACCGAAGATTGATTTCAATCTGAAGGAAACTGTTCGGGTGAAAGTAGGGCCATTCGCCAACTTTGTCGGAACAGTAGAGGAAATTATACCCGAGAAGAGCAAGTTGAAAGTTCATGTCAATATGTTTGGCAGAGAAACTCCGTTAGAACTTGATTTTGATCAGGTGGAGAAGCTTTAG
>PLAR00183|000001_ERICI_RS01200|rplK
ATGGCAAAAAAGGTAATCAAAATTGTTAAACTGCAAGTGCCAGCAGGGAAAGCGAATCCTGCTCCGCCAATTGGTCCGGCACTGGGTCAAGCAGGTGTTAACATCATGGCTTTCTGTAAGGAATTCAATGCAAAAACTGCCGATCAAGCCGGCCTGATTATTCCGGTTGAAATCACAGTATTTGAAGACCGTTCCTTCACGTTCATCACCAAAACTCCGCCGGCTCCGGTTCTTCTTAGAATCGCTGCAGGTATTGAAAAAGGTTCCGGTGAGCCGAACAAGAAGAAAGTCGCAACTGTTAAGCGTGACAAAGTCCGTGAAATTGCCGAGCAAAAAATGCCCGACCTGAACGCTGCATCTGTTGAAGCTGCTATGCGTATGGTTGAAGGTACTGCCCGCAGCATGGGTATCACTATTGAAGACTAA
>PLAR00184|000001_ERICI_RS01205|rplA
GTGCCTAAACACGGTAAGAAATATAATGAAGTGGCTAAGCTCATTAATGCAGATGCTACTTATGAGCCGGCTGAAGCGATCGAGCTTGTTAAAAAGGCAGCTTCGGCTAAATTCGACGAGACTATCGATGTAGCGGTTCGTCTTGGTGTAGATCCAAGAAAACAAGATCAGGCTGTTCGTGGCGTTGTTGTATTGCCGCACGGAACTGGTAAAACCAAACGCGTCCTTGTATTTGCGAAGGGCGAAAAAGCGAAAGAAGCGGAAACAGCTGGTGCGGATTTTGTAGGTGATCAAGATATGATCAACAAAATTCAGCAAGGCTGGTTTGACTTCGATGTCTGCGTAGCGACTCCAGACATGATGAGCGAAGTTGGTAAGCTCGGACGTCTGTTGGGTGGTAAAGGTTTGATGCCTAACCCTAAAGCAGGTACCGTTACTTTCGACGTAGCGAAAGCTGTTCAAGAGATCAAGGCGGGTAAAATTGAATACCGCCTGGATAAAGCAGGACAAATCCATGCTCCACTGGGCAAAGTGTCTTTTGACGCTGAGAAGCTGAACGAAAACTTCAAGGTGCTGATTGATGCTTTGTTAAGAGCGAAACCGGCCGCTGCAAAAGGTATATACCTGAAAAGCGTTGCTATTTCCTCTACAATGGGACCTAGTGTGCGTGTGAACCTACAATCTTTCAGGTAG
>PLAR00185|000001_ERICI_RS01210|rplJ
ATGGCAAATGCAAAAGTTCTTGCGATGAAAGAACAACAAGTGTCCGAAGTGGCTTCGAAATTTCAAGAATCTTCCTGCGCGATCGTAACCGATTATCGCGGTTTGAATGTGTCTGAAGTGACTGAGCTTTGTAAAGCACTTCGTGAAGCAGGCGTTGAATTTCAAGTTTTGAAGAACACTACTCTGCGTCGCGCAACTGCAAATGTGGACCTGAGTGATCTGAACAGCCACTTTGTAGGCCCAACAGCTGTTGCATTCAGTAAAGAAGACGTAGTGGCTCCTGCTAAAATTCTGAGTGATTTTGCGAAAAAACATGAGAACTTGGAAATTAAAGCTGGCGTAGTTGAAGGTAAGGTTGTAGATGTTTCCCAAATTAAAGCCCTGGCAGAACTGCCTTCCAGAGAGGGTCTTCTGTCCATGCTGCTTAGCGTTTTTCAAGCCCCTATGCGCAACTTTGCTCTTGCAGTTAAAGCTGTTGCAGAGAAGCAAGAAGGCGGAGTCGAAGCTGAAGCTTAA
>PLAR00186|000001_ERICI_RS01215|rplL
ATGAGCAAAGAGCAAATCCTTGAAGCCATTAAAGGCATGACTGTACTTGAACTGAACGATCTTGTAAAAGCAATCGAAGAAGAATTCGGCGTAACTGCTGCTGCCCCTGTAGCTGTTATGGGTGGCGCTGCTGGTGGTGCTGATGCTGCTGCTGAGCAATCCGAATTTGATGTAGTCCTGACTAACCCAGGCGCATCCAAAATCAATGTTATTAAAGTAGTTCGCGAGATCACTGGTCTTGGTCTGAAAGAAGCTAAAGAATTGGTTGATAACGCACCTAAAGCCATCAAAGAAAAAGTTAGGAAAGAAGAAGCCGAAGCTATCCAAGCTAAACTTTCCGATGCTGGTGCAAACGTAGAACTGAAATAG
>PLAR00187|000001_ERICI_RS01220|rlmG
ATGACAGAACACTATTATTCCAAAAAGCCGACCGTCAACAGTCAAATACAGACGATTCATGCCTCACTCCGGGGAATTGCTTTTACGTTTCAATCGGACGCTGGAGTGTTTTCTAAAAAAGAAGTCGATTTTGGCAGTCGCGTTTTGATATCGGCAATGGAATTGCCCAAAGATGCCCGAATTCTGGATGTAGGGTGCGGTTATGGTCCTATAGGGTTAACGGCTGCGAAACTTTGCCCGGCCGGCCATGTTACCTTGATCGACATCAATGAGCGAGCAGTGGAACTGGCTAAGCTGAATGCCAGGAATAATCACATTTCCAATGTAACGATCCTGCAAAGCAACTTATTTGAGCATGTTCGGGATCAGAAGTTTGATGTAATTTTGACGAATCCTCCCATTCGTGCAGGGAAACAGGTTGTCCACCAAATTTTCTCCGATTCTTTTGATTGCCTTAAGCCAGGCGGCTCTTTGTGGGTTGTCATTCAAAAAAAGCAAGGGGCACCATCCGCTTATGCCAAACTAGAACAGTTATTCAGACAGGTTCATGAAGTGACCAAAGAGAAGGGTTATCGTATTTTTCAGGCTATCAAGCAGTAA
>PLAR00188|000001_ERICI_RS01225|
GTGAAATTTCCTGAACGAAAGAGCGCGCTTATTGTTTTTCTTGTGCGTCAGCATGCGGATAATTGGAAGTTCGCTAAAAGTTGGGGCCGGGGAAATGATAGGAGTTTTGGGACAAATACAGAGCTTGAGTGTGATCAATCCGTTTTTTTCTTAATGTCCTTTTCTTGTCTCAGGTATGAGATAGGGGGGATTAAGGGAGAACGAAGCTTTGCCTCATACGGGCCAGAGATTTCGATTGAAGTTTTTCTTATTTATTTTTATAGACTTGAGGGGTGA
>PLAR00189|000001_ERICI_RS01230|rpoB
TTGGCGGGACATCTTGTTCAATATGGTCGACGTAAACGCAGGACTTATGCACGAATTAATGAGGTGCTTGAGATCCCTAACCTGATTGAAATCCAACAAAAATCATACCAGTGGTTTTTGGATGAGGGTCTGCGTGAGATGTTTCAGGATATCTCACCGATTCAGGATTTTACGGGGAATCTGGTGCTGGAGTTCATTGATTATAGCTTAGGTGAACCTAAGTACACCGTCGATGATTCCAAAGAGCGTGATGTCACTTATGCTGCTCCGCTCAGAGTTAAGGTTCGACTCATCAACAAGGAAACAGGAGAAGTCAAAGAGCAGGAAGTCTTTATGGGAGATTTCCCGATCATGACGGAAACAGGAACCTTCATTATTAACGGTGCAGAACGGGTTATCGTCTCACAGCTGGTTCGTTCTCCCAGTGTCTATTATAACACGAAAGTGGATAAAAACGGTAAAAAGGCGTTTACCGCTACCGTGATTCCGAACCGCGGAGCATGGCTTGAACTGGAAACTGACGCCAAAGATATCATTTATGTCCGTATCGACCGTACACGTAAAATCCCGGTAACTGTTCTTCTCAGAGCACTCGGGTTTGGTACGGATGCGGAGATTCTTGATCTTCTTGGCGATGATGAATATATTCGCAATACCCTTGATAAAGACAATACGGACTCGACAGATAAGGCTCTGATCGAGATTTATGAACGTTTGCGTCCAGGCGAGCCGCCTACTTTGGATAACGCTCGAAGCTTGCTCTACGCCCGTTTCTTTGATCCAAAACGCTATGATTTGGCAAATGTGGGCCGTTACAAAATCAACAAAAAGCTGCACATTAAAAACCGTTTGTTTAACCAGCGCTTGGCGGAAACGCTTGTCCATCCGGAAACGGGTGAGATTATTGCAGAAGCCGGGCAGCTTGTTGACCGCCGCCTTCTGGATGAGATTCTTCCCTGCCTGGAAGAGGGAGTCGGTTTTAAGGAATACAGCGTTCCTAATGGTGTGTTGGAATCAGATCATATTCCAATGCAAACCATTGACGTATTTTCGCCAATTGAGGACGGCAAAGTAGTGAAGGTAATTTCCAATGGTGTAATTGATAAAAATGTAAAGAATATTACCCCTGCGGATATTATTTCCTCCATTAATTATTTTATAAATTTACTTCATGGTATTGGAAACACAGATGATATTGACCATCTGGGGAACCGCCGTCTCCGCTCTGTAGGTGAATTGCTGCAGAACCAGTTCCGTATCGGTCTTTCCAGAATGGAACGTGTGGTTCGTGAGAGAATGTCCATTCAGGATGCGAATGTAATTACGCCGCAAGCTCTGATTAATATCCGTCCGGTCATTGCTTCGATAAAAGAGTTCTTCGGCAGCTCCCAGCTCTCCCAGTTTATGGATCAAACCAATCCGCTCGCCGAATTGACACACAAACGGCGTCTTTCTGCTCTGGGACCGGGTGGTTTGACTCGTGAACGGGCAGGTTTTGAAGTTCGTGACGTTCACCACTCTCACTATGGCCGTATGTGTCCGATTGAAACTCCTGAAGGACCAAATATCGGGTTGATTAACTCCTTGTCTACATTTGCACGGATTAACGAGTACGGATTTATTGAGGCCCCATACCGTCGCGTGGACCCTAAGACAGGAGTGGTTACCGATGAGATTGTCTATATGACGGCAGACGAAGAAGATAATTATGTCGTAGCCCAGGCAAACGCTGAATTGAATGAGGATGGGACTTTTGCGGCTGATAATGTGTATGTCCGTTACAAAGATGAAATTCTCACATTGCCTAAAGAACGTGTTGACTATATGGACGTATCCCCTAAACAGGTTGTGTCCGTCGCAACGGCCCTGATTCCGTTCCTTGAAAATGACGACTCCAACCGTGCGCTGATGGGATCCAACATGCAGCGCCAGGCCGTTCCGCTTCTGATGCCTAAAGCTCCTCTTGTAGGAACAGGCATGGAATATAAAGCGGCAAAAGACTCTGGTGTATGTGTCGTTGCAAAGCATGACGGGATTATAGAGAAGGTTTCCGGAAATGAGATTTGGCTTCGTCGCCAGGAAGAGGTCGACGGCAGATTAGTTTCCGGTAATATTACGAAATTCAAGCTTCATAAATTTATGCGTTCCAACCAGGGAACATGCATTAACCAGCGTCCGCTTGTGCTTGAAGGACAGCGTGTCAAAGCAGGGGATATTCTTGCAGACGGACCATCGACGGAACAGGGTGAACTGGCACTGGGAAGAAACGTGGTGGTAGCTTTCATGACCTGGGAAGGTTATAACTACGAGGACGCGATTCTGCTGAGCGAGAAACTTGTGAAAGAGGATGTTTACACTTCCATTCACATTGAGGAATATGAGTCTGAAGCCCGGGATACCAAACTTGGTCCTGAAGAAATAACGCGAGACATTCCTAACGTTGGGGAGGACGCTCTGAAGAATCTGGATGAGCGTGGAATTATCCGCGTAGGAGCTGAGATTGGCGCAGGAGACATTCTTGTAGGCAAGGTTACACCAAAAGGAGTAACAGAACTGACTGCAGAAGAACGCTTGCTGCATGCTATCTTCGGTGAAAAGGCCCGTGAAGTCCGTGACACTTCCCTCCGTGTTCCTCATGGAACAGACGGAATTGTGGTTGATGTCAAAGTGTTTACACATGAAAACGGCGATGAGCTGCCACCAGGTGTGAATCAACTGGTTCGTGTTTATATCGCCCAGAAACGTAAGATTTCCCAAGGGGATAAAATGGCAGGACGCCACGGTAACAAAGGGGTTATCGCAAGAATCCTGCCTGAAGAAGATATGCCGTTCCTTCCAGACGGGACTCCGGTTGAGGTCGTACTAAACCCGCTGGGCGTACCATCCCGGATGAATATTGGTCAGGTACTTGAAGTCCATTTAGGTATGGCTGCCAAACAACTGGGGATTCATGTGGCAACGCCGGTATTTGACGGTGCACATGAATACGATGTGTTCGATACGATGGAAGAAGCAGGTATGCAACGAAACGGTAAAACGAAGTTGTACGACGGCCGGACCGGTGAAGAATTTGAACGTGAAGTAACCGTCGGGGTTATGTACATGATCAAATTGGCACACATGGTCGACGATAAAATCCATGCCCGTTCCACTGGCCCTTACTCGCTTGTTACCCAACAGCCGCTTGGTGGTAAGGCGCAGTTTGGTGGTCAGCGATTCGGTGAGATGGAGGTTTGGGCTTTAGAAGCCTATGGTGCGGCGTATACGCTCCAGGAGATTCTGACAGTCAAATCCGATGACGTGGTCGGTCGTGTGAAGACTTACGAATCCATTGTCAAAGGCGAAAACGTCCCAGAACCAGGTGTTCCAGAATCTTTCAAAGTTTTGATCAAAGAACTTCAAAGTCTTGGTATGGATGTGAAGATTCTTTCCGGTGATGAAGAAGAGATCGAAATGAAAGAATTGGACGATGAAGATGATGCCGGCAGTGATAAACTCAATCTGAACCTGGAAGGTGCAGAAATGGGGGCAGAGTAA
>PLAR00190|000001_ERICI_RS01235|rpoC
TTGATGGACGTTAACAACTTCGAGTTTATGAAAATCGGCTTGGCTTCACCGGATAAGATCCGTTCTTGGTCCCGCGGGGAAGTGAAAAAGCCTGAAACCATCAACTACAGGACGCTAAAACCGGAAAAAGAGGGTCTTTTCTGTGAAAAGATCTTCGGACCAACAAAAGACTGGGAGTGCCATTGCGGTAAATATAAGCGTGTCCGTTATAAAGGCGTTGTTTGTGACCGTTGTGGCGTGGAAGTAACTAGACAAAAAGTGCGCCGTGAGCGTATGGGTCATATTGAATTGGCGGCTCCTGTTTCGCATATTTGGTATTTCAAAGGTATTCCTAGCCGCATGGGGCTAGCGCTCGATATGTCTCCCCGTTCCCTGGAAGAGATTATCTACTTCGCATCTTATGTGGTTACGGACCCGGGAGATACTCCGCTCGAGAAAAAGCAGTTGCTTTCCGAAAAAGAGTACCGCAGCTACCGTGAGAAGTACGGTTATGCATTCCAGGCGGGAATGGGTGCGGAAGCCGTGAAAAAGCTTCTGCAAGATATTGATATTGATAAAGAAGTGGATGTGCTGAAAGAAGAGCTGAGAACTGCTCAAGGCCAGCGCCGAAATCGGGCGATAAAACGTCTGGAAGTCATGGAAGCATTCCGTAACTCCAAAAACAAACCGGATTGGATGATCCTGGACGTTCTTCCTGTTATCCCTCCGGAACTTCGTCCGATGGTACAACTTGATGGCGGCCGTTTTGCCACTTCCGACCTGAATGACTTGTACCGTCGTGTCATCAACCGGAACAACCGTCTGAAAAGACTGTTGGATCTTGGTGCTCCGGATATCATCGTACAAAATGAAAAACGGATGCTGCAGGAAGCTGTCGATGCGTTAATCGATAATGGCCGGCGCGGCAGACCGGTAACTGGTCCGGGCAACCGTCCGCTAAAATCCCTCAGCCATATGCTGAAAGGGAAGCAAGGACGTTTCCGTCAAAACCTTCTGGGTAAACGGGTAGACTATTCTGGACGTTCCGTTATCGTTGTAGGACCTAGCCTTAAAATGTATCAGTGCGGCCTGCCTAAAGAAATGGCACTCGAATTGTTTAAGCCTTTCGTTATGAAAGAGCTGGTAAACAAGCAGTTGGCCCATAACATCAAAAGTGCAAAGCGAAAAGTAGAACGCGTAAGTCCGGAAGTTTGGGATGTGCTTGAAGAAGTAATTAAAGAACATCCGGTTCTGCTTAACCGTGCGCCTACTCTTCACAGACTGGGTATTCAGGCGTTCGAACCGATTCTGGTAGAAGGACGCGCCATCATGCTGCATCCGCTCGTATGTACGGCCTATAACGCTGACTTTGATGGTGACCAGATGGCGGTTCACGTACCTTTATCGGCTGAAGCCCAGGCTGAAGCCCGCATTCTTATGCTGGCAGCCGGCAACATTTTGAACCCTAAAGATGGAAAGCCGGTCGTCACACCATCTCAGGATATGGTTCTCGGAAGTTTCTACCTGACTACTGATAACAAGCATGCCAAAGGAAGCGGCATGATTCTCCGTTCTGTTCACGAGGCTTTCTCCGTTTATCAGAATGGAACCGCCGAACTGCACGCAAGGGTAGCAATTCCGGCCAAAGCCCTGAACAAAATAAGTTTTACTGATAAACAGCAAGACGCTTATCTTATTACAACCATCGGTAAAATTATCTTTAATGAAATCTTCCCGAAAGATTTCCCATATATCAACCAGTCTACGACTTCTAACCTGATGCACGGTCCTAGCGATGATTATTTTGCGTTTGAAAAGGGCAGTGACATTCGGGCTAAGATGGAAGAACTGCCTGAATGCAAAGCGGTTGGTAAGGATTATCTCGGGTCAATTATTGCAGAGTGCTTCCGTAAATATCATACAACCGAGACCTCTATCATCCTGGATAAAGTGAAGCAGCTTGGTTTCACTTACTCGACAAAAGCAGGAATTACAGTAGCGGTTGCGGATGTTATTGTACCAAAAGAAAAACAAGAAATTCTGAAGGAATCCGAACAAAAAGTCCAAACTATCACAAACCAGTACCGCCGTGGTCTGATTACAGACGACGAACGTTATGACCGTGTTATCGCGATCTGGAGTAAAGCGAAGGACGATATTACGGATATCCTGATGAAATCCTTGGATAAATACAACAGTATCAACATGATGGTAGAATCCAAAGCACGGGGTAACAAATCCCAGATTACCCAGCTTGGCGGCATGCGGGGGCTTATGGCAAACCCGGCTGGTAAAATTATCGAGCTCCCGATTAAATCCAATTTCCGTGAGGGTCTGACCGTATTGGAGTACTTCATTTCCACACACGGTGCCCGTAAAGGTCTGGCGGATACGGCGCTTCGTACAGCAGACTCCGGTTACCTTACCCGCCGTCTGGTTGACGTGGCCCAGGATGTTATTGTGCGCGAAGAAGATTGTGGAACGGACAAAGGATTTGTGGTCAGCAAAATTCAAGACGGTAAAGAAGTTATTGAAGATCTGTTTGACCGTATCGAAGGCCGCTATGCTTTCGAAACCGTGCGTCATCCGGAAACGGGAGAGATCATTGTCCATCGCAATGAGCTTATTGATGCTAATCTGGCGAGCCGCATTGTTGAGGCCGGTGTTGAAAAAATTCAAATTCGCTCTGTCATGAGCTGCCGTGCCCGCTATGGGGTATGTAAAAAATGCTATGGACGAAACCTGGCTACTGGCCAGCATGTTGAGATTGGCGAAGCTGTTGGTATTATTGCGGCTCAATCCATTGGTGAACCAGGTACCCAGCTTACGATGCGTACCTTCCATACCGGTGGGGTTGCCGGAGATGATATTACCCAAGGTTTGCCTCGGATTCAGGAACTTTTTGAAGCACGTAATCCGAAAGGGCAGGCGATTATCACTGAGATCGACGGTATGGTTAAAGATATTCGTGAAGCTAAAGATCGCCGTGAGATTGAAGTAGAAGGAGAGGCCGAATCCCGCGTATACTCCGTACCATTCGGTTCGCGCATCCGTGTTGCGGTAAATGATCATATCGAAGCAGGGGATGAATTGACGGAGGGTTCTATTGACCCGAAAGAAATGCTTCGCATTAAAGGAATCCGCGGAGTACAGAATTACATTCTTCAGGAAGTTCAGCGCGTATACCGGAACCAAGGGGTAGAAATTAACGATAAGCACGTTGAGGTTATGATCAGACAGATGCTTCGCAAAATCCGGATTGTCGATGCGGGTGATACTAACCTTCTGCCAGGTTCCTTTGTTGACATGCATGAATATGAAGAAGCAAACAAAACGGCTCTGCTGGAAGGCCGTGAACCTGCTGTAGCCAAACCGATTCTGCTTGGTATTACGAAAGCATCTCTTGAAACAGATTCTTTCCTTTCCGCAGCTTCCTTCCAGGAAACTACCCGTGTCCTTACGGATGCAGCGATTAAAGGGAAAGTGGACCAACTGCTCGGTCTCAAGGAGAACGTTATTATCGGTAAGCTGATTCCTGCTGGTACAGGTATGCAGCGTTATCGGAATATACGCATTACAGATGCGAACGGCGAGCTGGTTCCGGAGGAACTAACGGATGAGAAAGAGACTGTTGCTGTAGAATAA
>PLAR00191|000001_ERICI_RS01240|rplGB
GTGTCTTATGATAAAGTGAAACAGGCGACGAATATTAGCATTGGCACCAAACAAGCAACAAAACTTATTGAGCTTGGTAAAGCCGATGAAGTATTTGTTGCCGGGGATGCAGATCCTCGAATGACAATGAAGATGGTTAACCTCTGCAAGAAAATGGGCGTTAAGGTTACCTATGTAGACTCCATGAAGCAGCTTGGTAAAGCTTGCGGTATTGAGGTCGGTGCTGCAGTTGCAGCAATAGCCAAAGAGTAG
>PLAR00192|000001_ERICI_RS01245|rpsL
ATGCCAACAATTAATCAGTTAGTCCGTAAAGGACGCCAAGCGAAGGTGGTTAAATCCAAATCCCCAGCTCTTCAAAGAGGATACAATGCTCTGAAAAGAGAGGCTACGGATATCAGCGCTCCGCAAAAACGTGGTGTATGTACTCGTGTGGGTACCATGACTCCTAAGAAGCCAAACTCCGCGCTCCGTAAATATGCTCGTGTACGCTTGACTAACCGTGTTGAGGTAACAGCATACATTCCGGGTATCGGTCACAACCTGCAAGAACACAGTGTTGTATTGATTCGTGGAGGTAGGGTAAAAGACCTTCCGGGGGTACGTTACCATATCGTTCGTGGTGCACTGGATACTTCCGGAGTGAACAACCGTATGCAGGCCCGTTCCAAATACGGTACCAAGAAACCTAAAGAAAAGAAATAA
>PLAR00193|000001_ERICI_RS01250|rpsG
ATGCCTCGTAAAGGTCCAGTACCTCGTAGAGACGTTTTGCCAGATCCTATTTATAATAGTAAGCTGGTTACCCGTCTGATTAACCGTATCATGATCGACGGTAAAAGAGGAGTAGCCCAAACTATCCTATATAATGCTTTTAACATCGTGAAAGACCGCACTGGTAAGGAACCGATGGAAGTGTTTGAACAGGCTCTGAAAAACATCATGCCAGTACTTGAGGTTAAAGCTCGCCGTGTAGGTGGTGCCAACTACCAAGTGCCAATTGAAGTTAAGCCTGAGCGTCGTACCACTCTTGGTCTTCGCTGGTTAGTAAACTACTCTCGTCTCCGTGGTGAAAAAACTATGGAAGAGAGACTTGCAAACGAAATTATCGATGCAAGCAACAATACGGGTTCTTCTGTTAAAAAACGTGAAGATACTCATAAAATGGCTGAAGCAAACAAGGCGTTTGCTCACTACCGTTGGTAG
>PLAR00194|000001_ERICI_RS01255|fusA
ATGAAAAGAGAGTTCTCCTTAAAAGATACACGTAATATTGGTATCATGGCGCATATTGATGCCGGTAAAACTACTACCACGGAGCGTATTTTGTTCTACACAGGCCGTACTCATAAAATCGGTGAGGTACATGAAGGTGCTGCAACGATGGACTGGATGGAGCAAGAACAGGAGCGCGGGATTACCATTACTTCCGCTGCTACTACCGCTCAATGGAAGAATCACCGGATCAATATCATTGATACCCCGGGTCACGTTGACTTCACGGTTGAAGTTGAACGTTCCCTTCGTGTACTAGACGGAGCGGTTGGCGTATTTAGCGCTAAAGAAGGGGTAGAACCTCAGTCCGAAACCGTTTGGAGACAAGCTGACAAATATGGTGTTCCTCGTATTGCTTACGTGAATAAGATGGACATCATTGGTGCGGATTACCTAGCTGTTGTTGAATCCATGCATGAGAAGCTTGGTGCCAACGCAGTTGCGATTCAACTTCCGATTGGTGCAGAAAATGATTTCAGAGGCATCATCGATTTGATTGAACAAAAAGCATACATGTATAAAGATGACCTTGGTAAAGAGATGGAAATTATCGATGTTCCTGCTGAGTTTGCTGACAAGGTTGAAGAACTCCGCATGGAACTTATTGAGAAGGTCGCTGAACTGGATGAAGATCTGACCATGAAATACCTGGAAGGTGAAGAAATCACTGTGGATGAGCTGAAAAAAGCTCTTCGTAAAGGTGTTTGTGAAGTTAAAATCTTCCCTGTAGTTTGCGGATCTTCCTACCGTAACAAAGGGGTTCAGCTGATGCTGGACGCAGTTATTGATTACCTGCCTTCCCCGGTAGACGTTCCGGACATTAAAGGTCAACTTGAAGATGGTACTGAAACTGTTCGCAAATCTTCCGATGATGAACCGTTTGCCGCACTGGCATTCAAAATTATGACGGACCCTTATGTCGGTAAACTGACATTCTTCCGTGTATACTCCGGAATTCTTCAATCAGGTTCTTATGTTTTGAATGCAACAAAAGGCAAACGTGAACGTATTGGTCGTATCCTTCAAATGCATGCGAACAGCCGTCAAGAAATCAGTGAAGTATTCTCCGGAGATATCGCGGCAGCTGTTGGTTTGAAAGATACAGGTACAGGTGATACCCTTTGTGATGAGAAAAATCCGGTTATCCTGGAATCCATGAACTTCCCTGATCCCGTTATTGACATTGCGGTAGAGCCTAAAACTAAGGCAGACCAAGATAAATTAGGTGTTGCTCTGGCCAAACTGACAGAAGAAGACCCTACTCTTCGTGCTAAGACTAATGAAGAAACAGGCCAAACCATTCTTTCAGGTATGGGTGAGCTTCATCTTGACATCATTGTGGACCGTTTACGCCGTGAATTCAAAGTAGATACCAATGTTGGTAAACCGCAGGTTGCTTATCGTGAAACTTTCCGTGCTTCTGCTAAGGTAGAAGGTAAATTCGTTCGCCAATCCGGTGGTCGCGGACAATACGGCCATTGTTGGGTTGAGTTCGAACCGCTTGAACCGGGAACAGGTTTCCAATTTGAAAGCAAAATTGTGGGTGGAGCTATTCCTCGCGAATATATCGCTCCAATTCAAGCCGGTATCGAAGAGTCCATGCAAAACGGTGTACTCGCTGGTTACCCAGTTGTAGATATCAAAGCTACAGTTGTTGATGGTTCCTACCACGATGTCGACTCCTCTGAAATGGCGTTCAAAATCGCTGGTTCCATGGCGCTGAAAGCTGCAAAAGACAAATGTCAACCAGTTATTCTTGAGCCTATGATGAAAGTGGAAGTTACCGTTCCTGAAGAGTATATGGGAGACGTTATGGGTGACCTTAACTCCCGTCGTGGACGTATTGAAGGCATGGATAACCGTGCGGGTGCACAAATCATTCGTGCGAAAGTACCTCTTTCCGAAATGTTCGGATACTCCACAACGCTGCGTTCCAGAACACAAGGCCGCGGTGTTTTCTCCATGGAGCTTTCTCATTATGAAGAAGTGCCTAAGTCCATTGCAGATGAAATCATCTCAAAGAACAAAGGCGCATAA
>PLAR00195|000001_ERICI_RS01260|tuf
ATGGCAAAGGCTAAATTTGAACGTAATAAACCGCATGTTAACATCGGTACAATTGGTCACGTTGACCATGGTAAAACAACTCTGACTGCTGCTATTACTACTGTGCTTTCCAAAACTTATGGCGGTGCTGCAATTGCATTCGACCAAATCGACAAAGCACCAGAAGAGCGCGAGCGTGGTATCACCATTTCCACATCTCACGTAGAATATGAAACTGACAAACGCCACTATGCACACGTTGACTGCCCAGGCCATGCTGACTATGTTAAAAACATGATCACTGGTGCTGCGCAAATGGACGGAGCGATCCTGGTAGTTTCCGCTGCCGACGGTCCTATGCCACAAACTCGTGAGCACATCCTTTTGTCCCGTCAGGTAGGCGTACCTTACATCGTAGTATTCATGAACAAGTGCGATATGGTTGAAGACGAAGAACTTCTTGAACTGGTTGAAATGGAAATTCGCGATCTTCTTTCCGAGTATGAATTCCCTGGTGATGACACTCCAATTATCCGTGGATCTGCTCGTGAAGCACTGATGAACCCTGATGGAGAATGGGCTAAGAAAGTCATTGAACTGTTCGAACAAATCGATGAGTATATCCCAACTCCAGAACGCGATACTGACAAACCTTTCTTGATGCCAGTTGAGGACGTATTCTCCATCACTGGTCGTGGTACTGTTGCTACTGGCCGTGTTGAGCGTGGTGTAGTTAAAGTATCTGACGAGGTTGAAATCGTTGGTCTTGTTGAAGAAACTAAGAAAACCGTTGTAACTGGTGTGGAAATGTTCCGTAAGCTTCTTGATTCCGCTCAAGCTGGTGATAACATCGGTGCCCTTCTTCGTGGTGTAGACCGCAAAGAAATCGAGCGTGGACAAGTATTGGCCAAACCGGGTTCTGTTAACCCACATACTCAATTTACTGCTCAAGTATACGTACTGACTAGCGAAGAGGGTGGCCGTCATAAGCCTTTCTTCCCTGGATACCGTCCTCAGTTCTACTTCCGTACTACGGACGTAACGGGTGTAATCCAGCTTCCGGAAGGTACTGACATGGTTATGCCTGGTGATAACATCACCGTTACTGTTGAACTGATCGCGCCAATCGCTATCGAAGAAGGAACTCGCTTCGCGATTCGTGAAGGCGGACGTACAGTAGGTGCCGGTGCAGTAGCATCCATCATTAAGTAA
>PLAR00196|000001_ERICI_RS01265|rpsJ
ATGGCAAAGCAAAAAATCCGTATTCGTTTGAAAGCATATGATCATAGAGTTATTGATCAATCTGCTGAGAAAATCGTGGAAACAGCAAAAAGATCCGGCGCAGGTGTGTCTGGTCCTATTCCGCTTCCGACTGAGAAGCAAATTATCACGATTCTTCGTGCGGTACACAAGTACAAGGATTCCAGAGAACAATTCGAAATGCGCACTCATAAGCGTCTGATCGATATTGTGAACCCTACACCACAAACTGTAGATGCTCTGATGCGCCTTGACTTGCCGTCCGGTGTAGACATCGAAATTAAACTGTAA
>PLAR00197|000001_ERICI_RS01270|rplC
ATGACTAAAGGTATCTTAGGTAAAAAACTTGGGATGACTCAAGTATTTACTCCGGAAGGTCTGGTAGTACCGGTTACTGTCATTCAAGCCGGTCCTTGCGTGGTTCTTCAAAAGAAAGATTCCGAGAACGACGGTTATGAAGCCATCCAAGTTGGTTTTGAAGATAAAAAAGAAAAAAGAGCTAACAAGCCTGAAATTGGCCATGCCAAGAAAGCTAATACAACGCCTAAGCGCTACGTGCAAGAATTCCGTGGAGTTCAGTTATCAGATTATGAAGTTGGCCAGGAGCTGAAAGCTGATCTGTTTGCTGAGGGAGAATTCGTTGACGTAACCGGTACATCCAAAGGTAAAGGATTCCAAGGTGTAATTAAAAGACATAACCAGTCAAGAGGACCTATGTCTCACGGTTCCCGTTACCATCGCGGTCCTGGTTCCATGGGTTCCATTGCAGCCAACCGTGTATTTAAGGGTAAGAACCTCCCAGGACATATGGGACATGAAACGGTGACTTTACAAAATCTTCAAGTAATTAAAGTGGATGCAGAACGTAATGTGATTTTGGTAAAAGGATCTATCCCTGGACCGAAAAACAGCTATGTTAAAGTGCAATCCGCAGTTAAAAAGTAA
>PLAR00198|000001_ERICI_RS01275|rplD
ATGCCAAAAGTAGCTTTATATAACGTACAAGGTACTCAGGTAGGTGAAGTAGAACTATCTGATGCAGTATTCGGAATTGAGCCTCATGTACACGTGTTGCATGAAGCCGTAGTTATGCAACAAGCATCCCTTCGTCAAGGTACACACAAAACCAAGGGCCGCTCTGAAGTTCGCGGTGGCGGACGCAAGCCGTGGAAACAAAAGGGAACGGGACGTGCTCGCCAAGGTAGTATTCGTGCGCCTCAATGGAAAGGTGGCGGTACTGTTTTCGGACCTACGCCTCGCAGCTATGCTTACAAACTGCCTAAGAAGGTTCGCCGCTTGGCAATCAAATCGGCTTTATCTTCTAAAGTGATTGATAATGAGATCGTAGTTCTGGATGATCTGGCTATGGCTCAACCAAAAACAAAAGAATTTGCAGCAATTCTGACCAACCTCAAGGTTGAACGTAAAGCGCTGGTTGTAGCTTCTGAGCATGATGAGAACGTAGCTCGCTCTGCCCGTAACATTCCAGGCGTGAAGTTTCTTGCTGCTGATGGAATCAACGTATTGGACGTATTGGGATATGACAAATTGATCATTACGAAAGATGCGGTTCAGAAGGTAGAGGAGGTGCTTGCACAATGA
>PLAR00199|000001_ERICI_RS01280|rplW
ATGAAAAACCCACGCGATATAATCAAGCGTCCGGTTATCACTGAACGTACTGCTGACATGATGGCAGATAAGAAATACGTATTTGAAGTAGATATCCGTGCTAACAAAGTGGAAATTAAGCAAGCCATCGAACAAATTTTTAAAGTGAAAGTTACTAAAGTAAACACTTTGAGAATGCCAGCCAAGCCTAAACGATACGGCCGTTATAATGGATATACTTCCGAGTGGAAGAAAGCTTTTGTAACACTTAGTGAAGATAGCAAAGAGCTGGAATTCTTTGAATCGGTATAA
>PLAR00200|000001_ERICI_RS01285|rplB
GTGCCAATTAAAAAGTATAAACCAACATCCCCGGCTCGACGTGCAATGTCGGTTTCTACATTCGAGGAAATCACCACGTCTACTCCGGAGAAATCCTTGCTAGCTCCGCTTAGCAAAACGGCTGGACGTAACAACCAAGGTAAAATTACAGTTCGTCACCATGGTGGTGGACATAAGCGTAAATACCGGATTATTGACTTCAAACGGAACAAAGATGGAATACCAGGACGCGTTGCTACAATTGAGTACGATCCTAACCGTTCCGCTAACATTGCTCTGATTCACTACTTGGATGGTGAGAAGAGATACATCATCGCTCCGAACGGCTTGAAAGTCGGAGATATGATCCAATCCGGTACAGATGCGGATATCAAAGTAGGTAACTGCCTTCCTCTGGAAAAAATTCCGGTCGGTTCGGTTATCCACAACATTGAACTGAAACCTGGTAAAGGTGGGCAACTGGTACGCGCAGCCGGTACCGAAGCTCAGCTTCTTGGTAAAGAAGACAAATATGTAACTATTCGTCTTTCCTCCGGTGAAGTTCGTAAAGTGCTGAAAGTTTGCCGCGCCACGATCGGATCTGTGGGCAACAAAGACCATGAGCTTATTAAGATTGGTAAAGCTGGACGTAACCGCTGGTTAGGTAAGAGACCAGAAGTTCGCGGGGTTGTTATGAACCCTAACGATCACCCTCACGGTGGTGGTGAAGGTCGTGCTCCGATCGGTCGTAAGTCTCCAATGTCTCCATGGGGTAAACCGACTCTTGGTTATAAAACTCGTAAAAAAGGCAAAGCTTCTGACAAGTACATTGTACGTGGTCGCACGAAGTAA
>PLAR00201|000001_ERICI_RS01290|rpsS
ATGGGACGCAGCCTGAAGAAAGGGCCATTTGTTGATGGTCATCTAATGAAAAAAATTGAAGAAATGAACGAAGCGAACAAAAAGGTTGTTATTAAGACCTGGTCTCGCCGTTCTACGATCTTCCCGCAATTCGTAGGACATACGGTTGCTGTATATGATGGAAGAAAACATGTTCCTGTGTATGTGACAGAGGATATGGTTGGGCACAAGCTCGGTGAATTTGCGCCTACTCGTACTTACAAAGGACACGTTGACGATAAGAAAACGAAACGCTAA
>PLAR00202|000001_ERICI_RS01295|rplV
ATGCAAGCAAAAGCTGCTGCTAATCATGTTCGGATTGCTCCTCGTAAAGTGCAATTGGTTATTGACTTGATCCGGGGCAAGGCAGTGGGTGAGGCGATTGCGATTCTTCGTCACACTCCTAAAGCGGCATCTCCAGTCGTGGAGAAATTGCTTAACTCTGCTATTGCTAATGCAGAGCATAATCATTCGTTAGATCCTAACAAACTGGTGATCAGCGAAATTTATGTGAACCAAGGACCAACTATGAAACGCTTCCGTCCTCGCGCAATGGGATGTGCAAGCCGTATTAATAAACGTACCAGTCATATTACATTGGTTGTATCTGAGAAATAA
>PLAR00203|000001_ERICI_RS01300|rpsC
ATGGGTCAAAAAGTAAGCCCGGTGGGCCTTAGAATAGGTGTTATTCGCGATTGGGAATCCAAGTGGTACGCAGACAAAGATTTCGGCGCATTGCTGATTGAAGATGTGAAGATCCGTGAGTTCTTGAAGAACAAACTGAAAGACTCCGCCGTTTCTCACATTGATATAGAGCGCGCGGCTAACCGTGTGAACGTAACTATTCACACAGCTAAACCAGGAATGGTAATTGGTAGAGGCGGATCTGAAGTTGAAGCAATCCGTGCTCACATTGCCAGAATGACTGGTAAGAAAATTCATATCAACATCTCTGAAGTGAAAAACCCAGAGCTGGATGCGATTCTTGTAGCTGAAAGCATTGCACAACAACTGGAACGTCGTGTTTCTTTCCGTCGTGCTATGAAGCAAGCTATCCAAAGAACCATGAGAGCTGGAGCTAAAGGGATTAAAGTTACAACAAGCGGACGTCTAGGCGGAGCGGATATCGCCCGTTCAGAAGGATATAGCGAAGGAACAGTTCCCCTTCACACACTTCGCGCAGATATTGATTATGGTACTGCAGAAGCTCATACAACATATGGCCGTACTGGTGTTAAAGTATGGATCTATCGTGGAGAGGTACTTCCGACTGCTAAGAAAAAGGCTGCTACGGAAGGAGGAAATTAA
>PLAR00204|000001_ERICI_RS01305|rplP
ATGTTAATGCCAAAACGTGTGAAACACCGTAAAGAGCATCGTGGAAGCATGAAAGGCCGCGCAAAAGGCGGTACTGAAGTGGCTTTCGGTGAATACGGTCTTCAGGCTCTTGAGCCAGCGTGGGTAACTAACCGTCAGATTGAGGCTGCTCGTATTGCCATGACTCGTTACATCAAGCGTGGTGGTAAAGTATGGATTAAAATCTTCCCATCCAAGCCAATTACGCAAAAACCGTTTGAAGTTCGTATGGGTAGCGGTAAAGGTAACGTAGAAAAATGGGTTAGTGTTGTTAAACCGGGCAAAATCATGTTTGAGCTTGCCGGTGTTAGCGAAGAAGTCGCACGCGAAGCGATGCGTCTTGCAGCTCACAAACTTCCTGTAAAATGTAAGTTTGTGAAAAGAGAAGAAGTAGGTGGTGAAGCAAATGAAGGCTAG
>PLAR00205|000001_ERICI_RS01310|rpmC
ATGAAGGCTAGTGAATTTCGCAACTTAACCACTGCTGAGATCGAACAAAAAATTTCTGGATTTAAAGAAGAACTCTTTAACCTCCGTTTTCAACTAGCTACCGGTCAACTGGATAACCCAGTAAAGATTCGTGAACTGCGCAAAGAAATAGCGCGAGCGAAGACTGTTTTGCGTGAAAGAGAGTTAGGGATTGGCTAA
>PLAR00206|000001_ERICI_RS01315|rpsQ
ATGGCAGAACGTAACGAACGTAAAGTCCAAATCGGTAAAGTGGTCAGTGATAAAATGGATAAAACCATCGTAGTTGCTGTCGAAACTTACAAAAAACACGATTTGTACCACAAACGGATTAAATATACGAAAAAATTCAAAGCTCATGACGAAAACAATGACGCTAAAATCGGCGACACTGTAAAAATCATGGAAACTCGTCCGCTCTCCAAAGACAAGCGTTTCAGACTTGTGGAGATCGTAGAAAAAGCGGTAATTATTTAA
>PLAR00207|000001_ERICI_RS01320|rplN
ATGATTCAACCTTTATCTCGGCTGAAAGTTGCTGATAACTCCGGTGCAAAGAAGCTCATGTGTATCCGTGTATTAGGCGGAACCGGCCGTCGTGCTGCTAACATCGGTGATCTGATCATCTGCTCTGTGAAAGAAGCAACACCAGGGGGCGTTGTCAAGAAAGGTGATGTAGTAACTGCGGTTATCGTACGTACGAAAAGCGGTGCACGCCGTAAAGACGGTTCTTACATTTCTTTCGATGAGAACGCAGCGGTTATTGTGAAAGACGATAAGAGCCCTCGTGGAACTCGTATTTTCGGACCGGTTGCCCGTGAACTTCGTGAAAGAGACTTCATGAAGATCGTTTCTCTGGCTCCTGAAGTTATCTAA
>PLAR00208|000001_ERICI_RS01325|rplX
ATGCCAAAACAAAAAAAGAGACTGGAATCTCATAATCATAAACTTCATGTGAAAAAAGATGACACTGTCATCGTGATCACAGGTAAGGACAAAGGGAAAAAGGGCCGTGTAATCGCCGCATATCCTCGTCAAAACCGCGTACTGGTTGAAGGCGTAAATATGGTAAAGAAACATGCGAAGCCTTCCCAACAAAATCCTCAAGGCGGTATCTTGAACCAAGAGGCTGCTATCCACGTTTCCAACGTGATGCTTGTTGATCCGAAGAGCGGAAAACCTACACGCGTAGGATACAAAGTAATGGACAACGGCAAGAAAGTTCGCGTAGCGAAAAAATCTGGTGAAGTCATCGATTAA
>PLAR00209|000001_ERICI_RS01330|rplE
ATGACAGCGAGAATGAAAGATCGTTTTCTGAACGAAATTACTCCTGCTTTAATGCAAAAATTTAACTACACCACTGTAATGCAAGTGCCAAAAGTAGAGAAAGTAGTTATCAACATGGGTGTTGGTGAAGCTGTATCAAACTCCAAAGTACTTGATAGCGCAGTTGAAGATATGCAAAAGATTTCTGGTCAAAAGCCGGTTATCACAAGAGCGAAAAAATCCATTGCCGGTTTTAAACTTCGTGAAAATATGCCAATTGGTGTAAAAGTAACCCTGCGTGGTGAGCGTATGTATCACTTCCTTGACAAGCTATTCAACGTAGCTCTTCCACGTGTGCGTGACTTCCGCGGAGTATCCAGCAAAGCTTTTGACGGTCGCGGTAACTATACGCTTGGCCTGAAAGAACAGCTGATTTTCCCTGAGATTGAGTATGATCAGGTTGATAAAGTACGCGGTATGGACGTGGTTATCGTAACTACTGCAAAAACTGATGAAGAAGCTCGTGAATTGCTATCTGAACTCGGAATGCCGTTTGTAAAATAA
>PLAR00210|000001_ERICI_RS01335|
GTGGCAAAAACTTCGATGAAAGTGAAGCAACAACGTCCCCCTAAGTATAAAGTGCGGGCCTGCACTCGTTGCGAACGCTGCGGTCGTCCCCACTCCGTACTTCGTAAGTTTAAAATTTGCAGAATTTGTTTCCGTGAATTAGCATACAAAGGTCAGATTCCAGGTGTTCGTAAGGCAAGCTGGTAA
>PLAR00211|000001_ERICI_RS01340|rpsH
ATGGTAATGTCAGATCCAATTGCAGATATGCTTACTCGCATTCGTAATGCAAACATTGTTCGTCATGAAACAGTGGAAATCCCGGCTTCCAAGGTGAAGAGAGAGATCGCTGAAATCCTTAAAAAAGAAGGATTCATTCGTGACGCTGAATATATCGAGGATAACAAGCAAGGGATTATTCGTCTGTTCCTGAAATACGGACCAAACAGCGAGCGTGTTATTACTGGTCTGAAAAGAATCAGTAAACCAGGACTCCGTGTTTACACGAAGAGCCAAGAAATCCCGCGCGTGCTTGGTGGACTGGGGATTGCAATCATCTCCACATCCAAAGGCGTTATGACCGATAAAGAAGCTCGTCAAAACAAAGCTGGCGGAGAAGTTGTCTGCTACGTTTGGTAA
>PLAR00212|000001_ERICI_RS01345|rplF
ATGTCTCGTATTGGCCGCAAACCAATCGCAATCCCATCTGGTGTTGATGTAACATTAAACAATACCCTGATTACTGTTAAAGGACCAAAAGGTACACTTTCCCGTGAACTTCACAAAGACATGAAAGTGAATGTGGAGAACAACGAAATTACCGTCGAGCGTCCTTCTGAACATAAACTTCATCGTTCCCTGCACGGTACTACCCGAACTGTAATAGCTAACATGGTGAATGGTGTCACTGAAGGTTTCATTAAGACGCTGGAACTGGTAGGTGTAGGTTACCGTGCTAACAAATCTGGAGATAAGCTTGTATTGAACGTGGGTTACTCCCATCCGGTAGAAATTACTCCGGAAAAAGGCATTGAATTTGAAGTAGTTAACAATACAAAAGTTATTGTACGCGGTATCGACAAAGAGCGTGTAGGTGCGGTTGCAGCAAATATCCGTTCCGTACGTCTTCCTGAGCCTTACAAAGGTAAAGGAATCAAGTACGAGGGCGAACGTATTATCCGTAAAGAAGGTAAAGCTGGTAAGAAGAAATAA
>PLAR00213|000001_ERICI_RS01350|rplR
ATGATCAGCAAAGGTGATAAGAACAAAGCTCGTCTGAAAAGACATCTGCGTGTTCGTAAAAAAATTCAAGGGACTTCTGAGCGCCCTCGTCTGAATGTATACCGTTCCTCCAAGCATATGTACGCACAAATCATCGATGATGTAAAAGGCGTAACTTTAGTATCTGCATCCACTCTGGATAAAGATCTTAAAGGTGAAGTTGAAAATGGCGGTAACGTAGAAGCAGCACGTAAGGTTGGCGAATTGATCGCAAAACGTGCCAAAGAAAATGGCCTGACTAACGTGGTATTTGACCGTGGTGGATACTTATACCATGGACGTGTTCAAGCATTAGCGGATGCAGCCCGTGAAGCAGGGCTTGAATTCTAG
>PLAR00214|000001_ERICI_RS01355|rpsE
TTGCGTGTAGATCCTAACACTTTAGAGCTAACTGAAAAAGTTGTTAATATTAACCGCGTAGCTAAAGTAGTAAAAGGCGGACGCCGTTTCAGCTTTAGTGCTCTTGTCGTTGTTGGCGACGGCAACGGCTGGGTTGGCGCTGGTATCGGTAAAGCATCCGAAGTCCCAGATGCCATTCGCAAAGGTATCGAAGATGCCAAGAAAAACCTGATCCACATTCCTATCGTAGGTACAACCATTCCACACCAAGTAACAGGACGTTTCGGTGCAGGCCGCGTACTGTTGAAGCCGGCATCCGAAGGTACTGGGGTAATCGCAGGCGGACCGGTTCGTGCGGTTCTTGAGCTTGCTGGAATTGGTGACATTCTGACTAAATCGCTAGGTTCTTCCAACTCCATGAACATGGTGAATGCTACTCTGGAAGGTCTTCAGCGCCTGAAGAGAGCGGAAGAAGTAGCTAAGCTTCGCGGAAAAACCGTAGAAGAGTTATTAGGTTAG
>PLAR00215|000001_ERICI_RS01360|rpmD
ATGGCTAAACAATTACAGATTACCCTGAAACGCAGTCTGATCGGACGCCCTGAGTCACAACGTACGACTATTCGTACATTAGGACTGCGCAAAGTGAACCATACTGTTGTACAAAAAGATACACCTGCTATCCGTGGTATGGTGAATCAAGTAAGCCATCTGGTTGAAGTTAAAGAAATCGAGGCGTAA
>PLAR00216|000001_ERICI_RS01365|rplO
ATGAAGTTACATGAACTAAGTCCTGCCACTGGTGCCCGTCACACTCGTAAGCGTGTTGGTAGAGGTATCGGAAGTGGTTTAGGTAAAACTGCTGGTCGTGGACACAAAGGTCAAAATGCACGTTCCGGTGGAGGTGTTCGTCCTGGTTTTGAGGGTGGACAAAACCCACTGTATCGTCGATTGCCAAAACGTGGTTTCAACAACCCGACACGGAAAGAATATGCAGTAGTGAATGTGGAGGAACTCAACAAGTTCGCAGCAGGTACGGAAGTTACTCCTGAAGTTCTGATGGAGTACGGTATCGTAAATGCTCCTAAAGATGGCATCAAGATCTTAGGCAACGGAGAGTTGACTGTAAAGCTAACAGTTAAAGCGAATAAGTTCTCTCAATCTGCGGTAGATAAGATCCAGGCTGCCGGCGGTCAATCCGAGGTGATTTAA
>PLAR00217|000001_ERICI_RS01370|secY
ATGTTTCGCACCCTATCCAATATCTTTAAGGTAGAAGATTTGCGCAAGAGAATTATTTTCACGCTTCTTGTGTTGATCATCTATAGATTAGGTTCGTTTATCCCGGTACCTAATATTAACACTGAGCTTCTCAAAGTGCAGGATCAGGCAACGCAGGCCGATGTGTTCGGATTGTTAAATACCTTCTCCGGTGGAGCACTGTTCCAATTCTCCATCTTTGCGATGGGAATTGTACCGTACATTACAGCATCGATTATCGTACAACTCCTCTCTATGGATGTTGTCCCCAAGTTCACCCAATGGTCGAAAGAAGGGGAAGTAGGGCGTAAAAAAATTACACAGGTAACCCGATATGGTACAATCATATTGGGGCTTATTCAAGCTTTCGGGCTGGCAATTGGTTTTAACAGGATGTTTAATGGTCTTGTTAAAGACCCGAGTTTCACTACTTATGCGATGATTGCGATTGTAATTACTGCTGGAACAGCATTCTTAATGTGGTTAGGGGAACAAATCACCGAGAATGGCATCGGAAACGGGATATCGATCATCATTTTCTCGGGTATCGTCGCGGGAATTCCTGGTGGCATTCGTAAACTTTTCATTGGAGAGTTTATAAAGGCGGATGGAGCTCTTTTCTTGAACATCGTGAAAGTGGTATTGTTGGTAGTGGTGGTTATCGCCATCATTGTCGGTGTTATTTTTGTACAACAAGGGGTTCGGAAGATCCCGGTTCAATACGCAAAGCGCGTAGTAGGCCGTAAGATGTACGGTGGCCAAAGCACTCACATTCCTTTGAAAGTGAATGCAGCAGGGGTTATCCCGGTAATCTTCGCAATCTCTCTGCTTTCCTTCCCGGTTCTTATTGCAAACTTTTGGGCTGGAAGTGCGGTTACGAACTGGATCAATGCTTACTTGAACTTAAATAACTCTTCACCGCTAGCGATTGTACTTTACGTACTGCTGATTATTGGATTCACCTATTTCTACACCTTCGTACAGATCAATCCGGTTCAAATGGCGGATCAAATGAAAAAGAATGGCGGATATATACCAGGCGTTCGCCCGGGTAAACCGACATCCGGTTATTTGACCAAGGTGATGTCCAGAATTACCCTTTCGGGAGCAATTTTTCTGGCACTCATCTCTATCCTGCCGATGATCCTGGGTGCAGCTGCCGGCCTTGATAGCTCGATTCGGATCGGCGGTACTTCCCTTCTGATTCTGGTGGGTGTGGGATTGGAGACCATGAAGCAGATTGAAAGCCAATTGATGAAGCGCCATTACAAAGGCTTTATTAATAAATAG
>PLAR00218|000001_ERICI_RS01375|adk
TTGAATATTATTTTTATGGGTCCTCCTGGTGCAGGCAAAGGTACACAGGCGGAAAAAATTGTAAGTGATTTTCAAATTCCTCATATCTCAACAGGTGATGCTTTTCGTTTAGCCATGAGCCAAGGCACGCCACTGGGCATTAAAGCTAAGGGCTATGTGGATAAGGGACTTCTGGTTCCTGACGAAATCACAAACGGAATCGTTAAAGAAAGATTGGAGCAGCCGGATTGTGCCAAAGGTTTTCTTTTGGACGGATATCCAAGAACCATTGCACAGGCGGATGCACTCGATGAGATGTTAAAGTCTCAATCCAGACAGATTGACCACGTCATGAATTTGACTGTTGATCGCGAATTGCTACTAGCTAGATTAACAGGTCGCAGAATTTGCAAATCCTGTGGTGCTACGTACCATGTGTTGTTCAATCCTCCTAAGCATGAAGGTATTTGTGATAAATGCGGTGGTGAATTGTATCAAAGATCAGATGATACGGAAGAAAAAGTCGGTACTCGTTTAGATGAGTACACAAATAAAACGGCTCCGCTGCTGGATTATTACCGTCAAAAAGGAATTCTGCGAGAGGTTAACGGTGAACAGGATATAACCGCGGTTACTTCTGAAATTAGCTCTATATTGCGAGGTCAGACTGAATGA
>PLAR00219|000001_ERICI_RS01380|map
ATGATCCGTTGTAAGTCCGAAGTTGAACTTAAGCTGATGCGGGAAGCTGGACGTATTGTTGCGGACACTCACCGTTTATTGGCAGAAGCGATTTGTCCGAATATTACAACCAAGGAACTGGATCAGATAGCAGAAGACTTTATACGCAGTCAAGGGGCAATTCCATCTTTTAAAGGTTACAATGGTTTTCCTGGCAGCATTTGTGCTTCAGTCAATGATGAGTTAGTGCATGGCATTCCTGGCGAAAGAAAGCTGCTCGAGGGCGACATCATCAGCATCGATATCGGTGCCGAGTTTCAAGGGTATCATGGTGACTCTGCTTGGACCTACGGGGTTGGGCAGATATCCGAGGAAGCAAAGAGACTCTTGGAGGTTACCGAATTATCTTTGTTTGCGGGACTTGCGGAAGCAAAACCGGATGCGCGTCTTTATACAGTCTCTCACGCTATCCAAAAATGCATTGAAGATGCTAAAATGTCAGTGGTGCGCGAATATGTGGGCCATGGGATTGGAACCCGCATGCATGAAGAACCTCAAATCCCGAATTACGGTATCCCAAACAGAGGTCCTGCCTTAAAGCCCGGCATGACATTAGCCATTGAGCCTATGGTGATTGCAGGCAAAAGACATGTCAGAACACTTAAGGATAACTGGACTGTTGTAACAGTGGACGGTTCCTTGTGTGCTCACTTTGAACATACGATTGCGGTTACGGATGACGGTTACGAAATCCTGACTAAATCAAAGGCGTAG
>PLAR00220|000001_ERICI_RS01385|
GTGGACAAAGAACGTAGCCCTGGGAAGGGGCAAATCGTAAAGGTTCTTCGTGGAAGAGATGCCGGAAAGTATGCTGTGGTGATCGGTTTGGTGGATGAGAAATTTGTCTTGATAGCAGATGGGGACAAACGGAAATTCGACCAGCCGAAGAAGAAAAACATTCAACATCTTGAATTGCAGGATACAATTAGTGGCGAGGTTGTAAGGAGCTTAGAGGAAAGCAACCGCGTGACGAACGGAAAATTAAGGTACGCGCTTGCCAAGTTTATGGAAAGTCAGCCATCTGAAGCCGATGAGAAAGGAGAATGA
>PLAR00221|000001_ERICI_RS01390|infA
GTGGCCAAAGAAGATGTAATTGAAGTAGAAGGTACAGTGATTGAACCTCTTCCAAACGCCATGTTCAAAGTTGAACTGGAAAATGGTCATAAGATTTTAGCCCACGTTTCTGGTAAAATCAGAATGCACTTTATCCGGATCCTGCCCGGTGATAAAGTTACCGTGGAACTATCCCCTTATGACTTAACAAGAGGCCGTATAACCTATCGATTTAAATAA
>PLAR00222|000001_ERICI_RS01395|rpmJ
ATGAAGGTAAGACCGTCGGTCAAGCCAATTTGTGAAAAATGCAAAGTCATTCGCCGCAAAGGCAATGTAATGGTTATTTGTGAAAATCCTAAACACAAGCAAAAACAAGGTTAA
>PLAR00223|000001_ERICI_RS01400|rpsM
ATGGCACGTATAGCAGGTGTAGACTTACCTCGTGACAAGCGCGTTATCATCGCGTTGACTTACATTTTTGGGATCGGTAAAACAACCGCTCAAAAAATCATTAATGAAACAGGCGTAAATCCGGATACTCGCGTACGCGATCTGACTGAAGATGAAATCAGCAAGATTCGTGACGTAATCGACAAGCAGTTGAAGGTAGAAGGGGATCTTCGTCGTGAGATCGCTTTGAACATTAAGCGCCTTGTGGAAATCGGATGCTACCGTGGTATTCGTCATCGCCGTGGACTGCCGGTCCGTGGACAACGAACGAAAACAAATGCCCGTACTCGCAAAGGTCCTCGTCGTACCGTAGCTAACAAGAAAAAATAA
>PLAR00224|000001_ERICI_RS01405|rpsK
ATGGCAAAAGCTAAAAAAGTGGTTCGTACTAAACGTCGTGACCGTAAAAATATTGAATCCGGAGTAGCGCATATCCGTTCAACTTTTAACAATACCATCGTAACCATTACGGATCCTCATGGTAACGCGATTTCTTGGGCAAGTTCCGGTAATCTTGGTTTCAAAGGTTCCCGTAAAAGCACTCCGTTCGCGGCTCAAATGGCAGCTGAAACAGCAGCTAAAGCAGCGATGGAGCATGGGATGAAAGTAGTTGAAGTTATGGTTAAAGGTCCAGGAGCCGGTCGTGAAGCAGCGATCCGTTCCCTGCAAGCAGCTGGTCTTGAAGTTAACCTGATTAAAGACGTAACTCCAATTCCGCATAACGGCTGCCGCCCTCCAAAACGTCGTCGCGTATAA
>PLAR00225|000001_ERICI_RS01410|rpoA
ATGATCGAAATCGAAAAACCAAAAATAGAAACCGTATCTGTCAATGAGGATGGTTCGTACGGCAAATTTGTAGTCGAACCTCTTGAGCGTGGATATGGGACAACTTTAGGCAACTCACTACGTCGTATCTTACTTTCGTCACTGCCGGGTGCAGCAGTAACTTCTGTACAAATTGACGGGGTTCTTCATGAGTTTTCGACCATCCCTGGGGTTATCGAAGACGTGACGGAGATTATCCTGAACCTGAAAGGATTATCCCTGAAGATTCATTCCGACGAGGAAAAGATACTGGAAATTGATGTTGAAGGAGAAGGTAGAGTCGTAGCCGGAGATATTCGCGCGGATAGCGACGTGGAAATCCTAAACCCGGATCTTCATATTGCTACGTTATCTTCTGACGCACGTTTGCATATGCGCATTCATGCAGGAAGAGGGCGCGGTTATGTCCAAGCTGATAAAAACAAATCGGAAGATCAACCGATCGGTGTTATTCCGGTTGATTCCATCTACACTCCTATCACCCGTGTCAACTACAGCGTGGAAAACACTCGTGTCGGCCAAGTGACCAACTATGACAAGCTAACGCTTGAAGTATGGACAGATGGCAGCATTCGCCCTGAAGAGGCTGTGAGCCTTGGCGCAAAGATTTTGACGGAGCATCTCATGCTGTTTGTAGGCCTTACTGATGAGGCTAAAGACGCTGAGATTATGGTAGAAAAAGAAGAAGACAAGAAAGAAAAAGTTCTGGAGATGACTATCGAGGAATTGGATCTTTCTGTTCGTTCGTATAACTGTCTCAAGCGCGCTGGTATTAATACCGTGCAAGAGCTGATTACGAAGACCGAAGAAGATATGATGAAAGTACGCAATCTAGGACGCAAATCTCTTGAAGAAGTACAAGAAAAGCTCGAAGAGCTTGGGCTTGGCCTTCGTACTGAGGAATAA
>PLAR00226|000001_ERICI_RS01415|rplQ
ATGGCATATCAAAAGCTAGGCCGTGATTCCAGCGCTCGTAAAGCACTTTTTCGTGACCTGGTAACGGACCTGTTTATTCATGAGCGCATTCAAACGACTGAAGCGAAAGCGAAAGAAGTTCGTTCTATCGCAGAAAAGCTGATTACTCTGGCTAAGCGTAATGATCTTCATGCACGCCGCCAAGTGGCCGCTTTCGTTCGCCGCGAAGATGCTAACGGAGAACAAGATGCAATTCAAAAGCTGTTTGCTGAGATTGCATTTCGTTATTCCGAGCGTCCAGGCGGGTACACCCGTATCCTGAAACTGGGTCCTCGTCGCGGTGATGCAGCTCCTATGGTATACCTGGAACTTGTAGATCGGGCATAA
>PLAR00227|000001_ERICI_RS01420|truA
TTGAGAAACCTGCGTTTTACCCTCAGTTATGACGGAACGTCCTATTCGGGATTCCAAACACAGCCTGACGGCAATACGGTCCAAGATCAGTTGGAGGAAGCCATACACATGTTAACTGGAGAAAAAGTCAAAATAACTTCTTCCGGGCGGACGGATGCAGGTGTCCATGCACGGGGGCAAGTTGTAAACTTTTTGACTTCCTCCAGAATCCCTGTAGACAGATGGTGTCTTGCTCTTAATTCCAGGCTGCCCCGGGATATCGTTGTGTATGAAGCTGAGGAAGTGTCGCTTACTTTCCACTCGAGAAAATCCGCTAAACGGAAAACCTATTGTTATGAAATCCGTACCTCTCGGTTCCCGGATGTATTTCACCGGGCCTTTGAAGTGCATTATCCAACTCCTCTAAATATTGAAGCCATGAAAGAAGCACTGTCTTGCTTTATAGGAACTCATGATTTCACATCTTTCTGCACAACCAGAACGACTATGGAAAACCGTGTGAGAACGATATACGAAGCCAGGTTAGAATATTTACCGGATCAGGATGATCCCGCCCGGGGACTTATCCAGATTTATCTGACCGGTAGCGGATTTCTGTATAACATGGTTCGGATTATCGTTGGCACCATTTTGCAGGTTGGAGAAGGGAAAGAGAAGAGCTCGGAAATACCGGTGATTCTGGCTGCCAAGGACCGGAGAAAAGCAGGGCCGACAGCAATGGCCAAAGGGTTAACTCTTTGGAAAGTTGAGTATGAATGA
>PLAR00228|000001_ERICI_RS01425|rplM
ATGCGTACCACATATATGGCTAAACCGAATGAAGTTGAGCGCAAATGGTACATTATTGATGCTACTAATAAAACTCTGGGACGTCTGGCAAGTGAAGCGGCTAGCATTATCCGCGGTAAACACAAGACTCAATTCACACCACATGTGGATACTGGAGATTTCGTAATCATCATTAATGCCGAAAAAATTCATCTGACAGGTAAAAAACTGACAGATAAAAAATATTACCGCCATTCCATGCATCCAGGTGGTTTGAAAGTAACTACAGCCCAAGAAATGCTGAAAAATAAACCTGAGCGCATGTTGGAACTGGCTATCCACGGTATGTTGCCAAAGAACCGTCTTGGTAACTCAATGAAAACCAAGCTGAAAGTTTACGCAGGTTCGGAGCATCCGCATCAAGCACAAAAACCAGAAGTTTGGGAACTTCGCGGTTAA
>PLAR00229|000001_ERICI_RS01430|rpsI
GTGGCACAAGTTCAATACTATGGAACCGGTCGTCGTAAACATTCGGTAGCGCGTGTACGCCTTGTACCGGGTGAAGGACGTATCATTATCAATAAACGTGATCTTAACGATTACTTCGGCCATGAAACGCTGAAGCTGATTGTAAAACAGCCTCTGGCTTTGACTGAAACATTGAATAAATATGACGTTATCGTACTGGCCCATGGCGGCGGTATGAGCGGACAAGCGGGAGCCATCCGTCATGGGATTTCCCGTGCACTTTTGAAGGCAGATCCGGAAAGCCGCGGTTCTCTGAAGCGTGCAGGCTTCCTGACTCGTGACCCTCGTATGAAAGAACGTAAAAAATACGGTCTTAAAGCTGCTCGTCGCGCACCACAATTCTCTAAGCGTTAA
>PLAR00230|000001_ERICI_RS01435|
ATGCACAAATGTCGCAAATTCACCCCAAGTATATCGTCCCCCGTACCTGTTTCCGATGTAGAAAAGCAGGATTCGGCTATTATTAAAATACAAAAAAGTTCCCTTGTCTTTGAGAAGATTAGCATAATTAGTTGGGGTCTTGCAACTTTTCAGCCATTTAAAATTTTTTTCAGTCATCAAAAATCCATCATATTCCTCAATTTTTAA
>PLAR00231|000001_ERICI_RS01445|cysH
ATGAATTTGCCCGAAAAAGAAGTTTTATTGTCTCAGATCAGCCAAGAGTATGAACAAAAGTCCGCGGAGGAGCTTGTAGTAAAAGCTGTTGAAACGTTTCCTCACATTACTTTTGCCTGCAGTTTTGGTGCTGAAGACGTAGTGCTCGTGGATATCATGCAAAAAGTAGCGCCATCCATTGATATCTTTTACTTGGATACTCATGTTCATTTTAAAGAAACGTATTTGACCAAAGACCGGTTGCAGGAGAAGTATAATATTGAGTTTATACAGGTCGAGCCTAAGATTTCCCTGGCGGAACAGGCCGATCGGTTTGGTGAAGAACTTTGGAAATCTGATCCTAACAGCTGCTGCAATATCAGGAAGGTAGAACCTTTGTCACGGATCTTAAGCGAATATGATGCCTGGATTACTGGTATAAGACGTGATCAGGCCCCCACGAGAGCCAATGCACCGAAAGCTGCCTATGATACAAAATTTGATCTCGCTAAATTCAATCCTTTAGCAAACTGGACATCAGATGATGTTTGGGACTATATCCGCGAATATGAGCTTATTTATAATCCTCTGCATGATCAAAATTACCCGAGCATCGGTTGCGAGTACTGCACACGGCAGGTTCTACCGGGAGAAGATCTGAGAGCGGGACGATGGTCCGGTTTTGGGAAAACGGAATGCGGCCTGCATCAGCCCCAAACTTAA
>PLAR00232|000001_ERICI_RS01450|sat
ATGACTGAATCCATTGCCCCGCACGGCGGAAGGCTTGTCAACAGATTCCCGGACAAACGGGATCGTGACAGACTCCTGAAGCATGCTGAGTCTCTTCCCCAAATCCAATTAAACGCATGGTCGCTGTCCGATCTGGAATTAATAGGAATAGGAGCTTTCTCCCCATTGCAGGGATTTATGAATGAGCGGGACTATCTATCCGTACTAAATTCCATGAGACTGGAAGATGGAACAGTATGGAGTCTGCCTATTACCCTTCCTTTATCGGCAAAGGAACAAGCTTGTATTCGAGTGGGGACGGAAGCTGCACTTATTGGGGAAGATAAGCACATATATGGAATTATTCAAGTTGATAGCCTATATGATATAGACCCGGTTTTTGAAGCTATACAAGTATTTAAGACCAGAGATGAGGCCCATCCTGGTGTAGCCCGGCTTATGGCTAAATCTTATACTTATGCGGGAGGTACGATTCAGCTTTTACGAAGGACACAACCTGAACAGTTCGCCGATTATTACTTTGATCCCGCTGAAACCAGAGAACAGTTCCGCCAAAGAGGTTGGAAGACTGTTGTAGGCTTTCAGACCCGGAATCCGGTTCATCGGGCACATGAATATATTCAAAAGTCTGCCATGGAGATAGTAGATGGCTTATTTCTCAATCCTTTGGTTGGGCAAACCAAGTCTGACGACATATCTGCTGAAGTAAGAATGAAGAGCTATCACACCCTCCTTGTACATTACTATCCGGAAGACCGTGTTTTCTTGGGGGTATTTCCTGCCGCCATGCGGTATGCAGGCCCGAGAGAAGCTATTTTTCACGCCTTAGTGCGTAAAAATTACGGCTGTACACATTTTATAGTGGGGAGAGACCATGCCGGTGTAGGTGATTATTATAGTACTTATGAAGCGCAAGATATTTTCCGCCGTTTTACTTCAGAGGAGATTGGAATCATTCCGCTGTTTTTCGAACACAGTTTTTACTGTACCGCTTGTGGTAATATGGCCTCCAGCAAAACATGCCCGCATGATTCTTCCAAGCATTTGCATCTTTCCGGCACTAAAGTGAGAGCCCTTCTAAGGAAAGGCCAATGTCCGCCCCCGCAGTTCACAAGACCGGAGGTGGCCAAGGTTCTAATCGGGGGAATGAAGGAACAAGTCTCGCCCATAAATTCGTAA
>PLAR00233|000001_ERICI_RS01455|cwlD
GTGCCTAAAAAAAGAAAACGGCTGGTTGTCTGGCTCACCTTCCAAAGTGGATTGAAAATTGTTTTCTCGGCTATACTTGTCGCCCTCTTGGTTATGATCTATGCCTATAAATTGCCGGCAACCGAGACATGGACGGAATGGACGCAGCCGTTAGCGGGAAAAACCATTGCTTTGGACGCGGGGCACGGAGGGCCGGACGGGGGAGCCTCCAGCAAGAGTGGAGTCATTGAAAAAGATATTAACTTGATTATCTCACTATATGTGAGAGATTATTTACAGCAAGCGGGGGCGATTGTCGTGATGACAAGAGAGATGGATAAAGATCTGGCCAATCCCGATACGAAAGGTTACAGCAAACGAAAGACAGAGGATTTATTGAAGAGGGCGGAGTTTGTTATTCAGAAAAAAGCGGATTTGTTTCTCAGCATCCATCTCAATAGCGTCCCTTCACCAAAGTGGAGGGGAGCCCAGGCATTTTATTACCCTAATAATCAAGATAATTACCGTCTGGCATCTCTCATACAAGAGGAGATAAAGCGGAACATGGAGAACACAGACCGGGTTGCTAAGCAGGAGGAATCCGTATATTTGCTAAAAACACTAAAAATGCCGAGTACACTTATTGAATTGGGGTTTTTATCCAATCCGGATGAAGCCAGAATGCTGGCGGATGATAAATACCAAAAGAAACTGGCCGCATCCATTTATCAGGGTATTCTGCGCTACTATGCAGGGGAAAAAGTGAGCACATCGTAA
>PLAR00234|000001_ERICI_RS01460|salA
ATGACCAGAGAGGAAGTACTTGAGGCTTTGCAGGATTTGGTGGATCCGCATTATGGGAAATCAATCGTAGAACTTGGCGGCATAAAAGATGTGATCATCAAAGGACAAACCGTTGCGCTTACCTGCGTCTTATCCAAAGACGAAGGCGTAAACAAAGATAAACTTAAGCAAGATATTACGGAGGTCCTTACCCGGAAAGAAATTGAACAAGTACATATCCGTTTTCGCGTTATGACGGATTTTGAGCGTGCCCAATTGGGACAGGAGGCAGGAACCCCTTCTGCTGGGAGCAAACCCGTATCTTTATTATCTCCTTCCAGCAAAGTGCAATTTATTGCTGTGGCTAGCGGAAAAGGAGGGGTCGGTAAGTCTACTGTTACAGTTAATTTAGCCGCTTCACTTTCCAGACTGGGTAAAAAGGTTGGAATTATGGATGCCGACATCTATGGTTTCAGCGTACCTGATATGATGGGAATCGAGGAACAGCCCCGCCTGGAGAATGATCATATTATTTCGGTAGAACGTCATGGTGTAAAAGTGATCTCCATGGGATTCTTTGTTCAGGATAACGCCCCTGTTATTTGGCGCGGTCCTATGCTGGGCAAAATGCTCCGTAATTTTTTCAATGAGGTAAATTGGGGCGATCTGGATTATATGCTTCTTGATTTACCACCCGGTACCGGGGATGTAGCTCTGGATGTGCATCAGCTTCTGCCGGGCTGCAAAGAAATCATCGTAACAACCCCTCATGCTACAGCTGCTTATGTGGCTGCCAGAGCGGGTGCTATGGCTCTTCATACTGATCATGAGATTATCGGTGTAGTAGAAAATATGTCCTATTATTCCTGCAGCAAATGCGGAAATAAAGATTATATCTTCGGAAGAGGGGGAGGAGGCAAACTTGCGGAAGAACTCCATACCGAGCTGCTTGCCCAAATTCCGCTAGGAGCACCTGACAACCATGTTGCTGAGCCGGATTATTCACCCTCCGTCTTTAAAGAAAGTACAGAAACCGGGCAGCTATATTTAGAACTGGCCCGGAAAGTTTTGGAGAAACTATAG
>PLAR00235|000001_ERICI_RS01465|
ATGAAAATGAATGTTCTAACGAAACTTCGCTTTATCCCGGTTCTTCTATTTGTTATTTTGTTGGTCTCCTGCGGTCCGGACACTTCCCAAAGTTCGGGAACAAACCAAGGTAATTATAAAGACACCAAAACAATGGTCATGGATATTTTGAAATCAGAAGAAGGAAAAAAAGCCATAAAGGAAGCTTCGAAAGGCGGGGGAAATTCGGGTTCAGGTTCTGGCGGCGGGGCCATGAGCATGATGTCTGAAAGCCAGCTGGCACAGCTAAAGATTGCGGCCAAAGATGTACTCACCAGCACGGACAACAGCAAATTGTTGCAGGAAATAATGAAAGATCCGCAATTTGCCGGTGAGTTCGCCAAAGCCATAAAAAATGACAACAAACAGCTGCAAAAAGATCTTATGAAAGATCCGGAATATCAAAAACAAATGCTGGAAATCATGAAAAACTCTGATTATGAAAAAATGGTTTTGGAAGTTATGAAGAGTGTTCCGTACCGTCAGCAAGTAATGAATTTAATTCAGGAATCCATGCAGAGTCCGCTTTTTAAAACTCAGCTTATTTCTCTGATGAAAAAAGCAGTGGAGCAGCAGGAACAGCCTATGCAGCAAAAGACTGAAGGAGGAAAAGAAAAAGAGGGAAAAGGCGGAGAGGGAAAGGACCAAGGGAAAAAAAAGGATAAGGAACAAAGCAGCGGTAAAGAGGAAGGCAAAGATTCAAGCGGTGATTCCGATAGTGAAAGTGATACTGATTCGAACAAGAAGAAAAAGAAGAAAGACGATGAGAATCAGTAA
>PLAR00236|000001_ERICI_RS01470|pdaB
GTGAACTATTTTTATGTCATGAACGGGAAAAAGCTGAAACAAGCCATATTTATCATTGCAGCTCTCCTGTTTGCCGCCGGTATTGTTTACGCGGAACGGGAAAACATCAGTGCGTTTGCAGGAAAAGATACAGGGCCTAAAGCCATCTATAGCGTACCCACTGATAAAAAAGTAATTGCACTGACCTTCGATATCAGTTGGGGGGATAAGAGGGCCGAGCCCATCCTGAAGATTCTCGAAGAAAAAGGAGTAAAGAACGCAACCTTCTTCCTCTCCTCCCCCTGGACGAAAAGCCATCCAGAGATTGTCAAGAAAATAAAAGACGGCGGATTTGAAATCGGCAGCCATGGCCACAAGCATGTCAATTACAGCAGCTTGAATGATGAAGAAATCCGCAAGCAGATTCAAACAGCCGATAGCACGCTCACTGATGCGGTCGGCCAAAAGCCAAATCTCATCAGAATGCCGAACGGGGACTTTGACAAACGTGTACTGAAAATTGCCAAGGACCTCGGTTATTCTGTTATTCAATGGGATACCGATTCCCTTGATTGGATGAATATTGGAACAGACAAGATCATTGACCGTGTTATGAAAAAGGTCCATCCCGGAGATATCGTACTTATGCACGCAAGTGATTCCTGTAAACAAACTCATGAGGCCCTTCCCGTTATCATCGACCAGCTTAAGGCAAAGGGTTATGAATTTGTTACTGTGGGCGAATTATTGAAGCAAGCCAAAGCTGAAAATAAAGACGTTCAGGACCAGGCAGCAAATCTTCATATAACCTAA
>PLAR00237|000001_ERICI_RS01475|
ATGTATGCTCGTACCATTAAGTTATGCGTGATAACTTCTGAAGATAAGGAAGGATGCAGAATGAAATTCAAACCATTATGGCGTCATTTTAGAGAAATGAAACATTATTTTATTGCTACTACACTTGTTTTTGTTGTAGGGATCTTTCTTGGCGCGGTTTATAATCAGCAGTTTTATGACTTTTTGGCAGCCCAAACGAAGGGGATGAAGGATCTTGTCAATAAGATAAACTCACAGGAAACGCCTCAGATCTGGTTTTTTGTTGTGATCTTTTTAAATAATTCGATCAAAGCGTTGTTGTTTATTTTCTCTGGATTGTTTTTCGGTCTGCTACCGCTGTTTTCGATGATAAGCAATGGACTACTGCTGGGGTTTCTGATTTCCCGGACTCCCGCTTCCGATGTATTTGAAATGGTGGCTAAGGGAATCCTTCCCCATGGAATTATTGAGCTTCCTGCAATTATCATTGCTTCTGCTTACGGATTAAAACTCGGGGGCCTGGTATTTAAGGGGATGTTTTCGCTATTCAGGCCTGCAGCTTTATCTAATGTAAAAAAAGAACTGATTCAGGTTCTTAAACTGACTGGTCCTCTGGCTGTTGTACTCGTTGGAGCCTTATTTATAGCGGCAATTATTGAAAGCACACTGACTTTTTGGCTGGCGCAAGGATAA
>PLAR00238|000001_ERICI_RS01480|
ATGTTAGGATTTTTATTTAACGACCGCGAATGTAAAGAATTAGACTATGTACTTCGCAAGGAATTGGACGAAATGCTATTTGATCTAAATGACAAGCGTTTGGATGAAGAAATTAAGGCGGCTATTGAAGCAAGGTACCGGACCGTATTCAGGATGTATGCCCGGGTTGCCACTCCTAAAGAAATTTCAAAGTACGCAAGAAACCGGGTTTATCACTGA
>PLAR00239|000001_ERICI_RS01555|qoxA
TTGATTAAGCCAAACAAGCCGTTGTTCACGCTGGGTTTATTTTTGACTTTTTTTCTATTAAGCGGCTGTGATTATGTGGTACTTGATCCAAAGGGCCCGGTTGCCGAAGAACAAAAAAACCTCATCTTGTATTCCATCATCTTTATGATCTTTATCATCCTTGTGGTTTATGCATTGTTCTTTATTATTGTGGTGAAATACCGGGAACGCAAAGATAAACTGGATTACGAGCCGTCGCAAAAAGAGGGGAGCAAGCTTTTGGAGACGATTTGGACAATTATTCCGATTATAATCGTGATTGCATTGTCCATCCCTACTGTGAAAGCGATATACGCAATTGAAAAACCAAAAGATGAATCCCAGGAACCATTGGTGATCAATGCAACATCCGTAGACTGGAAATGGGTATTCAGCTATCCTGAGCAAAACATAGAGACTGTTAATTACATTAAGATTCCGGCTGGGCGGCCTGTTTTGTTAAAATTAACGTCTGCCGATTCGATGGCCTCTTTCTGGGTTCCGGCACTAGGCGGCCAGAAATATGCAATGGCCGGCATGGAAAACAAACTTTATCTTGAAGCCCACGAACCGGGAGTGTTTGACGGACGCAATGCAAACTTTACGGGGGAAGGTTTTGCCCATCAAACTTTTAAGGTAACGGCACAGACAAAAGAAGATTTTGAAAAATGGGTAAATGAAAGTAAACAAACAGCGCCGCCTTTGACACAGGATCAATATGATCAGTTAATGCTTCAAGGCCCGGCTGACGTAATGACATTCTCAAGTACCCATCTGCAGTGGGTGGATCATGCACGCGAGCAGGATTATGCTTTACGGGTGCGTGAAAAGCTTGGTCAATTGCCAAAAGGTACCGTTGATCGGAAAAAAAATGAAGATATACCGTTATCTTATATGGGATCGTATGAATCAGAGAAATCTGGGCACGAGTACCAGTCCCACTCAGGTTCTCATTAA
>PLAR00240|000001_ERICI_RS01560|qoxB
ATGAAATGGGATGAATTTTTCGTTACCGGGGACCCGCTTATTTACGGGGCGGACGCGTCCATTATCCTGGCTACCATCGCCATTGTAGCGGGTCTTACTTATTTTAAAAAATGGAAGTGGCTTTGGAGAGAGTGGCTGACTACCGTTGACCACAAAAAGATCGGGATCATGTACATTATCTCCGCTGTCCTGATGTTGTTTCGCGGTGGAGTGGATGCTTTATTAATGCGGACCCAGCTGGCTGTTCCGGATGCAGGTTTCCTGGATTCCACCCACTATAATCAGATTTTTACCACACATGGTACGATCATGATTATTTTTATGGCGATGCCGTTTTTGATCGGGATTATGAACGTAGTTCTTCCGCTGCAAATCGGCGCGCGTGACGTGGCATATCCTTACTTGAATGCTGTCAGTTTCTGGTCGTTCTTTATGGGAGCGATGCTGTTTAATATCTCTTTTGTCATCGGAGGTTCTCCTGAGGCTGGATGGACCAGTTATATGCCGCTGGCGAGTAATGAGCTAAGTCCGGGACCAGGACAGAACTATTATCTTCTGGGTCTGCAAATTTCCGGGATCGGGACCCTATTAACAGGGATTAACTTTATTGTAACCATCCTGAAAATGCGTGCCCCCGGCATGAAACTGTTCAAAATGCCTATGTTTGCCTGGTCTTCCTTAGTGACCAGCATTATTATTGTGTTTGCTTTTCCTATTTTGACCGTTGCACTGGCTCTTATGACGTTTGACCGTCTTTTCGGTGCGCACTTCTTTACATTGGCCGGGGCGGGAATGGATATGCTTTGGGCTAACTTGTTCTGGCTTTGGGGCCATCCTGAGGTTTATATCGTTATTTTGCCGGCATTCGGTATTTTTTCGGAAATCATCAGTACATTTTCCCGGAAGAGGCTGTTTGGTTACCACGCTATGGTATATTCCATGTTGATTATCGCGGGCCTTAGCTTCCTGGTATGGGTGCATCACTTCTTTACAATGGGTTCAGGAGAATTGGTTAACTCCTTCTTCTCTATTTCCACGATGGCGATCGGGATTCCGACAGGAGTTAAGTTGTTCAACTGGTTATTTACGATGTATCAGGGCCGAATCCGGTTTACCACTCCAATGCTGTGGTCCCTTGGTTTTATTGTAAACTTTGTTATCGGGGGAGTAACCGGGGTTATGCTTGCTATGGCTGCGGCTGACTATCAATATCACAATACGTACTTCCTGATTTCGCACTTCCACTATGTGCTGATCGCGGGTACTGTATTTGCCTGTTTTGCCGGTCTTACTTATTGGTATCCGAAAATGTTTGGCCATAAGCTCAATGAACGTATTGGAAAATGGTGTTTTTGGATATTCATGATTGGATTTAATGTCTGCTTTATGCCAATGTATTTCCTGGGTCTCGCCGGTATGCCAAGACGGATTTACACATACCCAGCGGAGACTGGCTGGGGCGGCATGAATATGGTGGCTACCATTGGTGCGTTCCTGATGGGAATCGCCTTCCTGCTACTGGTATATAACATTTACTACAGCTTCAGATATGAAAAACGGGAAGAAACAGGTGATGCCTGGGATGGCCGTACGCTTGAATGGGCTACACCGAAGGCGATACCTCCTCATTACAATTTTGCTGCCGTTCCTAAAGTAGAGAGTCTTGATGCTTTCTGGCACATGAAGATGGAGAAGAAAAAATGGATTGTGAAGGACAACTTGCAGCCTATTCATATGCCTAGCAATTCCGGTGTTCCGTTTGTAATGGGCGTCTTCTTCTTCATTGCCGGCTTTGGACTTGTATTTGAATGGTTCCCTATGGCGATTGCCGGTGGAATCGGGGTCATTTTGACCATGATCATCAGATCTTTTGACTACGACCAAGGTTTCTATGTTCCTCTGGAAGAAATTGAACATGACCTTTCGTCGGTAAAATAG
>PLAR00241|000001_ERICI_RS01565|qoxC
ATGGAAATAGCACACGGTCATGATAAATCTAACTCTGGCGCCCCTTTGGAGTATCAGTCCGAAACAGGACGATTAAATATTTTGGGATTCTGGATTTTCCTTGGGGCAGAAATTGTATTGTTCTCTACTTTGTTTGCCACTTTTATGGTTCTGGTTAACCGGGTGGCAGACGGACCTACACCTCAGGATTTGTTTGAAATCAAAGGTGTTCTCATACAGACCTTTTTACTGCTTACCAGCAGCTTTACCTGCGGCATAGCTGTTCATGAACTGCGCCGGCGGAATGTGAAAGGACTTGTTTTATGGCTGGTAATTACACTGGCATTAGGCCTTGGATTCCTGGGATTTGAAATAAAAGAATTCGTAGAATATGTCCATGAAGGAGCTACAATCGGTACCAGTGCTTTCTGGTCTTCCTTCTTTGTTCTGGCCGGTACGCACGGTGCCCACGTTACCCTCGGAATAGGGTGGATGATTCTGATTATCTTCCAGCTTTTGAAGAGGGGGCTTACACCGTTTACTTCTTCTAAAGTATTTATTGTAAGTTTGTATTGGCATTTCCTGGATGTGGTATGGATCTTCATTTTCACAGTTGTTTACTTGGCAAGGATGGTGATGTAA
>PLAR00242|000001_ERICI_RS01570|qoxD
ATGTCCAATTCACACGATACATCTGCCGAACACAAAGGTTTCCCTTGGAAACACGTTGTAGGGTATCTGGTTTCCATCGTGCTTACGCTTCTGGCGCTTTGGGTCGCATTTAAATCAGGTTTCAGCATTAATGTGCTGATGACCTTCATTTACATTCTGGCGTTCCTGCAAGCTGCTCTTCAGCTCCTCATGTTCATGCATATGACGGAGAGCAGCAACGGGAAGTATCAGACAGGTACGATGCTCTACGCAGTGTTTATTGCTATAGTTATTGCCGCCGGATCGGTATGGGTTATGTCTTCCGGGCATGCCGCCCACTAG
>PLAR00243|000001_ERICI_RS01595|ppc
ATGTCGGATAACGAAATGGTATTTCAGAGAAACGTTACCAATAACCTGCTTCGCCGGGATATCAGCTTCCTTGGGCATATTTTGGGCGAAGTGCTTGTGCATCAGGGTGGCAATGGGTTGTTAACAGTAGTTGAAAAAATCAGAGAGATGAGCAAATCCCTTCGGGCTCAATATAATCCTGAAGTATTTCGTGAATTTAAAGAAACAATTCACTCCTTAAATCCGGAAATCCGCCACCAAGTTGTTCGGGCGTTCGCGATTTATTTCCAACTGGTGAATATTGCAGAACAGAATCACCGGATCCGGAGAAAGAGAGATTATGAGCGTACATCTGGTGTCATGATTCAGCCGGGTTCTATTGAAAGCATTATCCAACACTTAAAACAAAAAAACGTTCCCGCGGAAGAGCTGAAGGAAATGATAGGCGGTGTGACCTTAGAATTGGTTATGACCGCCCATCCGACCGAAGCTGTCCGGAGAACCGTGCTGAATATACACCAACGTATTGCCAAAGACGTAATGTTGCTGGACAACCCTACACTTACGTACCGCGAACGGGAGCAGCTAAGGGAAAAACTCCAGGCGGAAGTCATGACGCTTTGGCAAACGGATGAACTTCGGGACCGAAAACCAACGGTGCTTGATGAGGTTCATAACGGTTTATATTATTTTGATGAGACACTCTTTGATGTTATTCCTGAAGTTTATCAAGAGTTAGAACGGTGTCTGACCAAGTATTATCCTTCCGAGACTTGGCATGTACCGACATTCTTAAAATTCGGCTCCTGGATAGGAGGAGACAGGGACGGAAACCCTGCCGTTACCTCCCGGGTTACCTGGGATACTCTGGAGCTCCATCACCAACTGGCTCTCAAGAAATACGAAGAGATTCTGCATGAAATCAGGGACCATATGAGCTTCAGCAAAAATATTGTAAATGTCAGTGAAGAACTGCTTGCGTCGCTCCAGGCGGATCAGGAGGCCCTGGGCCGGCGTGATGTCTGGCCGAACGAAAAAGAACCTTACCGAATCAAGATCGGTTATATGATTCAAAAGATCCGTAACACAGGCAACGACCAAATTGCCCGGTTCCAGAAATATAATAAACCGGAAGAATTGATCAATGATCTTGTCATTATAGAACGAAGCCTCCGCAATCATTATGCTGATTTTGTTGCCGATGCTTATATTAATAAGCTGATCAGGCAGGTGGAGCTGTTCGGATTCTATGTCGCTGCTTTGGATATACGGCAACACAGCAAGGAGCATGAGCTGGCTCTTGATGAGATTTTATCCAAAATGGGCATTCAAGATCATTACAGCGAATTGGATGAAGAGACGAAGATAGACCTGCTGACCAGGCTTTTGAACGACCCAGGGCCAATTACTACCCCTTACCTGGAATATTCGGAATCCACTCAGGAATGTCTGGATGTCTTCAAGACAGTGAAGCAAGCACAAAAAGAATTTGGGGAAACTTGTATCACCAGTTATTTGATCAGTATGACCCAAGGCTCCAGTGATCTTTTGGAAGTCCTTCTTTTTGCCAAGGAAGTGGGATTGTACCGCAAAGAAAAAGACGGTACGATAACAAGCACGCTGCAGCCGGTTCCTCTTTTTGAGACAATTGAGGACTTGCATGCAGCCCCCGAGATCATGAACACAGTCTACGAGATTCCGGCTTATCGTGAAAGCGTGGAAGCATACGGCGACCGTCAGGAGATCATGCTGGGATACTCCGACAGCAATAAAGACGGCGGGGTTATAACAGCAAATTATGAATTAAGGTTGGCTCTGCGAAGTATTACGGCAGCATCAGATAAATATGGCGTTAAGGTGAAGTTCTTCCATGGCCGCGGGGGTTCATTGGGCCGCGGAGGGATGCCGCTTAACAGGAGCATTCTTACACAGCCTGCCGATACAATCGGAGGAGGCATTAAAATCACGGAACAGGGAGAAGTTCTGTCATCCCGTTACTCTCTTCAAGGGATTGCTTACCGAAGCCTGGAACAAGCAACCTGCGCGTTGATTACTGCAACAGTCATTTCCCGCAAGCCGGAGGTTCTGCCGTACGAAGCAGAATGGGATGAAATCATGGTGGGTATTTCAGAGGCGGCTTATAACAAGTATCAGGATCTGATCTTCCGTGATCCGGACTTCTTAACCTTCTTCAAGGAAACTACCCCGCTGCCCGAAGTCGGAGAGCTAAATATCGGATCAAGACCTTCCAAACGGAAGAATAGCGACCGTTTTGAAGACCTCAGAGCCATTCCATGGGTTTTTGCCTGGACCCAAAGCCGATATTTGCTGCCAGCCTGGTACGCTGCAGGAACGGGCTTACAGAGCTTCTATCAGGGTAAGGAAGAGAATCTGCAAATCATGAGGACAATGTATGAGAAGTGGCCTTTCTTCCGGTCCATGATCGATGGTCTGCAAATGGCCCTGGCTAAAGCTGATCTACTGATCGCCCAGGAATATGCCCGCATGGTCAAAGATCAGGAGGCGGGACAGCGTATTTTTGAATTCATCCGGGAGGAATTCAAGTTAACCTCTTCCCTGATATTGAAAATCACAGGACAGAAAGGAATTCTCGACAATGTACCTGTAATTCAGGAGTCCATCCGTCTGCGCAACCCGTATGTGGACCCGCTCAGCTACCTGCAGGTTGACCTGTTGACCGAGTTAAGGGCACTCCGTGAAGAAGGCAACGATGATGCGGAACTCTTAAGAGAAGTTTTACTTACTATCAACGGCATCGCTGCCGGATTAAGGAATACGGGATGA
>PLAR00244|000001_ERICI_RS01600|sigW
GTGAATGTTGTAGAGGTACGGCTAGCAAAACTGGCGCGAAAAGGGGATCGTGGAGCTTTTGCAGAGTTGGTAAATCTGTACAAGGATAAAATTTATCATCTTGCATACCGTATGCTAAGTAACTCCCAGGAAGCGGAAGATGCGGTTCAGGAAACTTTTTTGCGTGTTTATATGAATTTAGAGCGGTATGATGTGAAACAGAAATTCTCAACCTGGATTTTTCGAATTGCAACAAACTTGTGTATTGACCGACTTCGCAAAAGAAAACCAACGTACTCTCTCGACGCAGAAATGCCGGACAGCGAGGGGAATGATTTTTATGCCATGCTGCCCAGTAAAGAGGATACTCCGGAAGATCAGGTTATTCTGTCTGAGACTCAGGAGCATATCCGCTGTGCTATCAATACACTCCCAGTAAAATATAAAACGATTGTTGTACTGCGTTACTTGCATGATATGTCCCTTCAAGAAATCAGTGATGTGCTCAATATCCCTGTTACTACGGTTAAGACCAGAGTCCACCGGGGAAGGGAATATTTACGTCAAAAATTATCTGACGAGTATCAGAAAAAAAGATGA
>PLAR00245|000001_ERICI_RS01605|rsiW
GTGGATTGCAAACAAGCCCTTCCCCTCATGCATGAGTATCTGGACGGGGATTTACAGGGTGCTGACGCCTTAGCACTGAAAGAACATCTTATTGCGTGCCCCGGGTGCAGGAAACTCTACAAGCAAATGGAGACAACTGATGCGCTCGTCAAGTCTATACCTACCGCGCAATTGCCTGACGATCTTACCGATCGTATCATGACCAAACTGCCTCCTGAGAAGAAACGTAACTCAGTGGTCCATTGGCTGCGAAGGCATCCGGGCCTCTCGGTTGCAGTCGTTTTTGTTGTAGTCATGTTAGGAAGCTTTCTCACTCTTTGGGACGAAAACAAGCAGGTCATGGTCAAGGGGCCTGAATCTGGTCAAGTCATTATTGATGGGAATACAGTTATTGTTCCTGAAGGGGTTACCGTTAACGGGAACCTTGTCGTACAAGGTGGAGAGCTGGATGTAGAGGGTGAGTTGGACGGAAATCTTACACTTATTGACGGCACGCTGAATTTGGCTTCCACGGCACACATCTCAGGAAACGTACAGCGCATAAATGAATCAATTGGATGGCTGTGGTATAAAGTGAATGAATTCTTTAGCTCGTTTACGAAATAA
>PLAR00246|000001_ERICI_RS01610|cdaA
ATGGAATACTTCGCTGTTTTTTCATTCAACGACATTGTTGATATTCTGATTGTCAGTTATGTCATATATAAACTGATTATGCTGATCCGGGGAACAAGAGCCATTCAGCTGATGAAAGGGATTTTCATCGTGGTGGCCACCTGGGCGTTCAGTTTTTTGTTTAAGCTTAATACCCTGCAGTGGATGATGAACCAGATGTTTAACATCGGGGTTATTGCCATCATCATAATTTTTCAACCTGAATTAAGACGGGCTCTGGAACAGCTCGGACGAGGAAAATTATTTAGCAGAAGCAATGATCTTGATCAGGATGTAAACAAGCGAATTGCTGAAGTTATCAAAGCGCTGAATTATTTATCCAAACGTAAAATCGGCGCGCTTATTGTGTTTGAAAAAGAGACAGGCCTTACTGATTATATCGAGTCCGGGATTCCTATGGAGTCCAAAATTAGTTCGGAACTGCTGATCAATATTTTTATCCCTAATACACCTCTTCATGATGGTGCCGTCATCATTCGCGGCCATCAGATTATGGCTGCCGGATGTTATTTGCCTCTTTCGGAGAATCCTTTTATCAGCAAGGAGCTCGGAACCAGGCACCGTGCGGCTATTGGCATGAGTGAAGTTTCAGATGCGGTTTGTTTGATCGTTTCGGAAGAAACCGGACAAATTTCGCTTTCTCTTAATGGACAAATTGTCCGCGACATCAAGGAAGAGTCTTTAATCTCCAAATTGTTCGAGCAGTTGAAACCGCAGGGACGCAGCGGAGACAAGAACCCTTTCAAGAAATGGTGGGAGGGACGAAGACGTGGATAA
>PLAR00247|000001_ERICI_RS01615|cdaR
ATGCTGGGCATTATGCTATGGGTGGTTGTCCGTATGGACGGGAACACGGGAAATATTTCTTCAGTGGGCTTAAAGGAGCAAACGATCAGTAATGTGGCCGTAGTTCCGAAATATGACTCCAGCCAGTATTATGTCTCATCCATAGAACCGTCTGAAGTAACGATTCGTCTAAAAGGCAGACAGTTTGACATTGATAAAGTTAGTACCAGTAATTATAAGATCGAGCTTGATTTAACGAAGGCCTCCGCTGGTGAATACTATCTCGCTCCTATGGCGGTAGGGCTGCCTTCTTCCCTGGATTGGGAAATTTACCCGCGAACGGTGAAGGTTGCCATTGAGAAGCAGCAGAAAAAAGAGGTTCCTGTTGTCATTGATGTGACGGGAACACCGAAAGAAGGCTTTAAAGCAGGACAACCTATAGTTAAGCCTAACCGGGTACATGTCACCGTACCAGACAGCAAAGCGGACCTGGTAGATTCCGTACACGGGGAGATCTCCGTGGATCAGGCGGATTCAACTATTAAACAGCAGGTGAAACTAAGGGCCTTTGATAAAAAGGGTAAAGAGCTTGATTTTGAGGTATCACCTGCCGTAGTGGATGTAGAAGTGCCGGTAACGATGCCGTTTAAGGCTATGCCTTTACAGATCAAATTGGTTGGGGACCCCCCGCCGGGATTTGCGGTTGCCTCTGTCAAGCAGAGTACCGATAAAGTGACAGTATATTCAAACTCGCCTAATGATTTGGATAAAATGGAGTTTTATGAAGGGCCTGAAGTGAATTTGGCGGATTTGAAGGAAACGAAGAAATTTACATTGGATATTCCTCATCGGAATAATGTAACACAAACAGATCCGGATAAAGTGGATGTGACGGTGGAAATCGTACCTTCGGTGACCAAGCAGGTCGAAAATTTCCCCCTAAATATAACGGGGCTTGCGAAGAATATGAATGCCAAAATTACAACACCGGAATCCGGGCAAATTAGCTTTACCATGGAAGGAGCGCAAACGCTCCTCAATGAGGTGAAACTGGAAGATATTCAGGCTGCTATAGACGTGACCAATCTTCCGCCAGGTGATCATGAAGTAACGGTCAATATTAATCTTCCGCCATATATTAAAAATGCAACCGGCGAGATTAAAGCCACTGTTACCATTACCGAAAAAAAGAAAAGGGCAAAGTGA
>PLAR00248|000001_ERICI_RS01620|glmM
ATGGGGAAATATTTTGGGACAGACGGAGTACGCGGAATCGCAAACAGAGAATTGACGCCTGAACTGGCTTACAAAATCGGCCGATGCGGCGGGTATGTACTGACAGGAAAGGCGGAACATCCCAAGGTGATTATTGGCCGCGATACCCGTATCTCCGGTCCTATGCTGGAGGCAGCACTGGTAGCAGGGCTACTTTCCATTGGAGCAAACGTAATCCGGGTCGGGGTAGTCTCTACACCGGCCGTGGCTTACTTAACAAGAACATTGGATGCGGACGCGGGAGTTATGATCTCTGCTTCCCACAATCCTGTGGAAGATAACGGCATTAAGTTTTTCGGGGGAGACGGTTTTAAGCTGTTGGACGAGACAGAGCTTGAGATTGAGCGCCTGCTTGATGCCGAGACCGATGAACTGCCTAGACCGATTGGCGGAAATATCGGATCGGTGCTGGACGATGAAGAACTCAAATTCAAGTATGCGGAATTTTTAAAATCGACGGTAGATGTATCTTTTGAAGGCATGAAAATTGTACTTGATTGTGCTAACGGGGCTGCCTATGAACTGGCGCCGAAAGTATTTAAAGACCTCGGCGCAGAAGTAATTACGATGGCGGCATATCCAAACGGAACCAACATCAACGACCATTGTGGCTCGACTCATCCGGAAAAGCTGAAAGAATTGGTCGTCAAAGAGAAAGCGGACCTGGGTCTTGCTTTTGACGGGGATGCCGACCGCTTAATCGCAGTGGATGAGAATGGAGAAGAAGTAGACGGCGACTTCATTCTTAGTATTTGCGGTCACGATATGCACCAAAGCGGCAAGCTGAAGCAGGGTACCATTGTAACGACTGTAATGGCTAATATCGGATTCTTTAAAGGCATAGAGAAGGTCGGTTTAAAAGCGGTTCAAACAGCTGTAGGCGACCGCTACGTGATGGAGGAAATGCGTAAAGGCGGCTATAATCTGGGTGGAGAACAATCCGGGCATGTGATCTTCCTTGATCACAATACTACGGGCGACGGTATTCTTACCGGTCTTCAGCTGGTCAATACGGTGAGGAAAGCCGGCAAAAAACTGAATGAAATGAAGAGCATCATGAGGAAATCCCCGCAGGTACTTGTGAATGTACGTGTAGGGGATAAGAACAAGCTGAAAGATAATCAGGCAGTCGCAGATGTTATCCAAGCCGTTGAAGCAGAGCTTGGCAGCAATGGCCGGGTTCTGGTTCGGCCATCGGGCACAGAGTCCCTCATCCGTGTTATGGCAGAAGGTCCGGATAAGGATCAGGTGGAAACACATGTGCAGCAAATTGCCGAAATAGTGCAAAGAGAGCTTTGCTAG
>PLAR00249|000001_ERICI_RS01625|glmS
ATGTGTGGAATTGTTGGATATATCGGAAACCGGAACTCAAGAGAAGTACTGATCAATGGACTGAGCAAGCTTGAATATAGAGGATACGACTCTGCGGGAATCGCAGTTCAAACAAAACAAGGTCTTCAGGTTAAGAAAGCGAAAGGACGCCTGGCTATTTTGGAGTCCAAACTGAATGAGGAACCTGTTCAAGGAAGCGTAGGGATTGGCCATACACGCTGGGCTACCCATGGGAAACCATCGGACGTGAATTCACATCCTCATACGGATGACTCTTCCAAATTTGCAGTTGTGCATAACGGAATTATCGAAAATTACATTGCACTGAAAGAAGAACTTATCGCCAAAGGTCATCATTTTGCATCTGAAACGGATACGGAAGTGATTGCCCATTTGATCAGCGAACTGTATGACGGAGATATCGTCAAAGCAGTTCAGCAGGCCGTAAAACAAATACGGGGTGCCTTCGCACTTGGTGTATTGACCGAGTATGAACCGGATAAACTGGTTGCCGTACGTTTGGCCAGCCCGCTGATCATTGGAGTAGGTGAAGGGGAAAACTTCATCGGCTCGGATATTCCGGCAATCCTTGAATATACCCGTAATGTATATATTCTGAATGATGGTGAAATGGCTGTTCTGACACGGGATGGTGTCGAATTAAGAACAATCGAGGGTAATTTTATTTCTCGGGAAATGTTCCATGTCGATTGGGATCTGATTACCGCGGAAAAGGCGGGTTACGAGCACTTTATGCTGAAAGAGATCTACGACCAGCCGAAAGCTTATCGGGATACCATGGGAAGCCGTATTGCGGATGGGGATAAAATTAACCTGGAACAAGTGAGCATGTCCAAAGAGGACATCAAGAACATAGACCGGATTCACATTGTCGCTTGCGGTACCGCATATCACGCCGGATTGGTCGGGAAATATGTGATCGAAAACCTGGCTCGCATTCCGGTAGAAGTCGATGTTGCTTCCGAATACCGTTACCGTACCCCAATCATTACGGACAAAACGCTGGTAATCGGTGTGAGCCAATCCGGTGAAACGGCAGATACACTGGCGGCCCTGCGGGAAGCTAAACGCTGCGGTGCCCGTATTTTGGCTATTACAAACGTAGTAGGAAGTTCCGTAGCCCGTGAAGCGGATGACCTGATCCTGACTTGGGCAGGACCGGAAATCGCAGTGGCATCGACCAAAGCATATACAACCATGCTGATTTCGTTCTACCTGCTTGGCCTTCATCTGGCTCAGCAGCTCGGTACGAAAGACGAGGCTTACATCAAGAATGTCATCGCAGCAATGAAAAGCCTGCCGGAGCAAGTGGAAAGCATCCTGAACCGGACCGACGAAATCAAGAAATTTGCTGAAGAAATTGCGGGCTATGAAGATCTGTTCTTCATTGGACGTGGCCTGGACTATGCGGTAGCATTGGAAGGTTCCCTGAAGCTTAAGGAAATTTCTTACATCCATTCCGAAGCTTATGCTGCCGGTGAGCTTAAACACGGTACACTGGCACTGATCGAAGAGGGAGTACCGGTTATCGCACTGGCTACACAAGCTGACCTGTTCGAGAAAACCGTCAGCAACATCAAGGAAGTAACAGCCCGCGGAGCACATGTGCTTGGACTGAGCCATGAAGGAGATAAAGAACTGAAGAAATCCGTAGATCAGTATTTTGTGATCCCGCAAACGCTGGATCTGCTGTCCCCGGCCCTTTCCGTAGTACCTCTGCAGCTGCTGTCCTACTACGCTTCCCTGGCACGCGGCAACGACGTAGATAAGCCGCGTAACCTGGCTAAGAGCGTGACCGTGGAGTAA
>PLAR00250|000001_ERICI_RS01630|recB
TTGAGTGATTTTCATAAGAGTCTACTTAAATATAAAAAAATGTTTTGGGAAAAGGGGATAATACATTACGAAGATGTATTGGCTTTTGCTTGGGAGATTTTAAATTCATCTAAGGAAATTCTTCGCATAATACGTTCTAAATTCCCGTATTTCTTCATTGATGAATTCCAGGACACTAATCCAGTCCAAACTGAGATTATTAAACTAATAGCCGAAAAAGAAACGGTTATGGGGGTTATTGGAGATAAAGCTCAATCTATATATGAGTTCCAAGGTGCTGATGTTAAGCAATTTGATAATTTTGTATTGCCGGAAATGGTATTTTACAAATGGAAGATAACCATCGAAGTACTGAAAGTATAA
>PLAR00251|000001_ERICI_RS01635|
TTGCTGGCGTTAAAACATGTACAGGATATTGTGGATGGTGAAGATGTTATTACCCTTTCATATTCGAATCTTATGGCGAATTCCGTTAGAAATAACAAGGATTATAAAGATGGACAGAAGTGGATGTTAATTGATGAAGCATTTGTAGATTCAACCCCTGATCGAAGAAAAGTATTGATATCAATTATTAAGAGTATTGAGTACGCAAGACTGAATCATTATAAGGATGCGATAAAAGAATTAAGTAGACATTTGAGATTAACTGATGATCATAATGGACAAAAGACTGCATTAATGTTTATTAAGATGATGTTGAATGAATATAGTGACTATTGCGATAAACCATTATGGGAAATTTATTGCAAGATAAATGGAACAGGGTTCTTTGACATTCCAAAGATACGGGAGAGTAAGGGGAATAGAGCTCCATCATCAAATGAAGAATTCTATAAAAATACGATTTATACTAGTATTGCTCTGCATGTGAAAATAGCTGAAGATGAAATTTACATCGTACAGTTCATAAAGCAAAAGGTAGTGAATTTGATAATGTACTGGTAA
>PLAR00252|000001_ERICI_RS01640|
ATGGTAATTGTCAAGGGCAAGGATGGTTATAAGTACAATGAAGAGAGGGATTTGGGATTTCTACTAAAGCCCGATCTAGATGGTAATGAAGATCACAGGGTTAACTATGTAGCATGTAGTAGGGCGAAAAAGAAATTATATATTTGTGTTCCTGAGATTTCGGATGAAGCTCATACGATTTTATCAACTAAGTTTATTATAAGAAAATTGTATTAA
>PLAR00253|000001_ERICI_RS01660|scfA
ATGAAAAGAATCGTAACACTAAGCACCCGTAAACTGACAGATACAATAAAATATGGCGGATGTGGTGCATGTCAAACATCTTGCCAATCAGCCTGCAAAACGTCTTGCGGAGTTGCAAATCAAAAATGCGAAAACATAATGAACAGATAA
>PLAR00254|000001_ERICI_RS01665|kynA
GTGTTTATAGGGCAAGCGCGTGTCATTCGAATTCCCAATAAATCCGTAATCGGCATTAAGGAATTGTCCAGTTTCGACCTCGATGGCGTAACGCGGCTCTTAATTCGGACAGACGCTTGGCCAGACCGAACCGTATTTCCGGTTTCTATCCCTTACATGGATCCTCAGGCAATCGGCTACTTGTCGGACAAAGGTATCCGTCTCATCGGATTTGATCTTCCATCTGTAGATCCGATTGAAAGCAAAACTCTTCTCGTCCATCATCAATTATCACATGCGGATATCTCGATTTTAGAGGGGCTAGTATTGGATCACATTGATGCCGGTGATTATGAGTTCATTGCCCTCCCCCTTTCTCTAAGTGAGGCCGATGCAAGTCCGACTCGTGCTGTCTTAAAAAAATTACCTAAAGTAAAGAAAGGGGAGCAAACCAAAATGACAGCCACAAACAATACAATTGAGAAGTTAGATGAAACACATCTAACGAATCAACCAGCAGAAATGAGACATTCGATGACGTATGGAGACTATTTATATTTGGATCGGCTCCTCTCTAGCCAACATCAACTCTCCGGACATCATGATGAAATGTTGTTTATAATTATCCATCAAGCGAGTGAACTGTGGATGAAGTTAATGCTGCATGAAATTAATGCGGTCATTTCCTATATCCAAAGTAACCATTTGCAAAAAGCGTTTAAAATCTTAACCCGGGTATCTAAAATACAAGAGCAATTAATTCAGTCATGGAACGTGCTCGTAACATTAACCCCAGCAGAATATATGGAATTCAGAAATCAATTAGGGCAATCATCCGGGTTTCAATCGTATCAGTATCGTTTGATTGAATTTGCACTAGGAAATAAAAATACTCAAAAGTTGGCGATATTTGAGCATCAGTCGGAATTGTACCAACAATTAGCAAAAGCCGCACATGCACCCAGTCTTTATGATGCAGCCATTCAAGCCTTGGCTGTAGCGGGATTGTCCATTGATTCCGATATGCTGGATCGGGATTTTTCGAAAAAGTATCAACCGAATGCAAGTGTAGAGCAAGCTTGGTTAACGGTGTACAAACAGACAGAACAGTACTGGGAACTCTACGAATTAGCTGAAAAGCTAATGGATATCGCGAGCCAACATCAGTTTTGGCAAGCGAAGCATATGGGGACCGTCGAACGAATTATTGGAAGCAAAGTAGGGACCGGCGGAACTTCAGGAGTATCTTATTTAAAAAAGGTACTGGAGCAAAACCTATTCCCCGAACTGTGGAACCTTCGAACAAAAATGTAA
>PLAR00255|000001_ERICI_RS01680|
ATGTCCAAAGAAGTTTTAGACGCGCAGGTATGGCTAAATTCTACCTATGGGAAAGATTCAAGGTACATACGCGTAAAGGAGACGGGCTACCCCGGGACGGCAACTTCGAAAGCATTAATATCCGCTTTACAAATTGAACTGGGGCTTTCTTCTGTTACAGGAAACTTTGGAAATATGACTTCCAAGGCCTGCGATGTAAATCCGCTGGATACCGGAAGTACGGGAAACAAAGTCAAATTACTCCAATATGGGCTTTACTGTAAAGGGTATAATCCACGGAATACGGATGGGGTATTTAATCAACATACACAAAACGCGTTGAAATCCATTCAACAGGACGCCGGACTATCGGAAAACCAAATCTCAACAGCTGCAAAAGGACTTCAAATGAAGGCGGTTCTTGGCCCTGATGAATACAAGAAAGTCAGCCGCGGAGACAGCAAGATACGGGAAATGCAGCAGGAACTGAACCGCAGGTATTTGGACTATACAGGTCTGCGCCCCTGTGATGGGATTTATTCTTGCGGAACAAATGCGGCTCTAATTTATGCCTTACAGGCTGAAGAACATTTACCTACCAGTGTTGCAAATGGCAACTTTGGCGTTACAACCAGGAAATGCTGTCCGGAAATTCCTTATACGCAAGCACAAAAAGATTATCATGGCAAAGCCTACAACAGCGAAAGTATTACCCGGTTCATTAAGTTAGTACAGTTCACCTTATATTGTGTCGGGCATGACCGGTACAGCGCACTTCCTTTCAATGGAAGCAAATATGATCCCGGTAAGTTTAACGGAGAGTTTAATAATTCAACCCGAGAGGCTCTTCATAAATTCCAAAGAGATGCCGCCTTGCCTGTCAGGGACAGGATTGGAATAGATGAATGGATGGCACTGCTTGTCAGCACAGGTAATCCGGACCGTGCCGGCGACGTTTGTGACTGTGCTTCCAGAATTACGCCTGCTATCGCAGCCCAATTAAAAGAAGCAAAATATAAACTTGTTGGCCGGTACCTGACCGGGGATATCGTCGTAAAGAATACCCGGGTTGCCAAAAATCTGCTGCGTCCAGAGATGGAGGTTATTTTTAAAGCTAAATTAAGACTCTTTGTTATATTCCAAGATGCCAGACAGTATTACACGGAAAACCCGGATGAGGAGAACATTGTAAACTATTTTACACAAAAGCGGGGATATGCCGATGCTGAGAAGGCGTTTTCCGCCGCCAAATCACTTGGTGTTCCGAGGAACGAAATCATTTATTTTACGGTAGATTATGATTTTATGGAAGATCAGGTCAAGTCGAAGATCATTCCTTATTTTAAAGGGATTAATGAATATGCGAAGGAAGCCCGGAATATCTTCAGGATCGGGATTTATGGTTCCCGTAACACATGTTCACTTGTGAAAAATGAGGGTTATTCTGTCAGTAGTTTTGTTTCCGATCTTTCAACCGGGTACAGCGGAAATATGGGATATCCCCTACCGGACGATTGGGCCTTTGACCAAATCAAAGAATACGGCCCGAGTTCATCTGTAAGCATCGGAATTGATAAGAATGTGAGTTCAGGCCGGTATGAAGGTTTTAATGACTTTGAGAAAGTACATGATAATGAATGGGATCAGATTCTTAATAACGGTCGTGCATGTATGCTTATAGAAGGTCCAAAGGGACCCTATCCGGATGATAAAAGTAAACTTAAGGGCTATTGGGCTAAAGTGAAAAGGGCTGACGGGAAATTCGAAGCCAAATACCCCATGTATGACGGCATTCCAGTTGGTGCGTTTTACAGCCGGCGGGATATAAACCCAAACCGGGATGACAGTAAAGGGGATCAGATTCGATATGTATATTTCAGAGATGTCGGTGGTCGACTGAATGCGGGTTATATTGACGAGTCGTCTTTGATTAATTATCCGAATGAAGGAAAGGGGAAGTTTGTCTATCATTACTTTGGAGGTACAGAGGTATGGAGAGATAGCGATGGCAAACAGGCAACTTTGATCCCTAGAGATCTTTATTTGTCCGAAGAACTTACACCCGAAACCATAAAGGTACACTTCTTGGTTACATCAGCCTTGAAATGCTACAACCAAGATTCCGATTATTATAGCGATCTTTTACCTGGAACAAAAATCGAAATTTTGGCATCATCTAGTACGGGAGAGTCCTACCCACACTGGATTCAATGCACCGCCAAAATGATTCCCGGAAGCAACACATGGGAAAGCTTAATCCCGGGTGAACCATACGGGTTTGTTGATTTGGGATTTGAAATGGGTGTCATGCCTCATAATAGAAGCCTGATTACCGGTATAAGCAAGTAA
>PLAR00256|000001_ERICI_RS01685|
ATGGAGTCACGCTGTAAAAGTTTCCATTGGGCAAATATAGAAGACATGACTTTGGAAGATTTCGATAAGCATACTGCAGAAGAGTATATCATGTTGGCAGAGTCTGTATCGGAGAATTTAAAAGCAATGAAATTTTATGAGAATAACGATAGGAAGAAAGTTGTTGAAGAAGGAGAACCGGGAGAAAGATATTGGGTGATGGTCTACGAATAA
>PLAR00257|000001_ERICI_RS01690|cat
ATGAATAAAAACAAATTTAAACACTGGTCTGAGATTAAATATTTAAAGGATATCGTAACGAATCCATTAATCGAAGTCGGTGATTACTCCTATTACTCCGGTTATTATGATAATTATTCCTTTGAAGACGGATGCGTGAGGTATTTATGGGGAGATAAAAAATCTAGGAGCTTATTCAATCCAATCGAGGAATTTGGATGGCAAATAGACCGATTAATTATTGGTAATTATGTATGTATCGCAGGTGGTGTCGTCATTCTGATGGGGGGAAATAACAATCACCATGCAGAGTGGATTACTGTTTATCCGTTTGTTGAACAAATTAGCCATTCCTTTGAACCAAAAGGGGACACAATCATAGAAAGTGATGCATGGATTGGCATGAATGCAATGATTATGCCAGGTGTTACCATTGGTGAAGGCGCAATTGTTGCAGCAGGTTCAGTTGTAACAAAAGATGTTGCACCTTACACTATAGTTGGCGGGAACCCTGCAAAAGAAGTAAAGAAGCGTTTTTCAGAAGAGGAAATTGCGAAGTTAAAAGAGATACGCTGGTTTGATTGGAAGAGGGAGTCTATTGAAGCAGCCACTCACTTACTTTCAAGTTCTTCTATTGATGAGTTATATGAGTACTATTTACGAGAAATTAAGGACTGA
>PLAR00258|000001_ERICI_RS01700|
ATGGTGAAATCGCGGTTTGATCTAAATGCAATTATTGATTTAAAGAAATGGCATAAACTGCAAGACTCCCTTTCTCTCGTAACCAAAATGGCGATCATTACGGTTGATTACAAGGGGGTTCCGGTTTCCAAACACAGTAACTGCCAATCGTTTTGTCAGGGTGTGAGGAAAGATCCCCTGCTTTCCCAGTATTGTCAAAAATGTGATGCAAGAGGAGGATTAGAAGCAGTACGGTTAAATAAACCGTATATCTATTTGTGCCATTTCAACATTCTTGATATTGCAATCCCCATCATTATTGATAATCAATATATTGGAGCTATTATGGCCGGACAAATCAAGCTGCGCGATCCGGATATTCCGCTTCTTGAACAAATCGTATCCCGCCCGGCAAACTCAGAAACAAACAATAAATTTAAAACACTGGAAGAGGACTATCTTTCTTTACCCGTCTTATCGTTCGAAGAAGTTTCAACCATCGCGGATATGTTATTTCACTTATGCACCTACATCGTGGAAGAGGCTATAAACAAACATTCAACTATAGAGATGTATAAAAAAGCCGTATCCTTGGATACAGATCCCCCATCCATGGATTCGATTGTCTCTTCTGACCGTACGTACCGGAATATACAGGCTATCCAAAATGAATTGTCCAGTACTCTTATTGAAACGAAAGTAAAGAAATTTACATCACACGAAATCCGTCCTTCTAACCGGCTGCTTCAACCAGCTTTTGATTATATTTATCATCATAAAAATGAAAATGTTACATTAAATGAAATGGCAAAACTGTGCCACATCAGTTCAAGCTATTTCAGCCGAATTTTTACCAAAGAAACGGGAGAAAATTTCTCAGTCTTTGTCCCACGCTTAAAAATTGAATGGTCTAAACAGCTTTTAGAGACAACTGAGCTATCCATTAATCAAATTAGTGACAAGTTAGGGTTCTGTGATGCCGGATATTTTATTAAAACTTTCAAAAAGTTCGAGAATCTTACTCCTGCTGTATATCGAAACATTTACAAGAATAATCATGTTGAACAAATGTGA
>PLAR00259|000001_ERICI_RS01705|"gldA,dhaD"
ATGAGAAAAGCTTTTATTAGCCCTACCAAATATGTCCAAGGTGAAGATGAATTATTAAATCTGGGATATTTCGTAAGAACGTTTGGAGATTCGGCTTTGCTAATTGCCCATCCGGATGATGTAAAAAGAGTGAAAGATAAACTTGAATATACGAAGAAAAAATTTAATATTAAATTGATTGAAAGCGATTTCCAAGGGGAGTGTTCACGCGAAGAGGTCAAGAGATTGCAAGAATTGGCTAAACAAAATTCCTGTTCCAGTACGATTGGATTAGGCGGGGGAAAAGCCATTGACACGGCTAAGTGCATAGCGGAGGGAGAAGCATTAATTATTGTTCCGACTATAGCAGCAACCGATGCACCAACAAGTCATTCGGCGGTTCTTTATACACCGGACGGTGAATTTGATGACTATGCCTATTTTAAGCAAAGTCCCAGTGTAGTAATGGTTGACACTACAGTGATTGCCAATGCCCCTACAAGATTTCTTGTTTCAGGCATGGGAGATGCACTCTCTACCTATTTTGAAGCCAGAGCAACATCCAGATCTTTTTCTAACGTTAATGCAGGATTGCCATGTGGTGTTCACGAAGGAGTATGCGGTGATGCCAAGGGAACTAATACGGCACTGGCACTTGCTACATTTTGTTATGAGACCTTATTAAAAGACGGTTTAAAGGCAAAAATAGCTTGTGATTGCAATTTAGTCACGCCTGCTCTTGAGAACATTGTAGAGGTCAATATTCTTCTGTCAGGGTTAGGCTTTGAAAGTGGCGGATTAGCTGCTGCCCACGGCATTCATGATGGTTTAACGGCACTGGAGGGGACCCATCACTATTTCCATGGAGAAAAAGTTGCCTTCAGTACAATAGCCCAACTGGTTCTTGAGAATGCAGACAAAGATGAATTGAATGAAGTATTGGAGTTTTGTACAGCAGTCGGCCTTCCGGTATGTCTTGCAGACATTGGTGTGGACAGCATTTCGGAGGAAGAGTTGATGAAAGTGGCCCAAAAAGCTTGTATTCCGGAAGAATCCACTCATTCTATGCCATTTCCAGTCACGGAAGAAGCTGTGGCAGCTGCCGTCATGGTAGCAGATCAAATCGGCAGGGAGTTTAAAAAGAAAAGGGGGGAATAA
>PLAR00260|000001_ERICI_RS01710|
ATGAAAAAAATCATAAATAAACCGGAAAGTCTCGTCAGGGAAATGTGTAACGGATTAGTTCTGGCACATCCTAACCTGGAGTTTAACAGTAAATATAAAATAATAAAAAAAAGAGAAATAAACAAAGAAAAAGTAACTTTAATAAGTGGTGGAGGAAGCGGTCATGAACCGGCACATGCCGGATTTGTCGGAAAGGGTATGTTGGATGTGGCTGTTTGCGGGGATGTTTTCGCGTCCCCTTCGCAAATTCAAGTGTACCAGGCTATCCGCTCCTCAGCGAGCAATAAGGGAACATTGCTGATTATTAAAAATTACAGCGGCGATATTATGAATTTTAAAAATGCGGCTCATCTTGCCGGTGAAGACGGCATACAGGTCGATTTTGTTAAAGTTGATGATGATATTGCGGTGGAGGACAGTCTCTACACCGTTGGGAGAAGAGGCGTAGCGGGTACGGTTCTGGTTCATAAAATTGCAGGTGCAGCGGCAGAAGAAGGATTGTCGTTAAGCCAAGTGAAAGAGGCGGCCCAGAAGGCAATAGACAATACAAGAAGTATCGGATTCGCTCTGACCTCCTGCACGGTTCCTGCCAAAGGCACTCCCACTTTCAAACTTGAGGATAACGAAATGGAATACGGCGTCGGCATACACGGAGAACCGGGAATCCGCAGAGAAAAAACGGTTTCAGCCAATGAATTGGCCAATAGAATGGTGACTGCCCTATTGGAAAGTTTAAACCTGGAACATGATGCTGAACAGGAAGTGGCTGTACTAGTCAACGGATTCGGCGGAACTCCGCTTCAAGAACTATACCTTTTGAATAATTCGGTTATACGTGAGTTAGCGACCAGAAATATCAAGGTATATCAAGTTTTTGTTGGCAATTACATGACGAGTATAGATATGGCAGGAGCATCGGTTTCTATTATGAAACTGGACAATCAGTTGAAGAAATTATTGGCTGAAGAATGTGATACCCCTGCGCTGGTTATTCATGAACCTTTCGAACCGGTGGAATACACCGAGGCAATCTTCGAACAAAATGGAGAAAAATCCGTATCGTTTAAAGTTGAGACCGATGCAGATTATGCAAAAATTGAAAATGGTAAGTTATCTTTAAAAAATTTCATTTATCTAATTGATAAAATGAGTGAAGTGATCATTGAGAATGAAGTTCCTTTCTGTGAGTTAGACGCTCATGCCGGGGACGGCGATTTTGGTATGAGTGTTGCGAAGGGATTCAAACAATTAAAAACAGAGTGGAACGAAATTGTAACAAACCATACAGCGGATATTGGAAGTTTTCTGGATGCTTGCTCTCTGGTTATTATGGAGCATTGCGGGGGAGCTTCTGGTCCAATTTGGGGATCGGCTTTCCGGGCAGCGGGTAAACATGTTGGAAATAAAAAGGAGCTGTCCGTTGGCGAGATTGCCGAAATGATGGCCGCTGTTGCGAAAGGTGTGCAAGACACAGGAGAGAGATCCTTTGGAAGAGGGGCCGTTGTGGGTGACAAAACCCTGATTGACGCCCTTGTTCCTTACGCCGAATCCTGGAAAAACAGTGCCCGCAATGTCGATGATATAAAAACGGCATCAACCAAGGCAGCGGATGCCGCCGTACAAGGGGCGAAGCAAACCGAGAAGATTGTTGCCCGGATGGGAAGAGCCGGTACGGTTGGCGAGAGAAGTATTGGTTATCCTGATGCAGGAGCCTACGCATTAGGGGTTATTTTCACAGAGCTTGCAAAAGCAATCAGATAA
>PLAR00261|000001_ERICI_RS01715|
GTGGATATTAAAACAGATGATGTGTTTACTTGGGAAAGGACATTTACCGAGGAAGAAACTTTACAATTCGCACATCTTACAGGTGACCGGGGAAGGCACCATATGGAGCGGGATGAAAAAGGCCGCCTAATGGTTCATGGATTATTGACTGCAAGTATAGGAACTAAAATTGGCGGGGATTTACATTACATTGCAAGGGAAATGGTCAATGAGTTTGTCCGGCCTGTTTTCACTGGAGATACGATTACTTGTGAGCTTATCCTGACAAATGTTGAACAAAGAGAAGGATATAAAAAAGTAGGCATAAAGTGCGTTTACCGTAATCAAGACGGCAAAGAAGTATTGATAGGGACAAGTCACGGGATTATTCGGGAATGA
>PLAR00262|000001_ERICI_RS01720|ucpA
ATGCCAAAATTAGAAGGTAAAATCGCAATTGTAACGGGTTCCGCGAGGGGGATTGGAAAAGGGATTGCCACAGTTATGGCTAAATATGGCGCCCACGTCTTGTTATTTAACCGGAGCGAAAAAGTATTTGAAACCGCGAAGAGGCTTCGGGAGCAAGGGCTTAAAGCCACAGAATTTCAGGTGGATGTGACAGACCGTGAAGGGCTCAAAAGGGCTGCAGCGGAGGCCCATAACAAATTAGGGAAAATTGATATATTGGTGAACAATGCCGGAGTTATCAGGCTGGCTAATTTTACGGAAACCGAAGACGAGATTCGCGATTTTCATTTCAGCATCAATATTAACGGGGTTTGGAACATGTCTCAGGTTGTGCTTCCTTATATGAAAGAGAGAAAATGCGGTAAGATCGTGAACATATCTTCCGTTACCGGTTATATGGTTGCGGATCCGGGGGAAGTTGCTTATGCTACGACGAAATCGGCCATTATCGGATTTACCCGTTCACTGGCTGCCGAAGTTGCCGCCTATAACATTAATGTGAATGCTATTTGTCCGGGTTATATCGAAACGCCGATGACTGAGCAAATCGGAAAAGAATCTAATCCGGATAATCCCGAAGCCGTTATCCAAGGGATTGCAAACAGTGTACCGTTAAAACGGTTGGGCAAGCCGGAGGAAGTTGGAGAACTCGCTTCGTTTTTGGCTTCTGAAGAAGCAAGCTATATTACAGGTACCCAAATCGTGATCGATGGCGGCAGCACCTTACCGGAAACTCCATCCGTTGGTGTTTAA
>PLAR00263|000001_ERICI_RS01725|
ATGATGGGAGTTTTTACAATGTCCAAAAGGAGTCCAACTTCTTTAGAGGTAAAGCTACGTGTCGTAAAGCGATGTCTTCAGAATGAGACAAACCCAAGTTATGAGGCGAAACAGCTGGGAATAGACAAAAACACGGTAACAGATTGGGTAAGGAAGTATAAAGCAGATGGTCTTGACGGATTAAAGGAATCCACGCAGAAAGGATATGAATATGTAAGAATAGATGAATTGCTGGGAAAGGATGAGAAACGCCCTATGGAAAAGCCCCAAAATGGCGGTCAGGCCGGAACCTCATCCCATGAAAAAGTAATTACATGA
>PLAR00264|000001_ERICI_RS01740|skfF
ATGAATAATATCATCTCCTTGCAGCTGCTCCATACATACAGGACCTTTACCGATGTAACAACATCCAAAAGCAGATTATGGACCCCTCTCCTTCTTTTTTTTGCTCTTATGGGTCTTCATATTTATATAGGAACCGGAGACGGCCCTGCCAATGCAAGCATAAGTGGTTGGATAATTGTGGGAATTTATATTGTGTACGGTCTGTTCGGATTGATATCAACCCGTATGCCTTCCCGGATGGAAGATGTACTGTGGATTTACTCTGTTCCCCTGCCCTTTTATAAAATCATTTACGCCTGCTTTATACCGAAAGTCATCGTAAGAGCTGTCTTCTGGATCGGGTCGGCAATCGTCGCCGATATCGGCCTTTTGTTCATAAATCAAGGGTTCTATCACTTGGCCATATCCTCTATGTCGAGTTTCCTGATCCTGGTCACTTTGGAATTTTGCTGTTTGGTTGCCTCCTCTTTACGGGGAAATAAAATGTACACCTTATGGGCAGGTCTCATTCTGGCTGTTCTTTTGATTTTTCACATGGGAATAACATATCTCTTTATCTTTCGCGAAAACTCCGTGTACATTGATCCTGTTCAGCCTATAGGTCTATTGCTGACCGGTACGTTCAGTCTTGCGGGAGTGCTTTTTATTGGCGCCATAGCCGCCCTTTCCCTCCTCCTTATTTATGTCTCCAGCCTGAAGCTGAAAAACAAAGAAAAATTAGTGGCGGAAGCCAGCTTCTGGTCTGAATTTAAAGATTTTCATTCTTTGGTATCTTCGATTCGCGGAAAAGACCGGCCCAGTTGGTGGGGGGGCAGGAGGTTAAGAGGAGTAGGCTCATTCGTCTGGTTTGAGTTTGCGATCATCAGGAAACACTTGAAATCTGTCCTTTTCCAGTTCGTATTAGGGGTTCTGCTTATGTACGCCGCCTTACAATGGGCCCCTCATTCATTTGGAATGATTGCAGGACTGATTCTGATCGCCTCTCTCATCGGCTCTTACTTTTCCGGTTTGGCCAGACACGCACAAACTGGAGATTTGTTTTTACTGCCTGGTCAACTTATAAAAAAAATATACACATTAGAACTTATCTCTATGCTTCCCGCTACGATTAGTCTTGCCCTGTTATGTCTGATTTGGAGTATCGCTTCAAATGGGATTCAGTACAGCTTGTTCTTAACCGTTCCCGCTACATGGGCTCTGATTATAGGATTGAGATGCCAGATTTTTTGTAAAGCGTTCCTGCGGTCAGAATCATCCTCTGTAACCCAGTATTACTTAATTTTATTTAAGTATAGTTTGTTTATTCTTGCAGCTATTATTGTGTTTGGAGCATGTCTTAATTTTATCGGACTGGTCGCTTATGCTCTCCCGATTTCCATATGGATCGCCAGTGTCTATCCGTTCATGAATACTTATAAGGATGTTCAAATTTTTAGCAGGAGGTTTATAGAATGTTACCAAAAGACCCAAATCAAAGCATGA
>PLAR00265|000001_ERICI_RS01745|skfE
ATGCTGACAGTCAATAATTTAGAAAAAAGATATTCAAACGGGGATGGAGTCCATAATATTTCGTTTTCCGTGGAAGCCGGTGAAATCGTCGGTTTATTAGGTGCTAACGGAGCTGGTAAAACAACCACTTTAAGATGTATCACCGGCCTATACCTGCCGGATACGGGGGATATCAGAATCAGGGGGGCCTACCCGGGTTCAGTTGAAGCTCAAAAAGCCACGGCTTTTATTCCGGATACCCCTTATCTGTACCCTACCCTTACAGTGGCTGAACATCTTCAATTCAAAGCCAAGGCTTTTGGAACTGCTAAGGAACATCTGGAAGATAAGGTCTATCACGTCTTAGAAGAAGTCGGTCTGGAGAAATTTTCCGACAGATTAAGCGGCAATCTCTCGAAAGGCCAGAAGCAAAGAGTCATGCTGGCTGCCGCCATTCTTCAAGAAGCGGATTTAATCATTTTCGATGAGCCCACCGTAGGGTTGGATATTCCCTCCAAGCAATGGCTTGCCCACTGGATCAAGAAAAACGCTATGGACAAAAGAAGTATTCTTATCTCTTCCCATAGCCTGGACTTTGTTATTGAAACAACATACCGTGTCATTTTGATTGAGCAGGGAGAACTGAAAAGCTCCAAACCAGTGCCGAAGGGTAAGGCTGAACTTCAAGCATGGTGTAACGGAATTATTGAAGAGTTAGGGGGAGTTTTGGATAGCCATGAATAA
>PLAR00266|000001_ERICI_RS01750|skfC
ATGTGGACCTGCCATACATTTATACCGGAAAATAGGAGGTTTTCCTTAATGGAACTTATATGGCTCATAATTGGCTTCGTATCGCTGGGCATTTTCGTTAAATATCGCCCCAAATCATACGAGTCCATGCTTATTCCCAGGACGGAGGCAATCAGGTTGGCCCGGGAACGTATTTTTGAACTCGCAGGGGTTGATGTTTCAACATGGAAAGCTTACGCCATGTATTGGCACGACCGGAATACAATTAGCAGACTGCATCAGCTAAACAAGCTGGATACATTAAGAAAAACATTATTCAATTGGGGATTGGTGGAGTCCTGGAGGATTCGTTTTATAAGTCTCAATAATTCAATCATTATTGGCTTAAATGCCAGGGGAGAAGTTACTTTTCTGAACGTTACCGTTAGAGATAACCGGCACTATACGGGTGAAAAACAGGAGAAATCTATCGGGGATATCAAACGGACATTAACTCAGAAGGACAGTATTTTCTGGAAAGATGCGAAAATAATCGGTCAGGGCCAACGAACGGAAGATCTGAGTAATATCGATACATACTGGTATCTTGTTGAAGGCCAAGACCTAAGAATGAAAATTTCTGTTCAAGTAAGCCAGGGCCGCATCATAAACATTCTTAGTGATACCGAAATCAAAACCTCTAATATCCAGCAAGTAGTGAAAAAGGAGTTTCGGGAGACTGCCCTTAACCTGTCCGGTTTTATCGGTGCCCTTGGAGCTACAATAGCCGGTGTTTTAAGCCTGATTTATACGGATGCTTCCATTGGTTCAACCATCAGTGTTCTGCTTGCCGCCATTATTGTATTTGCCGTATTTCTTACCAGCACGGATGATGTGAAAATGGGCATTGTGAACGCCTATGATTCTCGTTTGACCATAAAATCCGTGTACATTATCGGATATTTATCCGCTCTTATGGCCGGATTGGCCTATAGTTGTGTAGTCTTCGTCACCTCTCTGGCAGGCTTTAATCTGGCGTCTTTAGAACAGATTCCCCTTTTCCGGAATCAGGTATCCCAGATTACTTACGGAGTAAGTATTGGCCTTATTTGTTTAGGGTTATTTTCCCTGTTGTTTAGGATCTTGGAGAACAAAGGACTGGTGCGCATATCCCCTGAACTATCGGAGAGGTCCTTATTCCTGTCGGGATTTAAATATCGCCAAAGTATCAGCATGAGCATTCAAAGCTCCCTTATGGAGGAACTTATCTTTAGGCTGCTGGGAGTTTCCCTGTTTATTTGGCTTTTTGGGCATGATCTTATGGCTATTTTACTTACTTCTGTTTTATGGGCATTTCTTCATCAGGGAAGCGGGTATAATCCTTCTGTCTATCGCTGGTCCCAACTCGTTATCTTTGGAATTATTCTGGGCTACGCCTATCTGCATGTTGGCTTCTTGACCGTACTGACCGCTCATTTCGTACACAACTTTATCCTGACCTCTCTTCCACTTTTTTCCTATAAAATCCAAATAAAAGAAGGAAAATACTTCCAAAAAATAGAAAAGGATATAACACTAAATTAA
>PLAR00267|000001_ERICI_RS01755|skfB
ATGGAGACTGAAACTGAGCAACAAGCCGGTCCGGAGTTTTTCATACATTTGCAGCCTCAAGGTGCTTTACTGGTTGAAAAAAGAAGCATGTATTACTTCCGGCTAAGCGGGGAGGCCGTTGAGATTGCCCTTCTGCTTGCCAGAAATAAAAGCATTCGAAGAACGGCCAACATTTTAAGTATGACCAAAGGAAGCAAGATTACCGAAGAAGATTTACTGGCTCAGTTGAGTGCCCATCCGCTAACGGATACATGGAAGAACGGCATAGAGGGAAGGCTGCCTGTCTACGGGTCAACCCGCTCCTATGTGCCAATAAGCTGCACATTACAGCTTACCAACGGGTGCAATTTAAGTTGTTCTTTTTGTTATGCCTCGTCGGGTAAAAGACTGGAAAATGAATTGGCAACAGATGAATGGTTACAAATATTGAAAAAACTTGCGGCGGTCGGGGTGAACGATGTGACGCTAACCGGCGGTGAAGCCAGATTAGCCAAAGGCTTTAAACATATCCTTACAGCTGCCAGTTCCTTGTTTACAAGTGTTCACTTATTCAGTAATGGTTTGAACTGGAGAGATGATGAAATTGAACTCATTCAAAATCTTGGCAATGTTTTTGTCCAGGTCAGCATCGACAGCACCCCGGAGATTCATAATCTCTTAAGAGAAAGACAGGGAGCTTATGAGGAGACTTTTAACAATATAAAAAGAATGGCTTCCGCCCATATAAACTGCCTGGTAGCGATGACAGTAAACCCAAAAAACTTCCATACTGTCAAAGATGTGGTGAAGGATAGCGTAAACGCCGGGGCCCGAATATTCCGGGCAGGAATCACCCTTCCTGCAGGCAGAGCTGAGGGCTTTTCTTTTGGATTAACAGACGAACAATATTCCTGTGTAAATCAGCAGCTTAAAGAATCATCACGTCTTTATGGAGATCAAATCTATATCTCCAATTGGGAAGAGGATGATCATGACGGCTGTACTGATTTCTGTACCCCCGGTTATCTTCAATGGTACATACGGGCGGATGGGGTTGTCACACCCTGTCAGGTTGAAAGTGAATCGCTGGGCCATATTTTAAGAGACTCTATTGGGGACATCGGAAATCCTGAACGTCTGAAACGGGTAAAGGAGACTGCAAAATCCTGTAATTGTATCAGAAAAGTGAAACTGCCTGAAGATGTGGACCTGCCATACATTTATACCGGAAAATAG
>PLAR00268|000001_ERICI_RS01760|skfA
ATGTCTAATCATAATGTCCGTAATGAACCTGCCCCTGCCTGGGAATCATCGGCGCAAAATAATTTGAGCAAGCCTGCCGGTATTCCTCTCATTAAGTCGGTAGGTTGTGCAGCATGCTGGGGCGCCAAGAACATTTCTCTGACCCGGGCTTGCTTACCGCCAACCCCAATCAACTTAGCGCTCTAA
>PLAR00269|000001_ERICI_RS01765|
ATGAAGAAGTTATCTGTTCTTTTATTTGCCGTATGCATGTGGGCTTCGTTCAGTGTTCCTACCTTTGCTGCTGCAGGCCAACATTACCTCAATGAGGGTGAATCTCTTGTAAGAGGTCAATGGCTGAAATCAAATAACGGAGAATATACTCTTATCTTGCAGGATGACGGGAATCTGGTGTTGTATGGCAGGGGGAAAGCGTTGTGGAATACGAATACGCACGGATTAGCAGCGAAAAATCTGGTTATGCAATCAGATGGTAATCTGGTGTTGTACGGATACAGTGGCTCGCTATGGCACTCGAATACGCACGGATATCCAGGTTCTTATCTGGTTGTTCAGGACGATGGGAATGTGGTGATTTACATAGGCCGATTAGCAATTTGGAATACAGGTACGAATTAA
>PLAR00270|000001_ERICI_RS01770|hmoA
ATGTTTATCGAGATGAAAACCATTGTTGTCAAAGAGGGAACTTCAGATAAAGTGGTGGAACGTTTCGGCCAGGATGGGATAATTGAACAATCCGAAGGGTTTATTGACTTGAGCTTACTGGTAAAGAAAGTGCGGAGAGGGGTCGAAGAAGTGGTCATCCTGATCCGCTGGGAGTCGGAAGAGGCCTGGAAAAAATGGGAGACAAGCGAAGCCCATATTGAGGGACATCGGCAAAGTAGGGGAAAACCGGTACCGGAGCATGTCCTCAGCCGTTCTCACGCTAATTATGAAGTGAAAGCAATTAAGGGTGCCAAACAGCCCCAATAG
>PLAR00271|000001_ERICI_RS01775|
ATGGCATTTGGCATAACACGGGTAGAACTGGCCAGATGGAAGGCCTCCGTCCTGAAGGGGGACATTGCCTTCCTCACCCACTATTGGCTTGACGACCGCTTTCCGGGCGTCCGGACGGTAACGAAAGTAGGCTGTTCCGACTTGGAGCGCCTGGCCAAATGGTGCCTAGACACTGAATATATTCATAATCGCCCCCCTTTTCCCCACTTCGATCTACTTGGTCCCAAGCAGAAGGAAATTTTACAGAAGGAAGGCGAATGGGGACAACTGAAAAGATTTAAAATAAGCTGA
>PLAR00272|000001_ERICI_RS01780|
ATGGCGGATAAACGGTTTTCGTCCAATATTGATAAGCATCAGCCTGGGTTGGCTGCTTTCATGCGGGAGGCTATGCATGTTTACTGTGACCGGCATGAGGGTAAATAA
>PLAR00273|000001_ERICI_RS01785|mcpB
ATGGTACTTTCATTTTATTTAGTTGGGGGAGAAATTAAGACATTGAGCACAAAAAAACGAAAATGGAGACACTCTATCAAAATCAAGCTGATCGTTACTTTTATGGTGATCTCATTAGTCCCGATGATTACCTTATCGCTAATCACTCAGAACTTCACCAAGACGAGTGCCGAAAACAGGGAATTGGAGAATGTGCAAAATCTCGCCAAGGTCATTGCCGAGAATATAGATGCCTGGTTTCAAAAACGTATTTCATTTATTGAAGAAACGATCAAGAAGCATCCGGAATTCAAAAAGGGCGACAAGAATCAGATTCTCTCTGTTTTGAATACAATTGGTGAAGTTGATAATGAAGTGGAAGTTTACTCCTATACGGACAGAAATGGAGTAAACACTAGTACCACAGGACAGGTATCCGATGTTAACGACCGGAACTATTATAAAAAGATAAAGGAAACTAAAAAGCCTGCTGTGAGTGACTTTCTGTACGATAAAAATACAGGCACTCCCATTGTGGTCATTGCGGCACCGTTAATGGACGGGGAAGAGCTTATCGGAACTATTCACAGTGAGGTCAACACGAATACCCTAATGAATCTGATGAAAGATATTAAAGTAAAAGAAAGCGGATTCGGTTATTTACTCTCCGCAAATGGAACCTATGTTACCCATAAAGAGAAAGAACAGATCGGGAAAAATATAACGGATGTTTTAAACCCGGACGCATTGGAAAAATTTCAGAATGAAGTGTTAAAACAAGACAAAGGCCTTGTCACGTACCTCTCCAATGAACATGAAGACCGTGTTGCTTTGTATTCTCTCATTCCGACAGCCAATTGGAAATTAGTCATTTTGGCTAACGAAGACGAGGTCCTTGCCCCGGTCAATAAGATGATTAGAATTAATACTCTGCTTGTTATCACCGCGGGTGCCCTGATTCTGCTTATCTCTATAGTAATGGGACGCTTTGCCGTAAAAGCGCTGCTTAGCCTTTCTGCCACGATTAATCGGGCAGCTCAGGGTGATCTGACGCCACGTCTTCAGGTGAAAACCAAAGATGAGGTGGGTCAGATCTCGGAAGACATGAATCAGATGCTGGGTGCCATGAGCCAGATAATCGGACAAGTCCATCAAGCCTCAGAACAAGTTGCCGCTTCTTCGGAGGAATTGACGGCTATTTCGGCAGAATCCGTTGAAGCTCATAAGCATGTGACAAAAGCTGTCGAACAGGTGGTGCAAGGCTCAGAGACCCAGCTGCAAAGTGCCGAGCAAAGCTCAACCGCAATGGAAGAAATGGCAGGAGGCATACAGCGGATTGCAGAGTCCTCTTCCACCGTTTCCGATACGATGGCCCGGACCGCTCAGGAAACGAAACGCGGGAATGAGGCAGTTCAGAAGGCTGTAGGCCAAATGAGGTCCATTCACCAGTCCGTGAAGACTACTTCTTCGGAACTGCATACTCTTGGTGAGCATACCCAGCAGATTGACGAGATTATAACGGCAATCACAGCCATTGCGAAACAAACGCAATTGCTCTCGCTCAATGCTTCTATTGAGGCAGCCAGAGCCGGTGAAGCAGGCCGGGGCTTTGCCGTTGTCGCAGAGGAAGTAAAGAAACTGGCTGAACAGTCGGCGACTTCCGCGCAACATATTGCCGGATTGGTCGGACAGATCCAATCCGCTACGAAAAAAGCCATTACTACGATGAACCAGGGCGTATCCGAAGTGGAGAAAGGTTCTTCCCTGATCGACACGGCAGGAGCTGTATTTGAGGAAATTTCCGCAGCAGTGGAGGTCATCTCAGATCAGGTACGTGAAGTATCGGCGGCTACCGAGCAAATGTCAGCAAGTTCGGAGGAAGTCAGCGCATCCATGCAGGAAGTGGTGCAAATCTCGCAAAATTCCTTCGGTAGTACCCAGTCTATTTCCGCAGCTTCTGAAGAACAACTTGCTTCTATGGAAGAGATCTCCGCATCAAGCCGTGCCTTAAGCGAAATGGCCCAGGAGCTTCAGGAAACCTTGTCTAAATTTAAAGTATGA
>PLAR00274|000001_ERICI_RS01800|
ATGATTAAAGGATTATACGAAGCCTACCTGCCCGTTCGTGATATCGAAAGATCCATCGAGTTTTATAATAAATTGGGGCTGGAACTGGCTTATAAAAACGAGCTTGTTACTTTTTTCTGGCTTGAGAAGGGAAAGATCTGGCTTGGTCTGTGGCCGTGTGAACAAGTAAACATTCCCTGCCCTGCCTCGATTCGCCATGTCGCCTTTCAATAG
>PLAR00275|000001_ERICI_RS01805|
TTGGATCAGAAGCAGGTACAGATGATTGTAGACCGGTACGTGGATATTTTCCTGTACGGGTCCAAGGGGGTATTAGACCTGATGTCGGAGCAGTTATTTGAACAGTTATCATTCATGCAGTACTCTCTTCTCCGGATATTATATGAGAAAGAGCCCCTACGGATGTCCGAATTGGCCGGCCTTTTAGGCATACATAAAAGTGCTGTTACCGTTAAGGTAGAGAAGCTGGAGAAAAAAGGACTGATTGAGCGCGAAAGGGACAGGCAAGACAGAAGGAACATTTATTTGTACGTTTCTCCTAAAGGGAAAAAACAATATGAGGAAACCGAAGAGAAGATAGCCCAGTTTTTGACAGACATTATGCAGCAGCTTTCACCAGAGGAGATGGAGGCTTTCCTTGACGGATACGTCAAGATAGCAAGTGCAATCAAGAGATATGGGGAGGAGAAGAAATGA
>PLAR00276|000001_ERICI_RS01810|smc
ATGAAACATATTATTCGTTTACGCTGGATTGTTCTGGCTGTATGGATTGCGGCAGCTGTTCTTCTGATGTGGCAGGCGCCTGACATGGCCAAACTGGTTCGTGAAAAAGGCCAGCTTACTGTACCCGATGGCTATCCGTCCAAAATAGCGGGGGAAATTCTGGATAAGCACTCTTCCAAGGAAAAAGGAGTAGAATCGTTTATCGTCGTATTCCATAGTAAAGAGAAATTGACAGATAGCCAGCTTGGTGAGATCGAAAATACGGTGAACCGGCTGAAGAATGAGAAAGACCGGCTCAATATAGAGAGCGTTACAACTCATTTCGGCGATAAGGATCTGGAGAGTCAACTGGTATCTAAAGACGGGAAGACAGTTATGACCTTGCTGAATGTAAAGATGAAAGGCAAGGAAGTTAAGGATGTCCGGAAACCGCTTGAGCAAGCCATTCATACCAAAGATGTGGATGCCTATATGACAGGGAACTCCCTGATTAATGAGGATGTGGTCATCAGTTCGGAAAAGGGTCTGGCGAAAACGGAAGTCATCACCGTGATCTTTATCCTGATTGTGCTTATCCTTGTATTCCGTTCCGTAATGGCTCCGTTGATTCCGCTCCTGACCGTCGGCATGACCTACTTGATCAGCCAATCGGTAGTGGCCTTCCTCATAGACAGAATGGACTTTCCGGTCTCTACCTTTACCCAGACGTTCCTGGTGGCTGTCTTGTTCGGAATCGGAACCGACTACTGTATTTTACTGCTCAGCCGGTATAAAGAGGAGTTATCAGATGGGAATGAAGTTGGAACTGCTATTTTAAATACGTATAAAACTGCTGGTAAAACCGTCATATTCAGCGGTCTTGCCGTGATGGTCGGCTTTGCTTCCATCGGTTTCGCCAGCTTTAAGCTGTATCAGTCTGCCGTTGGCGTGGCAGTAGGAGTGTTTGTCCTTCTCGTGGCCCTTTTTACACTGGTTCCGTTCTTTATGGCTACACTCAAAAAAGGATTGTTCTGGCCTGTAAAGAAAGACATTTCCCATTCCCAAAGCCGGATCTGGGGCTGGATGGGCAAACTGTCCATAATCAGACCTCTGATTGCCCTGGGAATCGTAGGGATTCTGACCATTCCTCTTCTTATCAGCTATGATGGAGAACTCTCCTTCAACTCGCTGGATGAAATCGGGAATGAGTATGATTCGGTTAAAGCGTTCAATATCGTTTCGGATAGTTTTGGTCCAGGGGAAGTTATGCCGGTTCAGATAGTGCTTGAAAATGATGATAGTATGAAAAACAAAGAATATTTGACGATCATTGAAATGATAAGCAACAAGCTTGAAAAATTGGATCACGTGAATAAAGTTCGTGCCATTACCCGCCCAATGGGAGATAAACTGGAAGAAATCTATGTTAAGAAGCAGGCGGATGAAATGGGAAAAGGGATTGAACAAGGAACAGATGGAATCAATACGATCAAGAACGGGTTAAACGATGCCTCCAAAACACTGCAGGACAATAAGCCCCAGCTTCAGGAAGCAACCGGTAGCATAGGCAAACTGACGGACGGAACGAAAGGGCTTCAATCAGGTATTGGCCAGCTTCAAACTGCTCTGGGCGATATTGAGAAAGGCATTCGAAGCGGATCTTCGGGTGCGGCCCGGTTGAAAGAGGGAGTGAAGGAGGCTCAGGAACAGGCGCTGAATATACAGCAAAAAAACCGGCAACTGCTGGGAGGACTTCAAGCAGCCGAATCGGGGTTTCCCAAGTTAGTGGAAGGATATAACAATGTATCCGTTCCACTTCAAAACGCACTGGAACAGCTGATGAGTTTGGAGAAACCTCTTCAAGAACTGATGGAAAATCATCCTGAAATCGCAGCTGACCCTAATTTCCAGCAAATCCAGGGCATTATTCATAAAGCAGCAAGGCAGGTGGCTATTGCTAAGGGGACCGTATCGGCATTAAATCCGGAGCTGGACAAAGTTCAGTCGGGGCTTCAGAAAGCCAATGCCGGATTAACTGAACTGACAAACGGCCTGGGCCAATATGCAAACGGCATGCAGCTTATTATTGATGGATTGGGACAGCTCCAATCGGGTATGGATCAAGCTGCTAACGGGCAAAATCAGGTGATCGGGAAGATTCCGGAAATATCCAAAGGTCTTGATCAGATTGCAAGTGGTCAGCAACAATTGCAAACCGGATTTGGTAAAGTCAGCGGACAGTTGGATCAGCTTACCCAGGGACTTTCGGACAGCAGTACAGGTCTTGCCAAAATCGGAGATGGCTTAGACAATGCGCAGAACTATCTGGAGGATTTGTCCAAGGATACGAACCTTCAACAATCCGGTATTAACATCCCGGATCAATTGCTGAAAGATGAGCAGTTCCAGCGCGTATTTGATGTGTATATGTCCAAGGACGGAAAAATGACCACTGTGGACGTGATTCTGGATACGAATCCATACTCCAATCCTTCTATGAAAATGATTCATCAAATTGAGCAAACGGTGAAGGAAGAGACCAAAGGCACCAAACTTGAAAACGCCCATGTAGGAATCGGAGGAATTACCAGTACACACCGCGATCTGGAAACCATGTCAAACTCCGATTATAACAAGACCGTAACCTACATGATGATCGGCATCGTTCTTGTTCTGATCATTTTGCTGCGCTCCCTGATTATGCCCGTCTATTTAATTGTTTCCCTGCTGCTTACTTATTACTCATCTATAGCCGTTACGGAAATAATCTTTGTGGATATTATGGGATATCCTGGAATTAACTGGGAGACGCCTTTCTTTGGATTCGTCATGCTGATGGCGCTCGGAGTGGACTACTCGATCTTCCTGATGGCCCGATTCTCGGAGTACAAAGAACTGGACGTGAAAACAGGTATCCTGCTTGCTATGAAAAATATGGGTACTGTCATTATGAGTGCTGCCATCATCCTGGCGGGGACCTTTGCGGCGATGCTGCCTTCCGGCGTGCTGTCCATGCTGCAAATTGCCACAGTTGTGCTGACCGGACTTCTATTCTACGCTTTAATTATTCTGCCTTTGTTCGTACCGGTTCTGATCAGTTTGCTCGGTAAGGCGAATTGGTGGCCTTTTACGAAACGCGATCATTCCGGCTCGGACCATTCTTCGAACCATCACGGCATAAGCCAATAA
>PLAR00277|000001_ERICI_RS01815|def2
ATGAATAAATTTAAGGCAGAGTATATCCTTACTATGGACGATATTGTAAGGGAAGGGGACCCGATTTTGAGAGAGGTTACACAACCTGTTCATGTTCCCCCTTCTGAAGAAGATCGGGAAACGCTGTGTTGTATGCTGCAATTCCTGAAAAACAGCCAGGACCCCGAGCTTGCCGAGAAATACCAGCTCCGCGGCGGGGTTGGTCTCTCTGCGAACCAGATCGGACTGAATAAACGGATGTTTGCTGCCTATTTACAAGATGAGCAGGGAAAGACACACGAGTACATGGTTGTGAATCCGCAAATCATCAGCCATTCTGCTGCCATGACTTATCTGGATCAAGGGGAAGGCTGTCTGTCTGTGGACCGCCCTGTCCCCGGATTCGTTCCCCGTTATGAACGTATAAAAGTAAAGGCGTATGATATAAACGGGGAAGAAGTGGTTCTGCGGCTTAAAGGATATGTATCTATTGTCTTTCAGCATGAGATGGACCATCTTAACGGGATCATGTTTTATGATCATATTGATAAGAAGAACCCTTACAAACTTCCGGATGATGTATTCATTGAACCGCTATGGAGAAGCTAA
>PLAR00278|000001_ERICI_RS01820|msrA
ATGAATGGGGAACAAGGCAAACATACAGAACTGGCCACCTTCGCCGGAGGTTGCTTCTGGTGCATGGTCAAACCATTTGATGAGCTTCCGGGGATTAAAAAAGTAGTATCCGGGTATACAGGAGGTCACACGGAAAACCCTACTTATGAAGAAGTCTGCTCCCATACGACGGGGCATATTGAAGCCGTCCAGATCACTTTTGATCCTGAGGTGTTTCCGTATGAGAAGCTGCTCGGTATCTTCTGGCAGCAGATTGACCCTACGGATCCGGGGGGACAGTTTTATGACAGGGGAGAATCGTATAAGACGGCGATTTTTTACCATACAGAGGAGCAAAAGCATAAGGCGGAAAATACCAGAGAGAAATTGGAAAAAAGCGGGCGCTTTGATAAACCGGTCGTAACGGCGATACTTCCAGCGGGCCCATTCTATCCTGCGGAAGACTATCATCAGGATTATTATAAGAAAAACCCGCTCCGGTATAAGATGTACCGCAAGGGTTCAGGCCGTGATGTATTCCTTAGAAAACATTGGGATACAGGTAAAGACAAGGAAGAACGAAAAAAAATATTGACGGAGGTGCAATACGAGGTTACCCAAAATAACGGGACGGAGCCTCCTTTCCGCAATGAATTTTGGGATTTCAAAGGAGAAGGCATCTATGTGGATATCGTCTCTGGAGAGCCCCTGTTCAGTTCGCTGGACAAGTTTGATTCAGGGTGCGGCTGGCCAAGCTTTACCAAGCCGCTTGAAGCCTCGAATGTGAAAGAGAAACAGGATTACAGCCACTTTATGATCCGTACAGAAGTCAGAAGCCGGGAGGCGGATTCTCATCTGGGTCATGTTTTTGATGATGGTCCCGGTCCAAATGGCCTGCGTTACTGTATCAATTCCGCCGCACTCCGCTTTATACCTAAAGAAGATCTGGAGAAGGAAGGATACGGGCAGTATAAGAAATTATTTGAATAG
>PLAR00279|000001_ERICI_RS01840|ywnA
ATGAAAATTAGCAGTCGCTTTAGTGTAGGGGTGCATATCCTTTCTCTGCTGGCCATGAATGATAATTCGCTTTGCACCTCCGAATGGGTTGCAGGGAGCGTAAATACGAATCCGGTTGTCATTCGGAGGATTATGGGCCAGCTTAAGAAGGCCGGACTTGTTCAGGTTCGTTCGGGTACAGGAGGGGCTTATCTGTTGAAAAGCCTTGATGAAATTACTCTGCTGGATATTTATAAAGCGGTGGACGTAGTGGAAGAAGGAGAACTGTTCCAAATGCATGAGGACCCGAATCCGAACTGCCCCGTCGGAGCTAATATTCAGTCTGTTCTTATGCTTGTGCTGGGACGGGCTCAAGAAGCCATGGAACAGGTCCTGAAGGATATAACAATGGACGAACTGGTTACCAGCCTCAGTAAAGAAATTGGTTGA
>PLAR00280|000001_ERICI_RS01845|yvoA
ATGAAACACATCAATAAGCATAGCCGGATCCCATTATATATCCAGCTTATGGATATCCTAATCGAAGAAATGGAGAATGAGCTGGGTGAGCACGAGCAGCTAAGCCCCGAGAGGGAGATTTGCTCCAAGTATGACGTATCCCGGACAACTGTCAGACAAGCTATAAATGAACTTGAGAGAGACGGTTATATTTATAAGGTCCAGGGGAAGGGTACGTTTGTTTCTCCCAAAAGGGTAAAACAGGATCTCATTAAGTTTTATTCTTTTACCGAGGAGATGAAAAAACAGGGAAAGATCCCCTTTTCGAAGGTTTTGACGTTTGAGGTCGTTGAAGCTGATCGGAAATTGAGCGGCAAGCTTTCTATAGCCGAAGGAAGTAAAGTCTATGTATTTTCAAGACTTCGTCTGGCTGACAATGTACCCATGATGTTAGGCACTTCTTATGTTCCTTATGATTTATTTCCGGGAATAAGCAAGAGGGATCTGGAAACAACAGCACTGTATGATCTCTTTACTAAGCGCTTTCATACCAGCATAACGAAGGCCGAAGAATTATTTACCCCGGTTATGACAAGGGCTCATGAGGCCAGGCTTCTGAACATGCCTGATTCTATTCCGTCATTAAGGATTGAACGTTTTACTTACATGGGAAATCAAATCATTGAGTATACAAACACAATTGCCAGAGGGGATAAATTTAAATATCGGGTGAGCCTAGAAAATTAA
>PLAR00281|000001_ERICI_RS01850|sorB
ATGCCGAACATTTTGTTAACGAGGATTGACAACCGTCTGGTGCACGGGCAAGTAGGAGTAACTTGGGTGAATCATTTGGGAGCTAATTTAATGGTTGTCGCTAACGATGAAGTAGCAGAGGATGAAGTGCAGCAGGATTTAATGGATATGGTTGTGCCCGGGACTATCGGAGTTCGATTTTTTTCCATCCAGACAACAATCGACGTCATTCATAACGCAGCGGATGACCAGCATATCTTCCTGGTTGTAAGGACTCCCCAAGATGTACTGCGTTTGGTTAAAGGGGGAGTACCTATTGATAAAGTGAATATTGGAAACATGCATTATTCGGAAGGAAAGACACAATTATTCTCTACAGTTTCGGTAGATGAATCGGACAAGGAGGCTTTGAGAGGCTTGCGGGATCTTGGCGTTAAATTGGAAGTCCGACGGGTACCGGATGAAAAAGCGGATGATATTTTGAAACATCTTTAA
>PLAR00281|000001_ERICI_RS01850|sorB
ATGCCGAACATTTTGTTAACGAGGATTGACAACCGTCTGGTGCACGGGCAAGTAGGAGTAACTTGGGTGAATCATTTGGGAGCTAATTTAATGGTTGTCGCTAACGATGAAGTAGCAGAGGATGAAGTGCAGCAGGATTTAATGGATATGGTTGTGCCCGGGACTATCGGAGTTCGATTTTTTTCCATCCAGACAACAATCGACGTCATTCATAACGCAGCGGATGACCAGCATATCTTCCTGGTTGTAAGGACTCCCCAAGATGTACTGCGTTTGGTTAAAGGGGGAGTACCTATTGATAAAGTGAATATTGGAAACATGCATTATTCGGAAGGAAAGACACAATTATTCTCTACAGTTTCGGTAGATGAATCGGACAAGTAG
>PLAR00282|000001_ERICI_RS01855|agaC
ATGTTGATACCGGCATTACTCATTGCCCTATGGGCAGGTATTGCAGGGCTGGATCTGTTTAACGGTCTGTTTCATATTCACCGTCCAATTGTAACCGGTGTCATCGTTGGACTTATTTTAGGCGATTTGAAAACGGGGGTCATTACAGGTGCGGCTATTGAACTTGTATGGGCCGGGATGGTACCCCTTGCTGGAGCACAACCACCTAACGTTGTTATTGGGGGTGTAATCGGCACGGCATTTGCCATCCTCACAGGCCAGGAACCCAAAGTAGCCATTGGGATTGCGGTTCCGTTTGCAGTTGCTGTACAGGCATGTATAACACTTATGTTCACCGCTTTCTCCCCGGTTATGCATAAAGCGGATAAATACGCTGAGGAAGCTAATACAAAGGGAATAGAACGAATCAATTATCTGGGGTTAATTCTGTTGTTTATTTTCTATTTTGTAATCGGTTTCCTTCCTATCTTCTTCGGGGCAGAAGCAGCCAAAAATGTAGTGGAAATGCTGCCGTCATGGCTGATTGACGGGCTTGGAGTAGCAGGAGGAATGATGGCGGCTATCGGTTTCGCCATGCTTTTGAAGATTATGCTCAAAAAGCAGTATGTAGCCTTTTTTATCGTCGGTTTTATCCTGGCTACCTATTTGAATCTGCCAATCATAGCAGTAGCTTTAATTGGGCTGTCCATCGCTCTCTACGATTTTTATAAGTCAAGCGGCGATAATTCCGCAAGGGGGGTTTCTAAACGTGGCATCTGA
>PLAR00283|000001_ERICI_RS01860|manZ
GTGGCATCTGATAAAACAGTTTCTGAAACTCAGCAAAACGTTCAAATAAGTCCTGATCATTATGAAGATCCTTCAACCGAACAAGTATTAACGAAAAAAGATTTAAATAAGATGGTCTGGCGCTCGCTATTATTACAAGCTTCCTTTAACTATGAAAGGATGCAAGCTTGCGGCTGGCTTTACTCGATTCTTCCGGGGCTGAAAAAAATTCATAAGAAGAAGCAGGATCTCAGCCAATCCATGAAGAGCCATATGGAGTTTTTCAATACCCATCCTTTCTTGGTGAACATCATTATGGGTATCGTCCTTGCCATGGAAGAGAAGAAGCAAAACCGGAATACCATCAGGGCTATCCGGGTGGCTATGATGGGACCTCTTGGAGGAATAGGGGATGCTTTGTTCTGGCTAACGCTGCTTCCCATTTGCGTAGGAATAGGGGCCTCGTTAGGACAGGATGGAAATCCGATGGGTGCCGTTATCTTCCTGATTATTTTCAATATCGTACATTTTGGTTTGAGGTTCGGCTTGATGCATTATGGTTATAATACCGGTACTAATGCGATCAGTTCATTAAAAGAGAATACGAAAAAAGTATCCCATGCGGCTTCCATTGTTGGACTGACTGTTGTGGGAGCCCTTATCGCTTCATTCGTAAAAGTTCAGACCAGCTTTGTCATTCATGCAGGACAGGCGGAAATCGCATTGCAAAAGGATCTGCTGGATAAAATCATGCCGAATATTTTGCCGCTCGGTTATACCTTGCTGATGTATTTCCTGCTTAAAAAAGGCTTATCGCCTGTTATGCTGATCTTAATCACAGTGATTATCGGAATTATTGGGAAAATACCATTTTCGTTCGGAACAATATTATAA
>PLAR00284|000001_ERICI_RS01865|manX
ATGAATGGATTGATCGTAAGCGGACATGGAACTTTTGCTTCAGGCCTTCAATCTGCGGCAAAACTGATAGCGGGAGACCAGCCGAATGTTGGGTTCGTTGATTTTTTGGAATCGGATTCCGTTGCGGATTTGGAAACAAAATTTAAAGCGGCCATAAATAAGCTTAAAGATTGTGAAGGTATTCTGTTTCTTTGTGACCTGGCAGGAGGATCACCCTTTAAGACAGCTGTTTTAATTTCGGCGGAACACCCGAACAGTGTTGTCATTGGCGGTACTAACCTGGTTATGGTTGTGGATGCGGCAGTTTCAAAGGATAGTTTTTCCATAAAAGAATTAAAAGATGCAGCCATACAGTCCGGGATGGACGGCATTAAAAGTTTTCAAAAGACGGAACGCCCCAAGAAAGAAGGCGGCGGTATTTAA
>PLAR00285|000001_ERICI_RS01870|lgrD
ATGTTTACGGTAAAAAAACAATATCATTCAAGTCATCAGTCACTGCCTGTGCTGCAAATTCCTTTGGATGCCGCACGGCATGTCAGAACATATAAATATACCCAAACGGAAAACTCTGTTCCTTCTGCAATCAACCGGTTGTTGGCAGACCACAAGGACCGTCAGGTCCTCCTGCTGACAGCCTATTTTTCTTGGATGTACCGGTTATCCGGTGAAAAAGAACTGGCTGCCGGCATAGAAGGGAAAAGCGGAACCCTCTTCCCTCTTAAGCTCTCTTTGGAGAACATTCACACTTTTGAGGCTCTGGAAGAACTAATTCGAAACCAATTGGCCGGAATCCCGGAACAATCCGAAAACTTTGAAGAAGAAGCCCTTCAAACAGACACTTTCTTTCTGTGCCATTCCGGATTTCCGGAGAACGAGGAAAAAGGCCCCATTATCAGTTGGCTGGTCCGGGTGAATACGAAAGGAAAATTCTCTATCCTAATCCGGTATGATGCTTCCCTGCTCAGTCCAGATTCTGTGAAACGCTTCTCTTCCTATTTTCTAACCCTGCTTCAAGCTGCGGGAAACCGACCGGATCAGCGGATTAACAGTGTGGACATCTTGACGGATGAAGACCTGAATATGTATCAGAAGCTGAACCGGACTGAAACTCCTTATCCTGAGAATCAGACGATACACGGGATGTTCGAACAAGCCGCCAGCCGCTTTCCCGAACATCTTGCCCTGGCTTCACAACAAGAAGAATATACATATGCGGCACTAAACCGAAGAGCCAATCAAATCGCTCATCTTCTCCTTGAAAAAGAGGTAAGGAAGGGTGACTTTGTTACCATTTTTATGGACCGGAGTCTGGAAACTATCATCAGTCTGCTTGGCATTATGAAAGCGGGCGGTGTCTACGTCCCGGTAGACCCTGATCACCCTGAAGAACGAAATAGCTATATTGTGGAAGATACCCGTTCCGCTTTTATCCTGACTAAACAGATTTACGCGGATAAGGCCAGACATCTGAGTACTCCCATAACGTCAGTAAAGGAAATTGTACCAATAGATAGCAAAGATTTGGACAACTATCCTGCCGACAATCCGGGTGTCCATGTAGATCCGGATGACTTGGCTTATATTATTTACACTTCCGGATCGACGGGCAAACCGAAAGGAGCGCTTATTGCCCATAGAGGCGTGGTAAATCTGGGATTTGTCGTGAAAGAACAGTGCGGAATCAGTGAGCGGGAGGTCCTGACACAATTTGCCACGTACAGCTTTGATGCTTCTGTGTGGGATACGATCGGAGCCCTGTTTTTCGGTGCGAAGCTGTACCTGCTTTCCGCGGAAGAGAGAGTATCGGTTGAGGAATTCGCTGATGCCATCGAGCGGACAGGGACAACTATTATCACCATTTTACCGACCGTCTTTTTCAATCAGCTGGCCACCTACCTCTCAGATGAGGGGTATACCAAACTGAAAAAAGTCAAGCTGATTACCGTAGCAGGGGAAGCCCTGTATGGTGAACTCGTCCGTTCCGTCCAGCGGAAGTTCGGAGAGCATATTGAGATCATCAACGTCTATGGGCCTACGGAATGTACGGTCTGTACTACGACCCATAAAATCAGCGGATATTTACCGGAAGATCTTGCGAATGTACCCATTGGCAAACCGATAGATAATTATAAAATATATATCGTGAATGAAGACCATCAGCTTTGTCCTCTTAATGTCCCCGGAGAGATCTATATTTCTACTGTCGGACTGGCAAAAGGCTACCTGAATCAACCCGAGAAAACAAGGCAATCCTTCATTCCGAGCCCGTTTGCGCTAAATGAACTTATTTATAAATCCGGAGACATTGCCAGACTTCTGAAAAACGGAACGGTAGAGTATGTGGGACGCAGAGACTCGCAAATCAAAATACGCGGGCACCGTATCGAAATTGGCGAAATCGAAGACAATTTTGCCAAATACCCGGATGTCCAGGACGTAGCTGTCATTCCTAAAAAAGAGCCCGACGGTCAAAATATGCTTGTCGCTTACTTCACTTCCAAAGATCAGGACAAGCTGCCTTTATCCAAGGTAAAACAGTTTCTTTCGGACCGCCTGCCGTCTTACTTTATTCCAAAATATTTGTGCCAGTTGAATCAGCTTCCTCTTTCACCCACAGGAAAAATCGACCGCAAAAAACTGGCCGGTTTCCCGCATGAGGATGCATTTGACAAGGACCGGAATTACGTGGCTCCCCAAACGGAACCCCAGCGCCTGATCGCGAAAGCCTGGGAAGAGGTACTAAACAAGAAACCAATTGGTCTTACAGATGATTTCTTTGACATCGGCGGTGACTCTCTTGACGTACTTCATGTTCTGGCGCTGCTGAAACCTCGTTTTACCAAGCTAAGGATCAATGATTTCTTTACGTACAAGACCGTAGAACAATTAGCTGAACGGGCAGAAGATCTAATGGAAGAGACACAAGGAAGGAAGAATGCCGCATCCTTTACGAATATTACGGACCTTGACGAGCATCCTTTATATCTGAAGAACAGTGCGGGGACCCTGAAATATGGTGTTCCGAAGCATGTTCTTCTCACAGGTGCAACCGGCTATCTGGGATCTCATCTGCTGTATGAGCTTCTGACGAAAACGGATGCCGTCATTTATCCAATTGTACGGAAGACTTCTGCCGGTACAGGAAGATCCAGATTGCAGGATATCCTTAAGCTGTATTTCGGTGAGGCCGTTTTGGGACTTGCTAAGAACCGTGTGAAAGTAATGGAAGGAGATCTGGAAGCGCCGGGTCTTGGTTTACCCGGGGAGAATCTCTCCCTTCTGCGCCAGCATATTGACACTATTGTTCACAGTGCAGCCGATGTCCGTCATTTTGGTGATGCTGCCCAGTTTGAAAAAACAAATATTTTCGCTACAAAGCATTTGGCGGATCTGGCAATGTTTAAAAAAGGAATACGTTTCCACCATATCTCCACGATGGGTATTCCGGAGGATCTGGCATTAAGCGGCCAATGGGAAACAGTTCTCCGGAAAGAAGAATTCGACCCGGATTTGAGAGTAGAAAATGTCTATACCCAGAGCAAGCTGGAAGCTGAGAAACTGCTCTTTAAAGCAAGCAAACAGGGTGCTGCCATTACCATCTACAGGGCCGGCAACTTAAGCTGCCACTCCGAAAGCGGACGTTTCCAGCGCAATATCGACAGCAATGCGTTCTATCGTATGATCAAAGCCATGCTGCTCCTTGAGAAGGCACCTGAAGTTAATTGGCACGTAGACTTTACTCCTGTCGATTTCGCCAGTGAAGCGATCGTTCATCTGGCCTCTCAACCGGATACAGCCAACCGCATCTTCCATATCTGCCACCCCGAACCAATCCGCTATGAACAGCTTTTGGGCATGATTCGCGCCTGCGGTTATAACGTAGAGACGATGGCTTTCGATGAGTATACGAATTGGCTACTGGATTCTTCAATTCCCAAAGAGACAGAAGCCCTTCAGCTTGCCATGGCCCAGTTGGAAGGTGATGGCGCTAAAGACTCAGCATACCGGTACGGATGCAAGGAAACAACAGCCTTCCTCAACCGGGGAAGAGTCCGGTGCAAACCGGTAGATCAAGCCTTCATACAAAAGATGATTCTTCATGCCGTTGAAGTAGGTTACTTCCCTAAGCCGAGAATTACCAATAAATAA
>PLAR00286|000001_ERICI_RS01875|
ATGAACATCATCCTGATCGGTACTATTTTAATCGTCTCCAGCTACCTGGTTCAAAAGCAAATTCTGATTAAACAGCTGCACCAGCAGATTCAATCTGTAACCGATAAGTGGGTCCAGGGTATTGATCCTAACGATATCCAGACCGCTATTAAGGAAAAGAGTTATGATGGACCTGTTCAAACGAAACTTCGCGAGTATCTCAGCCAAGTCAACAAATATAATCCTAACATTGCCCAGGGCTATGTGTTCGGAACCGAGCTTGCGGACGGACGCAAAACCTCCCTGGTGGCAATGCCGCAAAATTTGATGGAAGATTTCAGCAAAGATAACGTGAACATCGGGGATTTGTACGAACAGCCTATGGAAGTAGCCAAAACAGTAAAGGAAATGCTCAAAACAGGCGAGGTCATGTTTACCGATTTCTATCATGACATGTTTGGTACGTGGACTACGATTACTTATCCAATTAAAGATGCAAACGGAACTATTTTTGCTTATTTTGCGGTAGATGCGAATGCGGGAATGGTTCCTGCCGGTCTGAAAAAGCTGCTTACTTACGGCATTACCCTGCTGATCGGTTTCCTTACCCTGATTCTGCTGTTCCAATACGTAGTAGTCAAAAAGATTTTGTCTCCTATTAAAGATTTGATGAGCGGTATTGATGAAGTAAGTAAGGGAAACCTGGATTTCGAGATCAAGACAGCCAATAGTGACCTCGGTCAAATTAATCAGAAGTTCAACAATATGATTGCTCGAATCCGCAACATGATTCTAACGGTTCAGGATACTTCACATGAAGTGACAGACTCAGCAAAAGGACTGCTCAGCATCATGGAAAAACACAGCGAGAGAGCATCCTTCATCTCGACCAACATGCAGACGGTGGCTTACGGTATCCGAACCCAGGAGCAAACCACTGTTGATACGGCCAGAGCGATGTCCGAAATGGCAGCGGTCATTCAAACGATTGCCAGCAGTTCCGCTAATGTGTCAGATGAGGCATATGCCATGGAGATGAAATCTCTGCAAGGAAATGAAATCATCCAGAAGGTAACGGAACAAATGAATCTGATTTCAGATTCCGTCAACAGCTCCTCCCATGCCATCAAAGTCCTGGAAAATCGCTCCCAGGAAATCGGTGAAATTACAGATATCATTGCAGGAATTTCCAGCCAGACTAATCTGCTCGCCTTGAATGCAGCTATCGAGGCCGCCCGCGTCGGTGAACAAGGTCGGGGATTTGCCGTCGTTGCTGACGAAGTCCGCAAATTGGCCGAACAATCAGTTCAATCCTCCAACAAGATTGCCGAGTTGATCAAGGAAATTCAGACGGAAATCCGCGACGCGGTCCAATCTATGGAAAAAGGCACCAAGGAAGTAACTGCCGGCATGGAGATTGCAAAGGAGACAGGCAGACTGTTCGGGGATATCCTGGAAGCTACGAAAAAAGTAACCTTGCAGACCCAGGAAGTATCCAGCGCAACCGAGGAAATCTCGGCGGGTACTCAGGAAATCTCCGCAACGGCGGAAGAACTGACGAATACCGCCCGTAAAACGGCTTCAAGCAGCAACAACATTTCAAGCAAAGTGGAAGAACAAAATTCCTCTATCTTATCATTGGTGGATGCTTCCAATAAGCTGACTCAAATGTCGGAAGAGCTGCAGCAATTAATCTGCCAATTTTATGTATCCAAATCTGTATAA
>PLAR00287|000001_ERICI_RS01880|
ATGGCCCGCAGAAGTGTAACCAAATATGTGAGCGGAGCAAACGTGCAGCATTTATTCGGAAAACAGACGCTAGAGGTAACGGAAGACGGAATTACGGAGCAAAATAACGGCGGAGAAACCCAAGTCAAATGGGAAACGGTTGGAGACCTGGTTGAAACGGATCAGCATCTTTTCATTTATTTCAATGGCCTGCAGGCTTTTATCATTCCGAAACAAAGCTTTCCTGATGAAGAAAGCAAACGCCAATTTATAGAAACCTTCCGGAAGTGGAAGCAAAATCCTGCTCCCGTCTCCCGGACAGCAGCGATCCCGCCTTCTTCCTGA
>PLAR00288|000001_ERICI_RS01885|
ATGATGGGGTGGAACCTGGAGGTGTTTGCCTCTATTACTTTTTGGCGAAAGGAGCCCGGTATGAAGATCCAATGCGAAACAACAGCAGATGATTTCATCACATTTAATATGTATCATATGAAGCATGCGAAATCCGTACAGCGTTCTCTGTTGATTCAGCGTTTCATTATCCCGCTTATCTATATCATGATTCCGTTTATTCTGTCTTACATGAATCAGGAATGGGCTACACCCCTTTTTTGTTATTTTTATTGGTTTGGCCATAGTGTGGGCGGTATTTTATCCTAA
>PLAR00289|000001_ERICI_RS01890|murJ
ATGAAGCCGATCGGCAATTCATTCTTATTTTTGAAACGGGAAGGTGTACACCCTTTGACTAAAGACTCGTTAATCCGCGGAACGCTGGTTCTCACACTGGCCGCATTTATTTCAAGATTTTTAGGGGTCTTTCAAAAGCTCCCGCTTAACTATATGCTCCTTAGTGACGTGGGTACCTACGGCATCGCTTTCAATATTTATTCACTGATCCTTATCGTGGCTACGGCCGGAATCCCAAGCGCACTAAGCAAAACAGTCTCTGCCAAACTGGCAAACGGGTGTGAAAAAGAGGCCCGGGAACTGTACGCTTCCGCTATCCTCTATGCCATTTTGATCGGTTTTTTGGCAGCCTTGCTTTTATACATAGCTGCTCCTCTTTATGCATCCTGGGTCAAAAGCCCGTCGGCTGTTTCATCTATCCGGGCAATCGCACCGACACTGCTGTTTTTCCCGTTGATTGCGATTATGCGCGGCCATTTTCAGGCGCGGCAGCATATGACGCCTAATGCCATTTCACAAATCGTAGAACAAATTTTCCGTGTAGCAAGTTCACTGCTTCTTGCCTGGGTCTTCTTGTCCGTCAACACGAATGCGGCTGCTGCCGGTGCTTCTTTCGGAGCCGTTGTAGGCGGGATAGGGGCATTATTCATTATGGTGTTCTATTCGAAAAAGATGTTTCCGGAAACCTCCGTACTCCGGACATTAAGGAATACAAAGAGGCCGCACAAGCTTAAATATTTTTTATTTAATAAATCTTTTTTTCACATGATTATTCTGACCGGTCTTCCTATCGTCATCTATTCCATGGCGGTGACGGTCATTTATACGATCGATACTTCCACCATTATTTCTTTGCTGCATGGACAAATGGGACTATCCGATGCTGCCGATGTAGTATCAGTCTATACCGGCATCGCCCAGCCGATTGCAGGGCTGCCGGTGATCCTGGCTATTGCCCTCAGCCAAACGGCCGTACCGATTATTTCATCCAACTATTCGCTGCGGAACATGGAAATCGTAAGCCGGAATGTGACCAAGGTCTATCGCATATCGATTATCACCGGATTGCCGATGGTTTTGCTTCTTTGTATCACAGCTTTTCCGATTTCGGGCATCTTCAATTTTGGCGGTGTACAAATTGGTGTAGAGCTTGCGCCACGTATGATGATTTTGATGGTCATCAGTGCTTTTTTCCAGATTCTAATGCAAACCTCCGGCGCTATCCTGACAGGCACGGGAAGAATGCGTCTTCTGATTTGGTCCGTTCTCTTTGGAGTACTGACTAAAATCATCGGAAACCTTATACTTGCCCCCAAATGGGGTATTGATGGCATCATGACCGCTTCCATTCTGGCTTTCTTGATAATGTCGCTGCTTAATTACGCCGGGATCCGGCTTACCGTTTCATTCAGGATTTATAATAAGGGTACCTGGTTCAAGCTAGCTTTGCTTGTCTTACTTACCCTGCCGTTTTTTGCCGCAGACAATATGCTTGGTATGGAATTCGGTTTCCTGCCGTATTGCATCGTATTCGGTGTCTACTCGATTCTGTTCCTGTTGTTATTTATCGTATATCTGATTATTGCCAAAGCTGTAAGTAAAGGACTAAGAAACTTCAGAAACCTGGGTGCATAA
>PLAR00290|000001_ERICI_RS01895|
ATGTCACCGCAAGACCTTAAAGAAAGTTTAGAGATGCGCGAAGTCAAAGAAAAACACTTGGAACAGTTTAACGACCTGATGAATTACGTATTTCAAATTACAAATGCGGAGATCAATGAAATCGGGGATAAATATTTGCTCAATATGAAAAAACCGCTCCTGCAAGCTTGCGATGTATTAGGGTGGTTCGATAAAGATAAACTGGTTTCCCAGATCATGGTCTATCCTTTTCAAGTTAATATCCATGGCAAATTATACAAAATGGGGGGTCTCACCGGGGTTGGTACTTATCCCGAATATGCCGGCAAAGGGCTCATTCACTCTCTAATGAAGGAAATGCTGTTCCGGATGAAAGAGAAAGGCCAGACGCTTTCCTATTTGTACCCCTACTCCATCCCCTATTATCGAAAAAAAGGCTGGGAGATCATATCCGATGTGATTGATTACAGAGTAAAAGATACACAGATTCCCAAAATGAGCCAAGTGCCGGGACGCACGATGAGGGTTGTAATCGATCATCCCGATAAGGAACAGGTATATGCCCGTTTCGCCAGACGGACCCATGGAGCCATGATCCGCAACGCTTTGGCCTGGGACGAACGTTTCCGCTGGGAGAGGTCGGATTTATCGGTAGCCATATATTATAATCCTGAAGGCCAGCCGACCGGATATATCTATTATAAGGTGGAGGAAGAAACGTTCTTTGCCACGGAAATGATTTATTTGGACGAGGAAGCCAGGCGCGGCCTTTGGAATTTTATCCGGGCCCATATCTCGATGGTATACGATGTAAAAGGCAAAATTTTCACCAATGAACCCCTCGCCTTTCTGCTGGAAGACGGTGAAATTGAGCAAAAAATCTCCCCTTATTACATGGGAAGAATTGTAGACGTTCAAGGATTTCTGGAGGAGTTCCCTTTCCAGAGACCTGTTCGGACAGATCCTGCAATCAAGGAGATTGTACTGCATCTAAAAGACCCTATGCTGGATTGGAACAACGATACTTTCGTCCTTTCCTGGAATGATGAAAGCCGGCTAACCGTAACTAAGGAATCTGGACGTGAGGACGGCCTTTCCATGGACATTCAGACGCTAACAACGATGATGCTCAGCTACAGGCGCCCTGCCTATCTGAAAAAAGTGGAACGGATTAAAGGTCCGGTTGAAATGGTTAACTGGCTTGAGCGCCTGATTCCGAATGAGCAGCCTTGGCATGCTGATTATTTTTAA
>PLAR00291|000001_ERICI_RS01900|apbE
ATGCATACATTCAAAAAAACAAGCATTCTTCTTTTCTCGGTTATGCTTGCTATAGGTCTGGTCGGCTGCAGCAACCAATCTGAATCCAAAAAAGGAGCATCCACGGCTGCGGTCGAGCCCAAATCTGAAACCTATTTTATTTTCGATACGATTGTAACCATTAAAGTGTATGACCCTCGTGTTACGGATCAAAATTTTAAAGAAATGCACGACATGATGAAGGATATTGACCAAAAAATGAGCCGGACTGTAGAGGATAGCGAACTTTCAAAGATCCAACAGGCTGCCGGTAAAGAAGCCGTCAAGATTTCGGACGAGACCTATTACGTTATCAAAACAGCCATGAAATATGCGGAAATGCTAGATGGCCGCTTTGATCCGGCTATCGGTCCTCTCGTTTCTTTGTGGGGAATCGGCACAGAAGGAGCCAAGGTACCTCCCAAAGATGAAATTGAAAAAAACCGTAAACTCAGTGATTTCCGCAAAATAACGCTTCATGATGAAGATAAATCGGTTAAGCTGGAAGAAGCCGGTATGGCTCTGGATCTTGGAGGTATCGCCAAAGGGTATATCGCAGACCGCATTGCGGATTACTTGACCGAGCATGATTTTCACAGTGCCATTATTGATTTGGGAGGTAATATATTTGCCCTCGGCAAAAAACCGGATGGCCGGCTGTGGACAGTAGGCGTCCAGGATCCGGCTGAATCACGGGGAAATCAGATCGGAAACATCAAGGTAGATAACCAGACTGTTGTGACCTCGGGAATATACGAACGTTATTTCGTTGAAGACGGCAAACATTATCATCATATTTTAGATCCGGATACCGGATATCCGGTAGAAAACAATTTAAGCAGCGTCACTATTTTGACGGACAAATCCATCGATGCCGATGCTTTGGCCAAGACCTTCACCCTCGGACTTGAAAAAGGATTGGATTTTGTGGAAAAACTTAAGGGGGTTGAAGCGGTTTTTATAACCAAAGACAAGAAGGTCTATACCACTTCCGGAATGAAACTTAATTTGACGAATGATAAGTATACGCTAGTCGCTTCCGGCAATTGA
>PLAR00292|000001_ERICI_RS01910|
ATGAAATCGATGCCTCAACCTAATTCAATGAGGGAAACCTCGTCTGCTTTGAAAAAGGCAGTGATTATTGCCATCTTTGCCGCAGTAGCCGCTGTACTCAGTGTAGTAGAAACCATGATTCCAATGGGGGTCCAAATTCCCGGTATCAAGCTTGGGCTTGCCAACATTATGGTCCTGACCTGCCTGTATTTTATGAAGGGGCGGGATGCTTTTTCGCTTATTATTCTGAAAACGATCTTAACCGCCTTCCTATTCGGGACGTTCTCCGTATTTTTGTTCAGCTTCTTTGGTGCCTTATTCAGTTTCGTCGTGATGCTGCTTCTGATGAAACTTGGCAAAAAAGAGTTCAGTCTGACCGGTATCAGTATAGCCGGCGGTATTTTTCATAATATCGGCCAGCTGACGGCGGCTATGATTGTTATGAAATCGTCGGTTATTTTTTATTATCTTCCGGCTTTAATGTTTAGCGGCGTCGTAACGGGGGTCTTTATCGGGATAGCCGTCCGATATCTGACTGCGGCTTTGTCCAAGCTGTCTCTGTTTGAATCATTTCTGGCAGAAGAAGCCTGA
>PLAR00293|000001_ERICI_RS01915|ecfA1
ATGAGGGATCCTTTGATAGAACTGAACCGCGTTTCATTTGCCTACCGCGAGGGGGAACCGCTTCTTCAACAGATCAATTTGATCATACCTGAAGGACAATGGGTGTCCATAGCAGGCGCTAACGGCTCAGGCAAATCTACACTAGTCAAACTCTTAAACGGACTATTGGCCCCTTCCGAAGGGAGAGTTTATATCGGTGCTATGGAAGTGATGCCGGATACGCTTGTTGAAATAAGGCAGAAGGTGGGTATGATTTTTCAAAATCCGGATAACCAGTTCGTTGGCACAACGGTAGAAGAAGATATAGTGTTCGGCCTGGAAAACCGCTGTCTGGATATAGAGGAGATGAAGCAGCGGCTCCATCAATATGCCTATAAACTGCAGATTGCGGACCTGCTGGATAAGCACCCCAGCCAATTATCCGGCGGGCAGAAACAAAGGGTTGCTATTGCCGGAGTGCTTGCTGTAGAGCCTGATATTGTCGTATTTGATGAATCAACCTCGATGCTCGATGAGAGGGCCAAACGGAACATCATCAGCCTCATGAAGCAGATGCGGGCGGAAAGACGATATACGATGATTACCATTACTCATGATACGGATGAGATCGCCGCTTCGGACCGGGTGGTTGTTTTGAACGGGGGAAACGTGGCGGCAGACCGGACTCCGGAGGAGCTCTTCCAGGACGAAAAGCTGCTGGCTTTATGCAGGTTGAAGGAGCCTTTTCATATGCAGGTATGCAGGCGGCTAAGGGAAAGAGGAATTCAGGTAGGTCTGCATCTCGGGGAAAAGGAGCTGTTGGAAGAGCTATGCCGATTCAATTCGAAGAAGTAA
>PLAR00294|000001_ERICI_RS01920|ecfA2
ATGCCGATTCAATTCGAAGAAGTAAGCTATGCTTATCAGGCGGAGAGCCCCCTGGAGCAGGAGGCTCTGAAAGCGGTCAGCCTAACTGTTGATAGTGGTCAATTTGCAGCTATTATAGGAGCAACCGGTTCCGGCAAGTCTACGCTTGTGCAGCATATGAACGGTATTCTTAGACCGACCAAAGGTACTGTCCGCGTATTGGACATGACAATAAGGCCCGGTTTAAAACAAAACATGAAGGAGATCCGCAGGCGTGTCGGGCTGGTCTTTCAGTTTCCCGAACAACAACTGTTCGAGGAAACGGTTGAGAAGGACCTGTGTTTTGGTCCGCGGAATTTCGGAGCCGGTCCGGAGGAAGCGAAGCTTATGGCACATCAGGCCATGGAGCTGATGGGACTGGACCCGGTACTGCTGGGGCGCAGTCCCTTTCAGCTTAGCGGCGGGCAAATGCGTAAAGTTGCCATCGCTTCTGTACTCGCGATGGACCCGGATGTCCTTGTGCTGGATGAACCAACGGCCACACTTGATCCTCAAAGCCGTGAGGATTTAATGAAACTTTTGCACCGCCTAAGCACAGAGAAAAACAAAACCGTCATTCTGGTCACTCACCGTCTGGATGAATTGCTCGAATTATCCGACCGGATTGTGGTCATGCATGAGGGAAGTGTCCTGTTTGCAGGTTCGAAAAAGGAGTTTTTCCACCAGTCCCTTATGTTGGAGAGCAAGGGAATAGAGCTTCCCAAGTCCATCCGGTTGTTTCACAACTTAGAGCGGAGCTTTGGTGTTAAACTGGACCCATCCGGTTTTTCACCGGAGAAGGCCGCCGAGACAATCGCTTCCGCACTGGGGAATATTTCTGACCGTTAA
>PLAR00295|000001_ERICI_RS01925|ecfT
ATGAACGATGCTTTTATCCTCGGGAGATATATAGAGACAGGCTCCTGGATCCATAGAATGGACCCGAGGGCCAAAATTACGGCAATGGTGCTGTATTGCATTGTCATTTTAGTCACGGATGATCCGGATTCCTATGGCCTCGTTACGGTTTTTTCCATCCTGATGCTGCTCAGCTCCAAAATACCGCTAAGTACCTATGTGAAGGCGATGAAACCGCTGCGGTTTCTCATGCTGTTTATCTTTCTGTTCCATCTGTTATTTATCAAAGACGGAACAGCTCTTTTTTCGCTTGGCGTAGCGGAGGTCCACTCAGGAGGATTAATTCTGGCCTGTACTACAGTATGGCGGATGGGTATGCTGGTTTCATTTACAGCCATTCTTACGTTTACCACTACACCGAATAAATTGGCACAAGGATTGGAGGATGTGATGAAGCCGCTTGGATGGGTAGGTTTGTCCCCCGAGAAGCTGACTCTTATGATCAGTCTCGCACTCCGGTTCATTCCGACCATATTCGAAAAAACGGAAAAAATTCTCAAGGCGCAAGCTTCGCGGGGAGCGGATATCAAGGAACTTCCCTGGGTGGAAAAAGGAAAAATGCTCGTGTCTTTGTTGGTCCCCGTTACCGTAAGCTCCTTTCGCCGTGCGGAAGACCTGATTCATTCCATGGAATCTCGGGGATATGTGCTCGGTGCTCCCAAAACCCGGTATCACAGGTTGAACTGGTCGAGAAATGACAGCCTGTTCTTGGCTTCATTTCTTTTGCTTGTCTTTCTGGTAATATCAGGGGGAATTTGGTTGTAG
>PLAR00296|000001_ERICI_RS01935|lysJ
ATGAACCAGGCTATAGGAGCCGAAGCCATTCTGAAGAAGCGCAAGCAATATTTTTATCCCTGTACCGCCCATTTCTACAAGCAGCCTCCGCAAATTGTAAGGGGCCGCATGCAGTATCTGTATGATGACAACGGCAAACAGTACCTGGACTGCTTCGCCGGAGTTTCCGTTGTTGCTTGTGGCCACTGTAACGAGGAGATTACGCGTGCCACTATCCGTCAGCTGGAAACCCTGCAGCATACGACGACCCTTTACCTGACGCAGCCGATGGCAGATTTGTGTGAGCGGCTGGAGCGTATCCTCCCGGGGCAAATCAGACGGACTTTCTTCTGTAACAGCGGTTCGGAAGCTAATGAGGGAGTGCTGCTGCATGCACGTTTGTATACAGGGCGCAGAAACTTCATCGCTTTGGATAAAGGACTGCACGGACGCACTTACTTGACGATGGGGGTAACCGGACTGCCTATGTGGCGTGCAGATGATTACCTGGATGCCGAAGTCAGTTTTATTTCGCGTCCACATGATGTCTCCTTAACATCTGAAGAAGCTGCCCATCGTTCGCTTGATGAACTGAAGCGGCTTCTCGAAGAAAAGGGGGAAACGTTTGCGGCCATGATCGTGGAGCCGGTTCAGGGTAACGGGGGCATGATCGTACCCGCTCCATGGTATTTCCGTGAAGTGAAGGCACTGCTAAAACAGTATGGCATTCTGCTTATCGCAGATGAAATTCAGACCGGCTTCGGCCGTACAGGCAGGATGTTTGCAATGGAGCATTTCGGAGTAGTACCGGACATCCTCTCGATGGCTAAAGCGCTTGGCAACGGTATCCCTATCTCTTGCTTCTCCACGACAGATGAGATCGCATCCGCCTTTAACCGGCCTTCGGCCTCTACTTTCGGAGGAAATCCGGTATCTTCTGCTACGGCGATAGCTGTACTTGAATACATTCAAGAACATAATTTGGCGGAGTGTGCGGAGAGCCTTGGGAATACATTGATGCACGGGCTGAACATGATGCTCAAATACAAGATTGTAAGTGAAGTACGCGGACTTGGCCTGATGGTTGGGGTGGAGATTTGTGCGGAGAATCCGGAACGGGGAGCTGTATTGGTGGACCGGATTCTGGAGGAAATGAAAGACCGCGGTTATTTGATCGGCAAAAACGGTGTAGGGCGCAATGTTCTGGCCTTTCAGCCACCCCTTGTGATTACGGAAGAGGACTTGAACAGCATGCTGGTTGCTTTGGATGAAGTGATAGCCGGCTGCCAGTCTTAG
>PLAR00297|000001_ERICI_RS01940|ubiD
ATGACCTACCGAAACTTGCAGGAATTCATCCAGGACCTGGACCGTAAAGGGATGCTGCATATTATTGAAGCGGAAGTGGACAGCCATTTGGAGATTACGGAGATTACTGACCGCGTCTCCAAGCAAGCGGGCAAGGCCCTGCTGTTTAAGAACGTCAAGGGTTCACCGTATCCCGTCCTTATTAACAGTATGGGGTCTTATGAACGGATGAACATGGCGCTAGGTGTGAATCACTTCGACGAAATTGCGGATCGGATTGAAGAGTTTATGGATCTGGCCAATTATAAAGGGCTATGGAATCAAATCAAAATGGCTCCGGACTTGTATAAGCTTTCCAAGGTGTTTCCGAAAAAGGTGAAAAAGGCAGCCTGCCAGCAAGTGGTGGAGGAGCCGGATTTGGCGAAATTGCCGGTGCTTCACTGTTGGCCTCAGGATGCGGGAAGATTTATTACTTTGCCGCTTGTGATCACGAGGGATCCGGAGACCGGGCAGCAAAATATGGGGATGTACCGGCTTCAGGTGTATGATAAGCAAACAACAGGCATGCATTGGCATCTGCACAAGGACGGCAGGGAGATTTACGGGAAATACCGGAAGCTTGGATTGAAAAAGATGCCGGTTGCCGTAGCGCTGGGATGTGACCCGTCCATGATTTATTCAGCCACGGCTCCTTTGCCGAAGATGATCGATGAAATGATCTTTGCTGGATTTTTACGACAGGCTCCCGTTGAAGTTGTGAAATGCATTACAAATGATATCTATGTACCGGCCGAAGCGGAGTTTATTCTGGAAGGTTATGTGGATTTGGATGAAATGAGGCTGGAAGGGCCTTTTGGAGACCATACGGGATATTATTCCCTGGCTGATATGTATCCGGTGTTTCACGTAGAGAAAATTACCCGCAGGCAAGAGCCGGTCTACCCGACTACCATTGTCGGGCAACCGCCGATGGAGGACTGTTACATCGCCAAGGCGACGGAACGGATTTTCCTCCCTTTAATGAAGATCCAGCTGCCGGAACTGGTAGACATGAATTTACCGCTTGAGGGAGTTTTCCATAATTGTGCCATCGTCTCGATCAAGAAGGCTTACCCGAAACATGCCCAGAAAGTCATGTATGCTTTGTGGGGGATGGGCCAGATGATGTACACGAAGATGATTATCGTTGTGGATGAGAAGGTTAATCCGCATGATGTATCCAAAGTAATGTGGAAAGTATTTAACAACATTGATCCTAAACGGGATTTAGTAATTACTGAAGGGCCACTGGATGCTCTCGACCATTCTTCGCCTACGGCTCTTTATGGGAACAGGATCGGTATTGACGCTACGAAAAAATGGGCGAGTGAAGGGCATACAAGGGAATGGCCGGACGATATTGAAATGTCGGAAACAGTGAAAAAGCTCGTGGATGAAAGATGGCAAGAGTATGGTTTTTAA
>PLAR00298|000001_ERICI_RS01945|plqA
ATGGTTTTTAAGCAGGCGGTTCACAAAGTAAAAATGTTCGGCGAGCTCGTCATGTTTTCCCATACGCTCTTTTCTCTTCCTTTCGCCTTGATCTCGATGATCTGGGCGGCCCAAGGCTTTCCCTCTGCGGAGAAATGGTTATGGATTCTTATCGCTCTGGTGGCAGCACGCAACGGTGCCAATGCCTTCAACAGGCTGGTGGACCGGAAGTTCGACGCGGAAAACCCCCGTACTGCACACCGCCATTTGCCGCAAAAAAAACTGGGGGAGCGGGAAGTAGCCGTCTTTATCGCCATTAATTATGCGATACTTATCCTTGCTGCGTACATGCTGAACCCGCTCTGTTTTTTCCTGTCGCCGGTTGCGATTATCCTGATCTCTTCTTATTCATATACCAAAAGATTTACGTGGTTAAGTCATCTGTATTTAGGTTTTACCATCGCATCCGCTCCTATTGGTGCCTGGTTTGCAATAACAGGGCAATTCGCTTTTACCCCCTTCATACTGGGGACGATTGTTATGCTGTGGATTGCCGGATTTGATATTATTTACGGGACACAGGATATTGAATTCGACCGTAAAACCGGCTTGTGGTCTATACCAAGCTACTTTGGTTTGGAGAACGGGTTGATGATTTCCAAGGGGCTTCATGCCATTATGGTTTTGCTCCTTATAGCTCTTTATTTTATCCGGGATTTGGGACCTTTCTATTTGTCGGGAATTGCACTTGCTGCGGTTCTTTTGGCCGTGGAACACAACATCGTAAAGCCTGCCAACAGGAGAAGGATGAATCTCGCTTCCTATAATCTCAACCAGGTGATCAGTATGATAATCCTGTTCTTTACGCTGACAGATTTCTTTGTTTAA
>PLAR00299|000001_ERICI_RS01950|resE
TTGCAAAATGCCTTTTTCAATATTATAGAAAATTCCATTAAATACAATAAAGAGAACGGGGAAGTTAAGGTAGCCTTAAATAAATTAACCGGTGGCAAGATATCGATTTCTGTTACAGATACCGGAATCGGGATGACGGATGAATGTATTCCCCATATTTTCGAACCTTTTTACAGGGCGGACAAATCGCGGTCCCAACATATTCCGGGTAATGGACTGGGTTTGTCTATTTCAAAAACAATCATTGAAAAGCATGGCGGGGAAATATTGGTAAAGAACATTTCCAACTCGGGTACGAAAGTTACTGTATTTTTCCCATACCCTTATTAA
>PLAR00300|000001_ERICI_RS01955|
ATGGTCCTTCACCCAGACGGAAAGTGTTATTGTGTGAGCAGTATTATTAGCAATAATCACGATAATACAGGGTTGGATAGCGCCATTTCTGCTATTGCAATTACGGAAGCGCAGGAAGGATTTTCAACGCAAAGTGTCGCAGCTATGGTCTTCATTATTATTTTGGGTCTCTGTGCAACCTATTTCATTGTTGGTAATGCATTAAAGCCGCTTACCCAATTAAGCCTGCGCATACGAAATATAAATGAACACAATCTAAACACAAAAATAGAGGCGAAGGCACCAGATGATGAAATGGGAAGCCTGACAAATTCGTTTAATGCCATGCTGGAGAGATAA
>PLAR00301|000001_ERICI_RS01975|
GTGATTCTTGTGGACTCTTACTATTCCGAAGAGCTTAAAAGCCCGTTGTTGAACGGTATCGTAACTAGTATGTTTAAAGAATGGTTAAATGAAAACATCAATAAATTCGAAAATATTTTTTCGTACTTTCTTTTGCAAGAAACTGCAAAAGATGAAAATTTCCAATGGTTGAAGCCGACGACGGCTTATTATGGAGTAGCAAGTGTGGAGAATAATGGTAATCCCGATTTGGATAAAAGTGTATTCTCTGTTATGGCGATGGTAGAGAATCATAAGAATGAATTTCCACAACATACAGTAGATGCGCGATTATTACACGCAGTTAATAATGAATCAGCCTTTGGGATTGATATGCCATTATTTGTAGATAAATTTTTGACACAAGGGCTAAATATTATGCAAGTTGGTACTCCAGATGAATTTGAGAAAACCAATAATGGACTGTTTATCCAAAACAAAAATAAAATTAAGTTTGGTAATATACAAGTTTCTGAAGATAAATATGAGGATGCCTGGATTGATCCTAAAAAGTTTAAATTAGATATTAGTAATAATCAAATGGTGTTAGATATTGAAGATCTTACATGGCAACAAGCCAGAGGAATTATCGGACATGTAAATTATAACCAACACTATACATTAAATCTTAAAAGTGGAATTGATAAATTAGGAAAAGAATATAAAAATGTATTAATTCCAACAGAAGCAAATGACCCTACATTAACATTCACGTATACACTTGAAGATTGGTATCAAAGGGAACAAATGATTGTAGAAATTGCAGTAGGAATGGCTTTATCAGTAGCAACAGGAATACTTTTTTCAGCTGTCAGTTCTACTTTTAGAGCTGCATCTAAATATATTCAAGGACTTTTCAAAAAAGTAGGGAATGGTCTGGTAAGAGCAGTGGTCTCCTTAAGAGAGTTAATGAGTAAAGTAGGGGTCAAAGCTTCTCAAGAAGCTATAAATGAGGGGCTAGAATTAACAGCACGTAACCTAAGCAGGGCTAATTCTGTGATTAGTCTCGGTTCAGAGGAGGTAATTTACCAAGTAGTAAATCAACAAAGAACACTCTGGTCTAGAATTTGGGAAATATCGTGGAAAACAGCTCTAGTATTTAGTCAAATGGTTGCAATAGCGGCTGCAGGAATGGTTCCAACTATGATATACAAATATTTAGAATACATTGCAAAAGAAGAATATTCAAAACTTCCAACCATCAATGAATTTCTAGCAAATTGTGTAGGAGCTGTAAGATGGCCCGATAACAGTGAATTTAAAGTTGAAACGGCTCAACTTCAAGGTATTTATTTAATGGGCGGAAGATTAAATAAATAA
>PLAR00302|000001_ERICI_RS01980|
ATGATGGACGTGGCCGTTACCCATTCAACCAGTACTTTTAATTGGGATACCGTATTTGCAATTCCTATTGCAGAGGTGAACCGTATAATAAAGGAACAAAAAAGCAGTCCGAAACATTTTGAGCTTCATGATTCAAATCATAATTTCAAAGGGGATTTTGGAGAATGGCAAATTATTACCGGCGGTGACGGAAATAGTATTCGAATGAATATACCTATTCAGAATTTTCGAACATTTCTGAACGAGGATATATTTACAGGTGAATTTGGATTTCAATCCGCGGATTTGAATGTCCAGGTTAAGCTTAATTACCTTCCACACGAAAACATATTATCGAATACGGCAACCAATGAACAATTATTTGATTTGAAAATTAAATCAAAAAGTTCTGATCCAATTGATCCTGTAGTGATAGGTATCTCGCTAAAAAATGTTGAAGGCCTATTTTTCCCGTGGAAATTGAAAAGCAGTTTGTTTATTGATATCCAAACGATCTTGAAGGAATTATTCATGCAGTAA
>PLAR00303|000001_ERICI_RS01990|
TTGAATACTTACGGTTGGGATATCCTTTATGTGAATTCTAATGAGGGTATAAATAAGCAATTAAAGAAATATATGAGTGAAAATAAAACAACTTTTACTTATGCTGATGAAAATAGTTCTATTACCGTAACCTTTGATAATTGGGAGATTGTTCCCGGGGGATCAAGTAAACTTTTGAGAATGAAAACACTTGCGAAAGAGGGGGAGCTAACCTTTATGGGGAAGCGCACAATATTAAACGGTATATGCCCTCTCTTAGAAGTTCAACTTGGTTTTTTTTGA
>PLAR00304|000001_ERICI_RS01995|
ATGTTTAACTTTCAAGTTAAAGGTGAGAAGGAAGGGGATCAAAAAGAAGGGGCAGTTACGGTAATTAATCCGGATATAAATAATGTATTTGCTGAAGGAAGCATGATTTACACAATTTTAAATTTAATATTGGCATATATGTTTATAGCAAACAAAGAGAAAATATCTTATATTTTTGCAAAACTGAATATATCACCGGACATTCCGTGGATGCAACCTAAAAAGTACAAATATTCTTATTATTCTCCAACTTCCAGCCAAGAAAAAGGATTTTTGTCAGTTCTTTCTGTTGTAACGAATCGGGACATATCAGGACTCACAGAGGCGATTGACGGTGCAATATTGGATAATAATCATGACAGTTTTCTGGTGCTGTCTGAACGATTGTTTCTGGAGCGTATCATTATGCCGGAGTTACCCAATTCATTTGGCCATGGGACAACAAAAGACCATTTTAAATTTGAAGGGACATCGAATACAAGCGGGATCATTAAGAATAACAGGAATATAAGTTGTGGTTCGGTACGATGGGGTCTAATAGATTATTATCCGGTACTAAAAGATTTAAAAATACAAGTCGAAGGTAACAGCCTTCGTATGAAAGCATCGGGAGAATGTGACATTACGGGTCTGGCAAACTCGTATGTAACATTTGAAGTCGAAACGAAAAATACTTTTTATTTTAATAAAAATACGAAAAAAATTGAATTTAAGCCTGACAGTAATCCAAAAGTAAGTTACGAGCGCCATATTCCATGGTGGATATGGGTATTAGGAATAGCGGCTCCTATAGTGGATGTTATTATACATTTTGTCACTGACGCAATTTCCGGTTCCGTTGCCGGAAGTATCAAAATAGATACAAATACTTCTATTGGTGACTTAAGAAGTGAAGTAGTGAAGTGGAGCGGTATGGACAATTCAGAAGTTTCAGATTGTATACTGGATGTTGCTTTTTGCATAAAAGGAAAAAGTTAA
>PLAR00305|000001_ERICI_RS02015|lef
ATGTTGGTGGGGGAGAGGGATCACCGGTTAGACCTTGGAAAAATTAAAACTGTCTTAACAGAGTATAAATATGGAAATTTGACAGATTTAAAAACAGGAAATTTAACACTTTCCGGGGGAGAAACAGGACAGCATTATGTAGCGGAGTTAGAACTGCCGAAAGGCACCTATTTAGGCCATTTTGGAGATGGACAAACGGTATTGCCAACGGATTATGCGATAGAAATCTCGCATAACGTATTTAATAAGCCGAAGATTATTGTAGAAAACGGAAAACAAGTCATTAAAGTAAAAGCAAGGTTAATCAAAAAAGAGGAGATTGAACATAAAGTAAAAGAGACGGAAGCGGCATTAAACAAAATGCTAAATAAAGATACTGATTTTGTCCGGTTAGATATTGGAGGGGGATTTGAATCCTATACAATAGATCATGCGAAAAAAGCAATTAATGCTTTAATCAAACAGTTACCGTCGAAGTTGTTAACTGATGCTGTTGATGAATTAGATTCCGTAGTGTTTCAAGATGTGAAAATTAGTGAACATAACCCGAGGGGATTATTTAGCGTTCTGGATAATAAAGTTTATCTAAGAATGAATCACGAAATATTTATTCAACATTTAGACCAAAGTACAGTGCCATCTACAGGATTAATACATGAGATGGGACATGTGGTGGATGTAGTGTTACTTAATGATACTTCCAAAAGTGCCAGATTTAATGCGATTTATGAAGAAGAAAAAAATAATATTACCAGTTTAGTAACATATAAGGATTATGCCAAGAGCAACGCGCAAGAATTTTTTGCGGAAGTATTCAAAGCAATGTATTCTACAGATTCTAAACAACAGGATGCCGTTAAAAAAGAAGCAGCAAAAGCGGTTGATTATATAAAAAATAAAATAAAGGAATATGTAGAGGATTAA
>PLAR00306|000001_ERICI_RS02035|hepT
ATGATGCTTAACGAAGCCTTACATATTGATCCTAAACGCATTGACCGGGAAATTCTCAGTCTTGTCAAGCATGACCCCGATATCCCGAGTGACTCGGTTATAGGCAAAAGTATTGCGGAGCTTGTTGAATCCGGCGGCAAACGCTTGAGACCTATGATGGTCATTGTCGGAAGCCGTTTCGGGCCTAGGCCGTCCCCGCGTAAAACGCTCCAGCTGGCGGCTATTGCCGAGTTCATTCATGCTGCTTCCCTGATTCATGATGATATTATTGACCGTTCGGACACGAGGCGGAACAGACCGGCCCTGCATACCAAAGTAGGTATTCAGACGGCTGTGCATACGGCCAATTATATGATGGCCCGGGTTGTGGAACTATTGTCCCAATATTCCAAGGAGCATGACCGTTATGTTCAGGACTTCTCCGCAATTACGACAACTCAGCTATGCATTGGTGAATACCAGCAGCTTAACCATAGATTTGATTTTGATGTGACTGAAGAAGTGTATCTGGAAAAAACGGGAAATAAAACAGCACAGCTTATGGCTACTTGCTTAAAGGTAGGAGCCAAATCTTCTGATGCCTCTGATGCAGTGGCGGATAAACTGTATCAGTTCGGTGAATGTCTCGTCATGTCTTTTCAGATCCGGGACGACTTGCTTGACTTTACCCAGCCTTCCGAACAGCTTGGCAAGCCGGCCGGTAGCGATTTGATTAACGGACAAGTTACTTTGCCCGTCCTGTACGCCTTGGATTTGCCGGAACTCGGGCCAAAAATCCGTTCCCTTACTTTCCGTTCTACCGGGGAGGAGATTGCAGAGATAGTGGAAGAGATCCGCTCCAGCAGAGTATTGGATAAAGTAGAAGCTCTAAGTGACCATTATTTAGACCGGGCGAAAACTCTGATTGGTGATCTCCATGCCTACCCGGCTTACCGGGATCTGGAACACATCCTTCATTTTTTTGCTGACCGAAAGAACTAA
>PLAR00307|000001_ERICI_RS02040|
ATGGATACACAACTGATCACCAAAACCATCAGACAACTGCATAAAGAGCTGTCCCCTGAAGCAGCTATTGTCCTGGACCAAACTGAATATCTTGCCCGGGATTTGGCCGAACAGCTAAGCCGTACCGGAATGCCGGAAGAACGTAAAATAGCGGTTTTGGGTTGTTATATTGTTCTCCAGCTTGCCTTGGAGAGACACAGCGGTTTGCAGGCGGACAATCCGGATCTGACCAAACGTATACTCGATGGGGATTACCTTCTCAGCTTTTATTACGATTTTGCCATTCTTCATAAAGAAACCGGACTCACAGAATTCCTTGCATCTGTAAATAAAAATATTCAAATTCAACAAGCGCTTGGCCTCCCTCTTCAGGACCGGCTTTTATACCATCATTTTTGTATGTATTTAGCCAAGCAGAGTGATCCTGAATGGATTGGCAAAGCAATGTAA
>PLAR00308|000001_ERICI_RS02045|norW
TTGAAAAAGATCATCGTCCTGGGTGGTGGTTACGGCGGGGTCTTGACGGCTAAAAAGCTGGCCAAGAAATTCAAAAAAGACTCCAACGTTGAGATTACACTCATCGATAAACTGCCCTACCATACCCTATTAACCGAGTTACACGAGGTCGCTGCTTACCGTACGGATGAAGATGCGGTGAAAGTAGATCTGAAGAAAATTTTTGCAGGCAAAAAAGTGGATGTTGTAATGGATGAAATCACCAATATCAACTTTGCCGAAAAGACCCTTCATTCCGAAACTGCTTCCTATACGTACGATTACCTGGTAATCGGTACGGGTTGTAAACCGACATTTTTCGGAATTCCCGGGGCGGAAGAAAATTCCTTCACCCTATGGTCTCATGAGGATGCTGTTCGTTTGAAACAGCAGTTCCGTACAATGTTCAGTGAAGCCGCCAAAACAGCGGACAAGCAAAAACGTGCGGATATGCTTAGCTTTGTCGTAGTAGGCGCCGGGTTTACCGGTGTTGAAATGGTCGGCGAGCTGGCTGAATACCGGGATGACCTGTGCAAAGAGTTTTATCTGGACCCGGCGGAAGTCAAAATCTACTCCGTAGATATGGCACCGAAAATTTTGCCGATTCTTCCTGATTCCCTGATTGCCAAGGCTGAAAAGCGCATGGAGAAGCTTGGCATCGAGATCATAACCGGAACCAAAATCGAAGCGGTAAAAGAGAACGCCGTTGTTCTTGGCGGACGCGGAGAGCTTGTAGCCAATACGATTATCTGGACCGCCGGTGTTGAAGGTTCCGAACTGCTTGAAAATCTGGATTTGGAACAAAAGGGCCGGAAACGCATCGTTACCAATGACAAGCTGCAAAGTGTTGACCACGAGAATGTATATGTCATTGGAGATAACATCTTCTTTATTCCTGAAGGAGAAGAGCGACCTGTCCCGCAAATGGTCGAGAACACAGAGCATTCCGCACCGCTTGTTGCTCATAATATTCATGCCACGATTACGGGCGGTCAGCTCAAGACTTATAAACCTTTGTTCCATGGAGCCATGGTTTGTATTGGTTCCCGCTATGGCGTAGCCAATGTGGGTACACCGAAAAAAATGTTCAAATTCAGCGGCTTTATCGCCATGTTCATGAAGCACATGATTAACATGGTCTACCTGGTTCAGGTAGCCGGGTTCAACAAAGTCTGGAATTATATGCTTCATGAGTTTTTTCATGTCAAGAACAGAAGAAGTTTTGTCGGCGGGCACTTTTCCAAGCGTTCCCCGAATTTCTGGCTAGTGCCTTTAAGAATATATGTAGGTATCATGTGGCTGCTTGAGGGTTGGGAAAAGCTGCAAAAGATCCAGGAAGATCCGGGCCGGATCTTCCTGATACCGCCGGCTCCTACTGCTGACGCCACAACGGCCGCCACTCAAGCTATTGATGCGGTAAACCAGACGGTAGACGCGCAGACTGCCGCATCGGCCGTGTCCAATGCATCCGATGCTATCAAAGCTCTGCCGGTTCCGGATTTTGTTACAAGCATGGTAAAAGGCTCCATGAACCTCATGTTCTACACGAATGACGGAGGCTATACTTGGCTCGCCCATGCTTTTCAAACCGGCATGATTTGTGCGGAGATCATTTTCGGCTTCCTGCTGATTGTCGGCCTTTTCACCGCCTTCTCGTCTATCGCAACGGTAGGAATGGGAGCCATGATCTGGGCCTCCGGAATGGCACCGCCAGAGATGCTTTGGTATATGACAGCAGGAATTGCCCTTATCGGCGGGTCCGGCAGTACCTTTGGCCTTGACTACTATGTTCTGCCAAAACTTAAAAAAGCATGGAAGAAGATACCGTTTGTTAAACGTTGGTACATCTACACTGATTAA
>PLAR00309|000001_ERICI_RS02050|
ATGAACAAAAAGATGTCTATTCTTCTCTCGGGGGCACTGATCGCCGGATTGCTTGCAGGCTGTGGAGCCAAAGATTCCAAAACAACAGCCAGCCCAAGCCCTACTCCTGCAGCCGAACAAAGCTTCGGTACCAATCAAAATCAAAAATGGGCAGACGGTACATATTATGCCGCCGATGACAAATTTGATGAAAAATCCGGCTGGAAAGAGGCAGTGATTCTTAAAGTGAAAGACGGTAAAATCACCGATGCCAACTGGACTACCATTAATGTAAACGGAGGCGCAGACAAGAAAGAAGCTTCTAAAGACGGCACATACGGCATGAAGAAAAATGGGAAGGCACAATCCGAATGGCATGAACAAGCCGAAAAAGTAGAGAAATATTTGATTGAAAAACAAGATCCGAAAGCCATCAAATATAAAGATGACGAAGGTCATACCGATGCGATTTCCGGTGTGTCCATCCATGTGAAAAATTTCTTTACTCTGGCTGATAAAGCGCTTTTGGCAGGACCGGCTAAAGAAGGCCAATACAAAGACGGCGGATATCATGCGGAAGGCCAGGCTGATAAGGACGGTTGGGTTCCAACAGTTGACCTGACTGTACTGAACGGCAATATTGTGGCGGCAAATTGGGATTCTGTGAAAAAGGATACCAATGAAACCAAAAAACAGCTATCCAAAGACGGTAAATACGGTATGAAGGAAAAAGGAAAAGCTCAAGGCGAATGGCATGAAGAAATTGCTAAAGCAGAACAATTCCTGATCGATAACCAGGATCCGGCTAAATTCCAAGTCAAAGACGACGGTAAAACCGATGCTGTATCCGGTGTGACTGTCCATGTGAACGACTATGTGTCCCTCACCCAGAAAGCACTGGATGGTGCCAAGAAATAA
>PLAR00310|000001_ERICI_RS02060|
ATGATCATATTCCGCTCTTATCAGGCGGGTGCTGAACGCCAGTTAGTACCGCTTTGGAACCAAACAATGCAGGCAGATCCCGTTACTCCGGAACGGTTTCGCAATCTGGTTCTGCTCGATGCCAATTTTGACCCTCTTGGCCTGCGCATTGCCGCAGATGGAGAACGAATCATAGGGCAGTATATGCGGTCCGGCGCCTTCTGCCTATGTACCGGACTGAATTGGAACCAGAAAATGGCTGGATTCCTTTTTTCTTTACGGACTCAACAAACCCGAGTACCGAAGCGGTGA
>PLAR00310|000001_ERICI_RS02060|
ATGATCATATTCCGCTCTTATCAGGCGGGTGATGAACGCCAGTTAGTACCGCTTTGGAACCAAACAATGCAGGCAGATCCCGTTACTCCGGAACGGTTTCGCAATCTGGTTCTGCTCGATGCCAATTTTGACCCTCTTGGCCTGCGCATTGCCGCAGATGGAGAACGAATCATAGGGCAGTATATGCGTCCGGCGCCTTCTGCCTATGTACCGGACTGA
>PLAR00311|000001_ERICI_RS02075|
ATGCTAATCCTGTTTCTACTATTTTTTCTTGCTTGTATCCCTGTCCTGGTTTATCTTTATGTGAGAAAGAATGATGGCTATCTGCATTTCAATCGCTCAGAAAAAGCCATCAGTTTTCTTTCGCTTTGTCTCGTTATTTATTTTGCTATTGGGGTCGTTATCCTTGCAGAAATGGGACTCGTCTACCTTGCGAGTTTATTGGTCGGAGGGATTCATTTTACCGGTTCGTTTTCCTTGGTAGCAACCATGACACTGATTGTTTTATTTGTTGAAGTTGTTTATTTGCTTATGGGTATTCTTGTAACGATCCTCTTTAAGAAAGTTCCAAATTGGTTAGTAGGAATGGGCATGATTCCCCTTTCCGCCTGGATTATTTATTCGGTATCACACATCGCAAATCAGGAAGTATCTTTAAAAGCCGCATTTATGATTGCCGGACTCATGTTTGTGGCTAATTTTGCGGTAAAGGAGAAACCGTCAGAAAAAACAAATGAAAGCAAATAA
>PLAR00312|000001_ERICI_RS02080|
ATGCCTGAACCCAGTAAAGGAAATAGACGCTTCATGTCCGGTCTTGACGGGCTCCGGGCATTGGCCGTACTTGCCGTTATTATTTATCACTTGAATCCGGATTGGCTGCCGGGAGGATTTTTTGGCGTTGGCATGTTCTTCGTGCTTTCGGGATATTTGGTAACGGACCTTCTGATGGCCCGGCGGATACAGACTGGAAGTTTCTGTCTCAAAGATTTCTGGGTGAGCCGGATACGGAGACTGGTTCCGGCAGTGCTCGTCATGCTGACAACCGTAGTCGCATGGATCACTCTGACGGACCCTTCCCGGCTCGTATCCCTGCGCGGAGACGTAGTTTCAACGATGTTGTATGCCAAAAACTGGTGGCTGATCTTCCACCAGGTTTCGTACTTTGAAAGTTTTGGACCTCCTTCACCCTTTCTTCATTTATGGTCACTGGCTGTGGAGGGACAATTTTATCTTGTCTGGCCGCTCCTGCTTGCAGTTATGATCCGGCTTAAATTCAGAAGAATCTATTTATTAGGGGTACTAACTACCGGTATAGTTTTGTCCGCTCTGCTTATGGGACTATATTATGAACCGGGTACGGACCCAAGCCGTGTCTATTACGGAACGGATACACGCGTGTTCGCTTTGCTAATCGGGGCGCTGCTGGCGATCCTATGGCCAAGCCGCAGACTTTCGGATAAGATTTCAGCATCCGCGCGCCGCATATTGGATATTACAGGTACTGTCAGTCTGGGTTTGCTCCTTTATCTCTTATGGAGCGTCGGTGAGTATGATCCTTTTGTATACCGCGGCGGTTTGCTTATTCTATCAGCCGTAACCGCAGTGTTAATTGCAGTGTTGGCCCACCCGGCCCCCCGTCTTGGCAAATGGCTGAGCTGGAAACCTTTAACCTGGATCGGAGTACGCTCTTACGGCATCTATCTTTGGCATTATCCCGTTATTATTCTCACAAATCCTGTGGTGAATACAAACGGTTTCAACGCAGGAAGAGCTGTCCTTCAGGTAACCGCCAGCATTCTTCTTGCGGCCTTGTCCTGGCGTTACATAGAAGAACCTATCCGCAGAGGAGCCTTGAGACGGGCATGGGGAAAGATCCGTTCCAAAGAATGGAACTGGAACCGCGTCCCTGTCAGGCAATGGATTATGTCCTTCTGCGCCGCTCTAGTATTCCTGACTTTTTGTCTGGGGATGGTATATCCCCGGTCCGGAGCATCGGCGGTCTCTGCCCGTCCAGAAAAGCAAAGTGAACTTACCGAAACAGCTTCACTACAGGCAGCAGAATCAGGCAAACCAGATACCACTCCGAAACTGGAAATTGTACCGTCTCCCGAACCAACGGCCCGGACGGATTTGTCTCCTGGACTTGACGGACAGCCCGGTTCGGATCCGCACCGTCACCCTGACTCCATTCAGCCAAATTCTGCAGGGGGAGAGCAAAAAGAAAATGAAACCGGGGGACAGAAACCGGCTGAAACGAACCATAACACGTTAAAAACGGAGAAAGGCTGGAGTTTGACCGCAATTGGAGATTCCGTGATGGTGGATACCGCACCTTATCTGAAGGAACTTCTCCCCGGCAGCGTAGTGGATGCCAAAATAGGAAGGCAAATGTCCGAAGCCAAGAATATCCTTGCCGGCATGAAACAAAAGGGTACTCTAGGCAAGGGCGTCATCATTGAACTCGGAACCAACGGAGTATTTAACCAGAAACAGTTGGAAACTCTGCTTCAATCCCTGGAGGGCGATGTGGAACAGATCGTGCTTGTCAATATGCGGGCTCCGGTAAAATGGGAATCCAAAGTAAATGCTATGCTGGAGGAAATCAGCAAAACCACTCCAAACGTTACACTGGTTGACTGGTACGGTGCCAGCAAGGGAAAAGACTCTTATTTTGAACCTGACGGTACCCATCTGAAACCGGAGGGTGCCAAAGCGTATGCCTCCCTATTGGCCGAAACGATAGCTTCTTTATAG
>PLAR00313|000001_ERICI_RS02100|
GTGACTTTAAAGTGGACTCCTTATGATTTTGATGAGAAACAAGTTGAACCCAACTATAATGTCTATCGCGATGGTGTTATAGCAAAGGGAGTTCATAAGCCGTTTACTACAATAGAAAGCTTACAACCCAATACCGAGTACGCATTTAAAGTTTCAGCTGCCGACGATAATTGGGGAGATTTACAATTTAGTGACGAAATCAAGGTGAAAACAAAATAG
>PLAR00314|000001_ERICI_RS02110|
ATGGCGGACATCACGTATATTCCGACTGACGAAGGATGGCTCTATCTCGCCAGTCTGGAAGACCTGTGCACACGTAAGATCGTCGGGTTTCACATGGGCGAGCGAATGACCAGGGAGCTCTGCCTGAGGGCGTTGGATCAGGCGTATCGCCATCAACGGCCGAAAGGAACCGTGTTGCATCATTCGGATCGCGGTAGCCAGTATGCGTCCTCGGACTATCTCGGGTATCTTACGCCCAATCAATGCGAACATATGATCTGTTTAGCTGCATAA
>PLAR00315|000001_ERICI_RS02115|
ATGTGCGCTCTGCTCAGCGTTTCCAAAAGCGGTTATTACGAATGGACGAAACGCAAGGAAAGCGAACGCCTCAAACGTCGCAAAAAACTCGAACGATGGATTCGCAGAACTTTCTTTGATTCCAGGCAGTTGTACGGCAGTCCAAAAGTGTGGTATGCATTGAAAAAACAAGGTATTCACGTCTCTCAGAAGACCGTTGCTCGTATCATGAAGGAACTTGGGTTGAGATCCCGTACCGTTAAGAAGTACAAGGCGACGACGAATTCGAAACACAACCTTGCCCGTAGCGGAAAATGTCTTGAATCAATCGTTTGCTGCGGAAAAGCCCAATCAGGTCTGGATGGCGGACATCACGTATATTCCGACTGA
>PLAR00316|000001_ERICI_RS02120|
ATGACGAAAAAGTATGACAAGGAATTCAAACTTCAATCCGTAAGACTTATCCAGGAAGAGGGAAAATCGGTGGCGCAGGTAGCCCGGGAAATGGGCTTGCATGAGAACACGCTTTACCGCTGGATCGCGGAATTTAAGAACGCTGGCAATCAGGCATTCCCTGGTAGTGGACAACTAAAGCCGGAGGACAAAGCTTTACGCGACCTCCAGAAGCGAATTCGCAATCTGGAAGAGGAGAACGACATCCTAAAAAAGGCGATGCACTACTTCGCAAAAGACCGGCGCTGA
>PLAR00317|000001_ERICI_RS02160|
ATGTTAACGAAATATGCGGCCCATCTGCTAAAAGACGTCCTTCCCTTGGACGCAGAGGATATTCATCAGGTACTGGAACCCCCCCCTTCCGGGGACATGGGGGATGTAGCCTTCCCCTGCTTTCATGCTTCCAAACTGCTTAGGAAGCCGCCGGCACAGATAGCTGCCGAGCTTGCGGCCGCCATTCATGCAGAAGGAGTCAGGGCAGAAGCGGCAGGCCCTTACATCAATTTATTCTTTACTCCCTCTGTATACGGGGACCTGCTTCTTCAAGGAATGATGAATCCGGAATTCGGCAAACCTGATCTGGGCCAAGGAAAGCGGGTCATTATCGACATGTCTTCCCCGAATATCGCCAAGCCGTTCGGCATTGGGCACTTACGTTCTACTGTGATCGGAAACGCCTTGTATAACTTGTACAAAGAGACCGGGTTTGAACCTGTAAGTGTGAATCATTTGGGAGATTGGGGCACGCAATTCGGCAAGCAGATTTGCGCTTATAAGCATTGGGGCAGCGAGGAGAAGCTGAAAGCAGACCCGATCCGCGAATCACTGGAGCTGTATGTCCGTTTTCATGAAGAAGCTGAGCAGTATCCGGAATTGGAGGATGAGGCAAGGGGCTGGTTCCGCAAGCTGGAGACGGGAGATGAGGACGCCAAACGCTTATGGGAATATTTTGTAAAAGTCAGTTTGAATGAATTTGAGCGCATGTATGATAAACTCGGAGTCAAATTTGACCATACCCTTGGGGAAAGCTTCTATAATGACAAAATCGTTCCTGTAATTAAGGCCTTAAAAGAGCAAAATCTGCTTGAGGAAAGTGACGGGGCTTATGTGGTCAGGCTGGATGAAGAAGGAATGCCGCCCTGTCTCATCACCAAATCTGACGGCACTACGATTTACCCGACCCGTGATCTGGCAACGGCTATATACAGACATGATGTAATGAAGGGAGACAAGCTGCTGTATGTAGTAGGCGGAGAGCAGAAACTGCACTTTAAGCAAGTCTTTGCCGTACTCGGCAAGCTTGGAAAAACCTGGGTTGAAAGTTGTGAACATGTCCCCTTCGGCCTGATGAAATTTGCAGGCAAAAAAATGTCTACCCGCAGAGGGCGTGTTGTTTCCCTGGAGGAAGTACTGCAGGAAGCCGTAAACCGGGCAAGAGAGATTATTGAAGAAAAAAACCCGCTTTTGCCGGATAAAGAGCATGTGGCTGAAGCTGTCGGTATCGGAGCCATAGTCTTCGGGGACCTGAAAAATAACAGAGTTAACGAGATTGATTTTTCACTGGATGAAGCATTGAATTTTGATGGAGAAACGGGCCCGTATGTGCAGTATACATTCGCAAGAACACAGAGTGTACTTGCGAAAGCAGAGTGGAATTTTTCCCTGGCTGATTGCAAAAACATCCTCTCCCATTCAGATCTGAACAGCATAAACCATTCATCCGTCTGGCAGCTAATCAAACAGCTTTCCCTTTATCCGCAAGCTATTGAACGGGCAGTGAAACGGAACGAGCCTTCCGTGGTGGCGCGTTACGCATTAGAGACTGCCAAAGCTTTTAACCGCTTTTATAATCTGAACCGGATATTGGCCGAGGACGAGAAAGAACAAAAAGCCAAGCTGATTGTTACAACCGCGGCTGCGGAAATAATCCGAAGGTCATTGCATTTGCTGGGCCTTAAAACGCCGAAGCAGATGTAA
>PLAR00318|000001_ERICI_RS02165|queC
GTGAAACAAGAGAAAGCTATTGTTGTATTTAGCGGGGGGCAGGATAGCACTACGTGTTTGTTCTGGGCTCTCCGGCAATTTGGTGAGGTAGAAACCGTAACTTTTGATTACGGGCAAAGACACAGTTTGGAAATGAAAGTGGCTAAAAGCATTGCAGAAGAACTGGGCTTAAAGCATACGGTTCTGGACATGAGCCTGTTGAATCAGCTGGCGCCCAGCGCTTTGACCCGAAAAGACATGGCCATAGAAGAAAAGGAAGGGGAACCGCCTTCCACTTTTGTAGACGGAAGAAACATGCTGTTTCTTACATTTGCGGCTGTTATGGCTAAGCAGGCGGGGGCAAGGCATCTGGTTACGGGAGTATGCGAAACGGATTTTAGCGGGTATCCGGATTGCCGGGACGCTTTCATCAAGTCATTGAATGTGACACTTAATCTGGCTATGGATTATCCGTTTGTCATTCATACACCTTTAATGTGGCTAAACAAAGCCCAGACATGGGAACTGGCCGATCAGCTCGGCGCCTATGAATTTGTTAAAGAAAAAACGTTAACCTGCTATAACGGAGTTATGGGCAGCGGGTGCGGAGAGTGTCCGGCATGCAAACTTAGAAATGCGGGACTCAAGCAATATGAACAACAACTGGCGGTGAAAGGGGCTGTAATACAATGA
>PLAR00319|000001_ERICI_RS02170|queD
ATGACGCGTCCAGGTGATTTCCGTATTGTAGATAAGCTGCAGCGGGCAGGTCAGGATATTGCGTGCAGCCAGCTTCGTTATCATCATAAACGGGTGTTAGTCAGTAAAGAATTCACTTTCGACGCGTCCCATCATCTGCATGCCTATGAAGGAAAATGTAAAAATCTGCACGGGCATACCTATAAAGCGGTCTTCGGGATTAGCGGCCGCGTGAATGATATCGGCCTGATGGTGGACTTTGCTGATATCAAGGAAATTTGGAAACAGGATATCGAGCCTTATTTGGATCACCGTTATCTGAACGAAACACTCCCGGCTATGAATACAACTGCGGAGAATATGGTGGTCTGGCTGTTTGAAAAAATGGAGGAGTCTCTTCCGGACCGGATCATGGAAGAACAAGGTGCCCGGGTAGAATTCGTCCGCCTTTACGAAACACCGACCAGCTTTGCAGAGGCCAGACGGGAGTGGATCACCGGTGACTAA
>PLAR00320|000001_ERICI_RS02175|queE
GTGACTAATATTCCTGTGCTGGAAATATTCGGGCCAACAATTCAGGGAGAAGGTATGGTCATTGGCCAAAAAACGATGTTTGTACGGACAGCCGGCTGTGATTACAGATGCAGCTGGTGTGATTCCTCCTTTACGTGGGACGGAAGCGGCAAAGATCAAATCCGGATGCTGTCTCCGGAAGATATTGTGGAAGAACTGAAACGCCTTGGCGGAAAGAGATTTTCCCATGTTACGATATCAGGCGGTAATCCGGTGCTGCTTTCACAAATGGGGAAACTCGTGAGCCTTTTGCAGTCTCAAGGAATCCGTACAGCCATTGAGACCCAGGGCTCCAAGTGGCAGGACTGGCTTTTGGCTGTGGATGACGTTACTTTATCCCCTAAGCCTCCAAGTTCCGGTATGACAACCGATTGGGGCATGCTTGACAAGATTGCAGAAAAGTTACGGGGACGCATGCAAAGCCACCCCATGCAGCGGGTAAGCCTGAAAGTAGTCGTATTTGACGACATTGATTTTCAATATGCTAAACGGGTTCATCAAAGGTATCCTCTCGTACCGATGTATCTTCAGGTTGGCAACCCGGATATTTATACGGCTGATAACGCAAAACTGCTTGAGCAGCTCCTTGACCGGTATGAATGGCTTATCCGGAAAACCGTTGCATCCGGGGATTTGAATGATGTAATGGTACTTCCGCAGCTTCATGCTTTTCTTTGGGGCAATAAACGCGGTGTGTAG
>PLAR00321|000001_ERICI_RS02180|
ATGTTATTCGAAAAGGAGCGAACAGAAGTGTCTCATGAAAAAGGAATAGAGGGGCTGACTTTACTCGGAAACCAGAAGACCCAGTATCCTACCCAGTATGACCCGGGTGTTCTGGAATCCTTTGACAATAAAAAACCGGACAGGGATTACTTCGTCAAGTTCAACTGCCCTGAATTTACAAGCTTGTGCCCGATGACGGGCCAGCCTGATTTCGCTACCATCTATATCAGCTATATCCCTGATCAGAAAATGGTAGAGAGCAAATCACTCAAGCTGTACCTGTTCAGCTTCCGCAATCATGGAGATTTCCACGAGCATTGTGTGAATGTCATTATGGATGATCTGATAGAACTGATGCAGCCGAAATACATTGAAGTGTGGGGCAAATTCACTCCGCGCGGCGGTATCTCCATTGATCCTTATTGCAATTATGGAAAGCCCGGCACCAAGTATGAACAGATGGCCGAGCACCGGATGATGAACCATGATATGTATCCGGAACAAGTGGATAACAGATAA
>PLAR00322|000001_ERICI_RS02190|
ATGACACAATCATGGAAAGAACTGGCCGAATCCAAAAGAGACAGCTACATAGAAGATGCCAAGAAACTTCTGTCGATACCGAGCACACCCGACCCGGCTACGGCGGGGCCCGGAAAGCCTTTTGGCAAGGGCATTGCGGATGCGCTTGAGCACATGTTGCAACAGGCCCGCGGCGACGGGTTTAAAGCCTATAATGTCGAAGGTTATGCCGGCTGTATCGAATATGGAGAAGGGGAAGAGAGCATTGGAGTTCTTGTACATATGGATGTAGTTCCTCCAGGAGAAGGTTGGACAACCCCCCCTTTTGCTCCGGATATAAGAGGCGGCAGGTTATATGCACGGGGAGCCATTGACGACAAAGGTCCTGCTATGGCTGCCTATTACGGGCTTAAACTGGTAAAAGAAAGCGGTCTTCCTTTGTCCAAGAAGATCCGGTTTATCATCGGAACGGACGAGGAAAACAAAAGTTTATGCATGAAGCGGTTTAAAGAGCTGGACACGATGCCGGAAATCGGATTTTCCCCGGATGCGGATTTCCCGATTGTACATGCGGAGAAAGGGCAGCTGAACGTAGATTTGGTATTTAACAAGAAGACGGCCGGACAGGAGCAGGAAGAGGATCAATCGTTCACGCTTCGTTCGTTCGGATCGGGGCATGCCCGCAACATCGTTCCGGATCTGGCAGAAGCCGTGCTGCTGATTCGGGATGAGAAACAAGCGTCCCGGGTGGACAGGCAGTTTAAGCAGTTTTTAAAAGAAAAAGAAGCCGAGGGTTCTTTCGCATCCAGTGGAACAAACGAATGGACGCTCTCCGTTAAAGGTAGGGCTGCTCACGGGTCGGAACCGTACAAAGGGCGGAATGCGGCTACGCTGTTGGCTTCCTTCCTGTCCCGGTTTTCTTTTGCGGGAACAGCCAAGGCATTTCTGTGCTTCCTGGCTGAACGCTTTGAAGAAGACTACTACGGATCGGCACTTGGACTCGCCAGTAAGGACGAAATCAGCGGAAAGCTTACCGTTAACCTTGGCATGGCTTATTATAACAGCGAAGCTGACGTGCCCGGGCGGGGGGATATCCGGATTACCGTTCGTTACCCCGTTACCGGTGTAGGTCAAGAGCTCCAAAAGAGACTGGCCGATGCAGCTGCTTCCTACGGTTTTGACCTGCAGGAGGTGGAAATTGATCCTCCGCATCATGTGCCTGTTGATCATCCGATGATCCAAACGCTTCAGCGGGTCTACCAGGAGCAGACTGGTCACACACCAAGGCTTCTGGCTATTGGAGGAGGTACTTATGCAAGGGAGATGAAGAGCGGGATAGCTTTCGGACCGTTGTTTCCCGGAGCCAAAGATACGGCGCACCAGGTAGACGAGAGTGTGGGAATTGATGAGATGATCCTGTCTATGGCTATTTACGCCCAAGCCATGTATGAATTAGCTAAATAA
>PLAR00323|000001_ERICI_RS02195|
ATGAAAAAACTTATTTTAGCCGGAGTGTTGGGAGTTTCTTTGCTTGCAGGAACTAACGTGCCGGGGTTTGAGGCAGAGAAGGCAAGTGCAGCGACAGTGGATAATGAAATAAAAGAGACATGGAAGCACTATTCTCTGCGTTCCTATGAAGTTACTCCAAAGGAATCTTTCTATTTGAAAAAAGGAGAGGAGCTTGGTGTGCTTCTATCTACAGGGTATCCTATCACCTATACCGTGTATGATGCGGACAATCGTGTGATCGGTACGTATAATGCCGCCAACTTTGGCCGGATTTTTAAGGCTGAAAAAGATGGTAACATCTCGGTTCAATTCCAGGCCGGCGTCAATTCCTCATTCGTTAAGACAATGAGCTTTGCAGCTAAATTCACACTTTATAAATAA
>PLAR00324|000001_ERICI_RS02200|nhaC
ATGAAAAAAGAACCAACTTTTATACAAAGCATCATGATATTTCTTATGATCATAGGAGCTTTGTTTTTTTTCATATTCTTGTTAAAGGCAGAACCCCATATTCCCCTGCTTGTAACCCTGGTGCTGGCAGCCTTGCTGCTTGCCGTTTTCGGTTTCCGCTGGAATCAAATGGAAGAGGCTATTCTGAAAGGAATCCGCTCGGCTATTATGCCTGTTATCATTTTATCTTTAATCGGGATTCTGATAGCGGTATGGATGATGAGCGGCACAGTGCCCACTATTTTGTATTACGGGATTAAATATATATCCCCTGAATTTTTTGGGATCAGCGCGCTTTTCATTACGGTAATTATTTCAATGTTTACGGGAAGTTCATTTACAACCGTAAGTACAGTAGGTGTAGCTTTGATGGGAGTGGCCGTTACTACGGGAGTAAATCCCATGCTGGCAGCAGGTGCAATAGTATGCGGAGCTTGTTTTGGAGACAAGATGTCCCCTTTGTCGGATACAACCAACTTTGCCCCCGCCGTAACAGGAGTTTCCATTTTTACTCATATTCAAAATATGATGTATACCACAGTGCCTGCCCTGATCATTACCGCTGTCTTTTTCGCATTTGCAGGACAAAGCGAAAGTTTTGATCTTACGGCAATCCAGGGCATGCAGAAAGCCCTGACGGACAGTTTCCATATTCATTGGGGGGCCCTTCTGCCTCCGCTTGCAGTCTTATATGGCTCCTTCCGCCGTAAACCTATAATTCCTACACTGGTATTCGGAATTATGGCAGGACTGCTGGCTGCATGGCTGTTTCAGGGGCATTCGTCAGTGGCTGAGTGGTTCCGTGTAATGCAGCAGGGATATAAGGAAAATATCCCGAATGAAACAGTAGCGGCAATCGTTAACCGCGGCGGCCTGCAATCTATGATGTCGTCGACGATTTCCCTTATTCTGATTGCGCTTAGTCTAGGGGGATTGCTGCAGTATTGCGGAGTCATTCAGGCCCTGTTCCGCAAGCTGGTACAGCCTATCCGGCATCGCGGTTCCATGGTAGTGGCAGCAGGATCTTCTTCCATCGCGGTCAATCTTCTGACAGGAGAACAGTATTTGTCCATTCTGCTGCCCGGACAAATGTTTAAACAGGAGTTTAACAGTAGGGGCATCCCGGCCAAAACCCTTTCCAGGACCTTGGAAGACTGCGGTACCCTAATTAACGCAGTTATTCCCTGGGGGGTAAGCGGGACCTTCTTTGCCACCACCTTGCACGTACCGGTGATTGACTTTTTGCCCTATGCCATCTTTATATGGGTGTCCCCTCTGCTCACATTTGCTTATGCTTTATTGCCCAAGCTGAGGGATTTCACACTCTATGAACGGCAGGACAAGATCATGAGCCAGGACTCTGCGATTGGATAA
>PLAR00325|000001_ERICI_RS02205|sigW
ATGAGGTGGTCTATTTTGGAGAAGGACAAGGTCAGCCAGGAAAGGTGGGCAGCGGATCCGGATGCTTTCCGGGATTTGATGAGACAGTATGGCAGGGACGTGTGGAATTACGCTTTCTTTCTGACTAAAAGCTCTCATGTCGCGGATGATATTTCCCAAGACGTCTTTGTGCGGGCTTATACAAAGCTGCATACGTTCCGGGGGGAAAGCTCTGTGAAAACATGGCTCTTTACCATAACAAGAAACCTGGTGATGAACCATAAGCATTCGGCTTTTATTCGAAAGGTGACACTGGTTGATTTCTTTCAGCACGAACATGAGCAGAAATCTGCTGAGGAGAGATGTTTGCAGGATATGAATATCCGGGAGATTTGGAAGCTTGTACTGATGCTTCCTGATAAATATCGGGAAGTGCTGGTGCTGGATGCCAAATATGAGCTGTCCACGGCAGAAATGGCCAAGCTTCTGGGCATCTCCGAAGGAACCGTTAAATCCCGTCTGCACCGGGCGCGCGGTCTGATGAACAAAAAGGTAAAGGAGGGACAGGGTGTTGAAACGATCTAA
>PLAR00326|000001_ERICI_RS02210|
TTGAAACGATCTAAACCGGTTTGGTATGAACAGTTGCGGCAAGAAGCTTTTGAAATGGACGGATTCACGGATACCCATATCCGGAATATTGAAGAGCGGATTGCCCGGATAACAGACAAAAAGCAAGCTTCAGGTGAGACAAACAAACAATTCGGTGCTATGCTGCTGGGGGCTGCTATGGTATTGGTGCTTGGTTTGCTGCTCTTTATATTTTGGAAAACTTCTCCTAAACCGGTTCAGGATATGGCTGCCGGCCAAGCTGCAAAAGAACCGGGCATGTATGTCAAGGAAATGTCGGAGGCCGGCAGCACACCTCAGAATCAATTAAAGGAGAAATTGCATCTGGGTTTGACCGAGCCGCAACTGAAAGAGGCGATAGAGCAAGCAGGATTTACCCTGGTAAGTGAGACGGAAAGCGGCGGGGTAACGACTTACCGGATTCAAACTGACGATAATAGTGAATTGAAGAATGAAATAAGAGGGTCCCTTAAAGAAGAAGCTCAAAATGCCGCAGAAATAGACATAGAAGTGCACTTTCGAGATGGCGTGGCGGCAAGCATACGCATGTCTTACCAAAATACCGGAGGGGAACGCGTTACAACAGAGATTACCGGATAG
>PLAR00327|000001_ERICI_RS02220|
TTGGACTTATCTTTGAAATCAACATCTTCCCATGAAAAAGAACACGATTTGGACAGCCTTACCGATTTTTCATTTAATATTTCTTTTTCACCTCTTGGGAGAAGGCGATTTCCTTTTTTGAATGAAGGGGAGAATGGCGCTAAAGAACCACGGGGAAACGTATCCGCTAAAAAAGACTATCCTCCAGGCAGAAAATCTGCCTTTAGGATAGCCTACTAG
>PLAR00328|000001_ERICI_RS02225|
ATGCGGGAGGTACATACCATGTCGGGATTTTTGAAGAAAATAAAGCTGGGTGCAGAAGGGGTTGGAAAGAAAGCACAGCAAACCTTTGAAGCGAACCGTTTGAAAATACAAATTAAAGAGAAACAAAAGGAAATTGAAAAACGATATACACAGATTGGCCGGGAGGTTTATCAAGCCATCAAAGCCCAAGATGAAGGTAGAGCCAGGGGAGATGTTGATCTGCTTGGCCGCCAAATCCGCCAATTGGAAGAGGAAATCAGAGAGATGAACCACAAGATTCTGGAGTTGAATTCAGAAAAGAATTGTCCTTGCGGCAATGTAGTGCCTCTTGAAACACGATATTGTCCCAACTGCGGCCATAAATTTGAAGAGCCTGTGAAAGTGGACGAAGACAAGGAAGCTCTGCCTGATTCGGAACCCGAAGAGGAACTGGTCGAACTGAAGAGAGTTTGTCCTTCCTGCAGGACTGCCATTGATCCTGACGCCAAGTTCTGCGAGCACTGCGGCAAAATCATTTTACCCGAGGAATGA
>PLAR00329|000001_ERICI_RS02235|dadA
ATGTCTGCACAAGTTGATGCAATTATTGTTGGAGGAGGGGTCATCGGTTGTTCAGCGGCTTATTACTTGTCTTTGAAGGGACTCAAGGTCATGCTGCTGGAGAAAGGCAGAATCGGGCAGGAAGCGTCTGGTGCGGCGGCGGGCATGCTCGGAGCCCAGTCCGAGCTTACCGAGGATGGCCCGTTATGGAAGTTGGCCCGCTGCAGCCGGGATTTATTCCCGAGGCTTGCGGAGGAACTGCGTGAGCTGAGCGGCATCGACATAGCTTTGGTTCAGCGGGGTATGCTCAAAGTGGCGGTGACAGAACAGGATGCCGCCGAACTGAAGCGACTGCTGGACCTCCAGCAGCAGGCAGGGGAGGGCCTCTGCCTGCGGAGCCGCAAGCCGCTGCTCCGCTCTACTGTGGCTTCGCTGCTGGCCAGGGCGCGGGAGCTTGTTCCGGCCTTGGAAGAGGCCGAATGGGAGCGCGCATGGAGCGGTTTACGCCCGCAGACGCCGGATGGCCTGCCTTATATTGGCCCCGCTGCCGAGTATCCCGGCCTGTATGTAGCGGCTGGCCATTTCCGCAACGGAATTTTGCTTAGCCCCGTCACTGGCCGGTATATAGCAGGTCTTATTGTCGAAGAGCATACGGGGGAGGACGTTGAGTTCTGGTCCGATTTCCGCCCGGACCGCAGGTCAGGGTACGTAGAGAAGGCACTCTGA
>PLAR00330|000001_ERICI_RS02240|thiS
TTGCAGATTATGGTGAACGGTGTCGGGACGGAACTGCCGGATACGCTGCGGACAATCTCGGATCTGCTTGCCCACTTTGAACTTGGCGAAAAGATGCTTGTCGTGGAAAGAAACGGTCTTATTTTGGAAAGCGGGAATCACGATGAAACCGGGGTTTCGGACGGGGATTCCATTGAAATCGTACATTTTATAGGAGGCGGTTAA
>PLAR00331|000001_ERICI_RS02250|thiD
TTGAAAGAAAACAAGGGGAAGCATGGGGGGCCTTCACCCGTCCCAAAGGTTCTTACTATTGCGACTTCTGACAGTGGAGGAGGGGCGGGCATTCAAGTTGACCTGAAGACCTTTCAGGAACTGCAGGTATACGGGATGAGCGTCTTGGCCGCCATTACCGTTCAGAACACCATCGGAGTGAAAGAGGTCTTTTCACTTCCGCCGGAGCTAGTCCGGGCCCAGATGCAGGCTATTGAGGAAGACCTTCCTCCGGAAACTGTCAAGCTCGGCATGCTGCCCAACAGTTCTATTATGGAAACGGTATCGGGAGCACTGAGAGACTTCGGGTGGTCCCGTATAGTATTGGATCCTGTCATGGTCGCCAAAGGGGGCGCAGCCTTAATGGAGAAAGAGGCGGTAAAGACTCTCTGTACCGAATTAATCCCGCTTTGCTTCGTGATTACGCCCAATTTATCCGAAACTGCGGAAATCATTGGATCGGATGTAAGGACAATGGAGCAGCGAAAGGAAGCGGCACGCCGCATTCACGGCATGGGAGCCCGCTATGTACTGATCAAAGGGGGACACGGGGAAGAACAGGACTCCATAGACTTGCTTTACGACGGTTCAGGTTTTACGGATTATGCCTGTACCCGGATAGTTACCCGGCATAATCATGGCACGGGGTGTACGTTTGCTTCAGCGCTTGCGGCAGGGATTGCTAAAGGAATTTCGCCCGAAGAAGCCATTCATGCTGCCAAGCAATTTGTTCAAGCCGCCCTCAGTATCGAACTGGGGCTGGGACATGGACACGGGCCGACCAATCATTGGGCATATGCCCGGTTAAAGAGGGAGCACGGTTTACCTGAAGTAAAGGCAACTGCCCGGCAAAACTTTGAACAGGGAGGCGGGAAGAATCATGCAAGCTCCGGCAGGCTGGTTACCTGA
>PLAR00332|000001_ERICI_RS02255|thiE
ATGCAAGCTCCGGCAGGCTGGTTACCTGAGGCAGTAAGTGCCAGGTTGAAGCTTTACCTGGTATTGGGCAGCCCTTTTTGCAGGCATTCACCGGAAGAAGTTCTTCAGGCAGCCATCCGCGGAGGCATTACCTTGTTTCAATACCGTGAAAAAGGAAACGGGGCTCTTACGGGGAATAAGCTCGTGGAATTAGGCCGGCGTTTACGTTTTATCTGCCGCGAGAATGGCATTCCCTTTATCGTTAATGATGATCTGGAGCTTGCCCTGGAACTGGATGCAGAAGGACTTCATGTGGGTCAGGAGGATGCTGAGAAGGCCGGAGTCGCGGAATTAAGATGCCGACTGGGCCCGTCCCGTATCCTGGGGGTTTCGGCTCACAATGTGGAGGAAGCGGAGGCAGCCGTACGGGATGGAGCTGATTATTTGGGAGTAGGACCGATGTATACGACATCGAGCAAGACGGATGCATGTGAAGTGCAAGGACCTTCCTTAATCCGCAGGTTGAGGGGGGAAGGCATTTTCATGCCTATAGTGGGGATTGGCGGGATTACGGCTTCCCGTTCCGGGGACGTCATTCGGGCAGGAGCGGATGGGGTGGCTGTTATTTCATCCATTACAGGTTCCGCAGATCCGGAAAAGGAAGCCGGGCAGATTCTCGAAATGGTTCATCAAGCCCGCGGGCACGCCGGGATGCTGTAA
>PLAR00333|000001_ERICI_RS02265|
TTGTCCCGACATTCTACCCGACCGACATTGCATTCTGTTTTACTGAAAGATCTTGTGCTTGGTTTTGCAGCTGCTGTTTTTCTGCTATTTGTTTTTCTGTTAATCTCGAAAAGCCTGGCCTCTCCTTGGATTGACCGGTTTGATTCAGTGATTTCCGCCTGGGTTCAATCCTACCGGGGCGATGTGTTTAACCGTATTTTGATTGGGATTACGAAGCTGGGGAACGGAATTACCGAAACAATCGTTTTCATCATAGTTGCGGGCTATTTATGGGTAATGCACCGCCGAAGAAAAGAGGCGGCTTTGCTGTTTTGCAACTTGGCCGGCTCCTGGCTGTTGAACGAGACGCTAAAGGTGCTTTTTATCCGGGTCAGGCCGGACCGCATTTTTTTTCTGGTTGATGCTACGGGTTACAGTTTTCCAAGTGGTCATGCCATGGTTTCCTCATCCTTTTACGGCTTTATGGTCTATTTACTATGGAAACACCAGAGGAGAAAGTGGCGTGCCGCTTGGTTGATACCTTGGCTCGGGGCATTCGTTATTTTTTTGATCGGCTTCAGCCGTATCTATGTCGGGGTCCATTACCCAAGTGATGTTCTGGCAGGCTTCGCTGCAGGAGGGATTTGGCTGATCGGATGCATAGCGGCAGACAAGATTTTGCAGGAAAGGTCGTTTCGGTGA
>PLAR00334|000001_ERICI_RS02275|
TTGCGTCAAATCATAACGACCATCGCAGCAATCGTAACGACAGTGAGTGTACTCGTCCAATATATCATCGGGAAGTTTCTATTGGTTGTTTTTGTTCCAGGTACGAAAACGCATTTATATTATGCGCTGATGCCTAAGCTGCTTGTTCTGATGGTCAACATCATTTTCATAGGGGTTTTCAACATACAAAATACGTGGTTATATCTATCGACAGCCCTCATAGGAGCGCTTTTGATCATGTTCTTTATTCAATATAAAAGGAATAACTGGAAAGCTACTATCCTTTTTTCCTTGGTTTTTTTGCTAGACTCCGTATTTTCATTAGGAAAATCCATTTATTCATTATTTTAG
>PLAR00335|000001_ERICI_RS02280|btuD
GTGAACGTAGAATTTATAGATTGCACAAAACAATTCAAAGACACGCATATACTAGACAACGTGAATTTTTCCATACAACCAGGTCTTTTTCATCTGACAGGGCGAAATGGTGCAGGGAAAAGCACGCTCCTCAGAATGATTTCCGGCCTTGATAAGCAATATTCAGGACGTATTACCACCAGTGAAAAATCTACATTATATTTAACGGTTGATCCGATCGGCATCCATCCTTTTACGATTAGAGAAAACCTTGAGATCCTGTGGAATACGTTCGGCATTACGCCATCTGCAGAGCAATTCGCCAAGGTCAATGACTTTTTTGATAGCAAATTAGATGTTCCATACGGTAAAGCATCCACGGGGATGAAGGCGAAGCTTGGCTTATCTTTACTTTTTGTGAAGGATTGGGAGATTGTATTGATTGATGAAGCGATGTCAACATTGGATTCGGAAAGTGTTGAAATGCTATCTGAACGTTTAGTAGCTCTATCAGAAAGGAAAGCATCGATTATCATATATGTGTCCCACAGCATGATAAACAAAAGGTTATATGATAAATCGAGTGCTATTCATATAGAGGAAGGAGCACTTTCATGGAAAAACATCCAAAACTAA
>PLAR00336|000001_ERICI_RS02285|
ATGACGCAGCCTAAATCCAAAATTTTCCTTGTGTACTATATGATTTTTTGTATATCCGTTGTTGGTATAGGTGTTTATTTAGCATCTGTACTCGATACGGATTTATTTGGGGCGAACCCTCCAGCTTTGCAGAATGAGTTCATGTACCTTTTTTTATCGCACAACATAAAAAACTTCGTCATGTATTTATTGGCTTTTCCGATTTCGCTATTTCTCCAGTTATTCGATTTTGGAGGTTCCGCTTTTCAAATCGCAATGTCGTATCGGATTCAAGGACCTGATGCGACCATAAGCAGACTTATCCCACACGGCTTATTGGAGTTTCCGAACATGTTGTTTTATCAAGGGATGAGCCAGTATGTGCTATTTTTAGGTTTAATGAAAAAAATGATCCCTCTTTATGTGCTGTCAATAATCGTATTAATAATCGCAGCAATGCTTGAAGGTCATTTCTAA
>PLAR00337|000001_ERICI_RS02290|
ATGACACAGAGATTATTTAAATTACATGACAAAAGCATATTGGGTCATCTCAATTATATTGGGATGATTCTTTTTTCATCATTAGTTATTATAGCCCTGACTTTCTATCATGATTTGGCCCCCACCCGTTACCTAGTCTTGTATTCTTTTATTTGCATATACGTGATAGGGACAGCAAATATCAATCGTTGCATGTTACCCTATGGAAAACAAAAACCGGGCTTGGTGTATATTTCTAAGCGGCTGCTATTGAGACATTTGTTTTTTACAATCACAACAGGATATTCCTTGCAATTCCTTCTGGCTGTTTTAGTATCCGTCACATGCATGGTAGTATTGCATGAATATCTTATCGTCTTTTTAGCTTTAGGTTCAGTTGTCGTTTCGTTTTTGTCTCAACTGACATCCATATTCGTCAAGGTTATTATCAGAGTGATCTTCTTGTTACAATTGTGGTCCATTCTGGCATCTCTAATTGGCGTATCCGCCATTCTACTGGCTGTACAGTTGCTTATCATCTATTTTTACATAAGTAATTACCATCGCATCCCGCACGGGCCGTCATTCTTGAAGGGCTCTGAGAATCGACATGCCTCCGGGAGCATGTCGCAGATTTTTTTATTTTATGTAATCAATAATAAGATCCTATTAATCTTGCTTGGCGCAGTCGTATCTGTAATCATGTACTTCTGCCAACAACTATTAAATGGCGTACACGGGATTCCTGCGACGATCCTTATTTATATAAATTTCATGACGATTGTGGAAATTTTGGTTGGCTCAAAAAGGGAAGAAATCATGATCGATAAATCAAGGGTAGAAACGCTACAATCTTCTTTAATCGTTAGCCCATTTAAACGATTTAAAGCAAGCTCTATCTATTTATACTCATTAATGCTGATGGTCACCGCGGCATTGGGATTAGTCGGGATCTTCCTTAATGCTGCCGACACGACCGCGATCATCAAAAGCGTCCTGTCGATTCCATTGACCCTTCTGATAGGGGTTATCTATTACAGAAAAACGGAATTGTTGACCAGCGGCAATGAATCCAAAATATTAAAGCTGACTCTACCCATTTTAATCCTAATATTTGTCACATTTTTCACTATTGGCGCATGA
>PLAR00338|000001_ERICI_RS02295|
ATGATAAACGCAAAATCTGTAAAAAATGCAAGATCTTATGCGCTTTTATCCGCAGAACTTCTTGCCATCACAATGTTCGCTTTAACCATCGGTAACGGAGCCCTCATCGCGACTCAACTAGGTCTTAGTACGACGACATCAATAGCAATCGTCAAGTTTTTAGACGCATTCTCAACGGTCTCATATGTAATTACAATCATTGGTCTTTTCGGCGGTGTGGGAACTATTTCGTCAGCGCTTGCCGCGACTATTCTTACTATCCTTAAAAAACAAGGAAAAGCTAAAGCAGCAGCTTTCTAA
>PLAR00339|000001_ERICI_RS02300|
ATGAATTCAACTATGCTTTTTATTTTAACGGTAGTGTCTATGGCCATTTGGGTCATGGTTTCCCGAGAATCTATGCGTGAGTTAAAAGATAAAGAAAAAAATACAGGTAAAATGATGACGCTGATTGCAGCAGGTAGTTTAACTACCATATTTTTATTAGTCTCACTCTACCAAAAATTGTAG
>PLAR00340|000001_ERICI_RS02315|
ATGAAAAAACTTTTGTATAGGCAAAAGAGGAAACCCTTGACACGAACGATCAAAGCAACGTTAGCCGCGTTGGCGACATCCATCGCTTTGGTGTGGGGCGCCGCGGTGCCTGCCCATGCCTGGGTGAATCCGGGTTGGCACTACCAGTACCCATCGGAAGGTGGAACATGGAGATACGGATTCGTGGACGCCGGACTCCGTTCCGAGTACAACCACCCGACGAAGATCCACGGCTCGACGGTGCAAAGGGTCATCGACGGCAAGGTGGTAAGTACTAACAGGAGCATAGATACGGCTGCGGGGAAATACTCTCACGCCTATGTCGGAACCATAAACTCGCCGGGTCTGAAGGCTCATTACTACTACCGTACCAACTAA
>PLAR00341|000001_ERICI_RS02320|
TTGGCAGGATATCAAAAGGTATCTCCTTTCCATATGGATATATACCATGAAGGAAATTTGATATATCGTCACAAAAAAGCCCTTTATCAATCAGATCACCAGTACATCCCTGAACATTATCTGAAAATTCTGGAACGAAAGCCCCGGGCGATTATAAATGCTGCGCCCCTTAAAGGAGGGGTATTACCCCATGAACTCTCAGAGTTTATGAGCTTTGCAAGCACCGGGATAAAAACCACCAGTTGGTAA
>PLAR00342|000001_ERICI_RS02325|
ATGTTGATTGAAGCCCAGGGCGTTTCAGTAGCAATTGGTGGTCGGCCCGTGCTTGACGGTGAGACTGTTCGTTGCACGCCTGGGATCATGACAGCCCTCGTTGGTCCGAGCGGATGTGGAAAGACCACACTCTTGCACTGCCTCGGGCTGTTGCTCCCAGTGGATCAGGGACGCATCTTGATCGACGGAGACGATGTCACAAGGTACGGCACTGCGGCACGGCGTCGGTTCTGGCGTGATCACGCGGCGTTCGTACTTCAGGATTACGGCATCATGGATGAGGAGTCGGTTGCCTTCAATGTCACCATGCAGGCGAGCGTCCTGGGACGACGCGTCACGGGAAACCAGGAACGGTTGGCGCAGGTGCTCGAGCAGACGGGTCTCCAGGGTCGGGAAGGTGAGTTGGCCAGCCACCTGAGTGGGGGCGAGAAGCAGCGACTCGCGCTGGCTCGTGCCATCTACAAGGACGCTGCGATCCTGTTCGCCGATGAGCCCACCGCCTCGCTCGACGCAGCCAACCGGCGAAAGGTCATCGATCTGTTTGCGGACTTCGCCGTACACGACCGCACGGTCATTGTGTCGACGCACGACTCCGAGATGATCAACGCGTGTGGCGCCCGGCATGAGGTCGGTTCCAACAGCTCGTCACACCACTCGTCGACCAGCGATCCCGCTAGCCTAGGATGGTCCTTATGA
>PLAR00343|000001_ERICI_RS02330|
ATGAAGTCAGCCTCTAAGATCATTATCGGTATCGTTATTGGCTCACTGCTGGTAGTGGGAGCAGTTGCGCTCCTAAACGGCTGGATCCCAGTATCAAGAGACACGCACCCGCCGTGCGACCAGCTGCCGACTGTAGCGGAGGCCACTGCGGCGCTTGCCAGCCATCAAGGCCTCGCCAAGGAGATCAAAGCGCTGGGTGATGGCATTGCGGTCGAAGTGGGAAAGCCGTGTCCCGATGACCAGGACCGAGGGCTGGTCATGGTGAGCTATGCTTCGAGATCCGAGCGTGACGCCATCGCCGACCTGCTTAGCCGCCGCGACGGGTTTGGGGTTCCGGTGCATCTGGTGAAGCATTAA
>PLAR00344|000001_ERICI_RS02335|
ATGTATAAGCGTATCATAGTGGCTGTCGCGGGTGCGTTGTTTACTCTGCTTGCGCTGCTGGCGGCGATCATCACCGACCTATATGATCGAGACTTTCCGCAGGCCATTGGTGTCGAGAGCAGGCTTAGCCTCAACTTCAGCGAATCGGGCTTTTCCGTCACTGAAGCGTTTGCGACGCTGGAGGAGCTCGATGCGCGCTGGGATCTTGGTCTGGTCAAGGTAGCGCCGGACCTTGACCGCGACGGCGATGGCCAGATCTTCGTAGCACTTAACGATGGAGATCTGCCCGCCGAATTTACTTGGTTCGGCGGCGATGGTGTAGGCAAGATCGTCGGCAAGGACCGACTTGCCGCCTCCTATCCCAATGGGTTCTATCTCGTGACCGGTGAAAACGCTCACTTGGGCGAGTTCGAGGACGCGCTGAAAAGTAAAGGCGTGAAGGTTGGCCGCAGGGATGTGTCAATTTTTGACAACCTTGAATTCGTGGTGCGGGAAAGAGGATTTGCTGCCGCCGTTCTTGCGTCGTTTGCGCTGATCGCGGCGCTGGCGCTGTTCTGGTTGTCGCTGAGGGCGCGGGGGCGTGCCCTTCGGGTTCTGGGCGGGTGCCCGACCGTGCGGATCCAGGTGCAGGACCTGGCCGGGTTCGGGGGTTTGCTGCTGGTTTCGGCGGGCGCCGTAGCGCTGGCTGCGGCGGGCTATGTGGGTGTGTTTCATGGCTGGATGTACGTCGGTACCTTCCTCAAGGCGTTGGTCAGTCTGCAGGTCGCCGTCATCGCCGTATCTCTGCTCGCTGCGCTTGTCATGTCAGCCTCTGCTTGGCCGAGCGCTACCATGCTTGCCACCAGACAACCGGCGGTAAAGAGCCTGCGTTCGGCGGCGATCGTGATCCAGGCGCTAACGTTCCTCCTGGTGGTGGCTGCGGCTGGGCCTGCTTGGTCCGCATACAAACACTCATCCGCTATGGCTGCTGAAATGGCGCAGTGGAAGCAACTCGCAGACCAGGCCGCCATTGTGTTCGCGACAGACGTTGACGAGATGGACCACATGGAGCCGTTGATTGGCGAGCTGGTGAAAGATGCGGAATCGCTTGATACGGTCGCTCTTTCCTACACTTACACTCAAGAAATGTCAATGCCGGTCGATTTTGGAGAGTACTCGGCCATCTCCTTCGTGAACCAGCGTTGGCTCGATCTGGTGACCAAGGGTGCGCCACAGCCGGCTGTCACATCGGTACCTTACCACAGCATTCCAGAAGGGCTTGTCCGAATGGTTCGAGAAGAGGCTGAGCTCTTGTCGAGGAAAAAGCTTTCCGAGGAGCTGCTCGCACAGTTCCAGTTCTTGCGGCCGGTCGACGGGTTCCGGATGCCAGTAGCACAAGGAGGAGGGGGGGAAAGGCTTCACTTTATGGACGATGTTCTGCTCGTCGTCGTTCCCTCGCTCTACGACACCTATAACGATTCTTCCTTGACATCCATGATCTCGGGTAGCAACGTCGTGTTCACCGGTGTGACTGCAACGCAGCAATTGCTAGAGCGACACGGCCTAGACGTACAGGCGCTGCGTGATCGTGGTCTCAAAGGTGAACTGAAAGTTGTCTACATTGCCGAAGAGGGGATTCTCCACGCGCAGTTCGCAGCATACGTTGTGTGGTTGCAGAATCTTGCGCTGGTTGCATTGGTTGTTGCTTTCACTGTCGCTGCTGCGATCAGTGCGTTGATCACTGCACTGCTGCAGGCGAAGCGTGACTTCCCGCTGCGGGTAGCAGGCCGGTCATGGGTGCGGATCCTTCAGAGCCGCGTGGCCAAGGAATTGCTTGCTGGGCTCGGTCTCGTGGGCGCCGTTGTCGTGTTCCAAAGGCCTGATGCGATAGGGGCCGTACTTGTGGCCGCAGCGTATGGGTTGCTTGTTGTGTCGCTGAGCCATCTATTTGCTGCGCGTTGGTGTTTCGATAGTGTCAGTAGACGTCGAATTTGA
>PLAR00345|000001_ERICI_RS02360|
ATGATGGGAGTTTTTACAATGTCCAAAAGGAGTCCAACTTCTTTAGAGGTAAAGCTACGTGTCGTAAAGCGATGTCTTCAGAATGAGACAAACCCAAGTTATGAGGCGAAACAGCTGGGAATAGACAAAAACACGGTAACAGATTGGGTAAGGAAGTATAAAGCAGATGGTCTTGACGGATTAAAGGAATCCAGAGGATGTAAAGCTTACTCAGAGGATCTGCAGCTGGCTGCAATCAGAGATGTATTATCCGGTAGTCATTCTATACGAGAGGCGACAAAGAAGTATCATATTTCTAGTAAAAGTGTTTTGACGAGATGA
>PLAR00346|000001_ERICI_RS02365|
ATGAGCCGTCAAGAAATAGAACAACAAATCATCGAGAACTATCAGAAAGAAGAAAAAATGATGATTCTATTATTTGCCCAATGGTGCATCAACCATGATCTCGATCCCGTGCAGCTATATAAAGAAGCCTATCCCACACAAGGTGTTAATCAAGCTCTTCAGGAGGCTATAGAGTTAACCGTACCAAAAGAAGAAGCCGGAGAAATTGCTGACGAGACTCTGTTAGGGGTCTTATCCCTGTTTGGAAATGAGGACCTGGCCTTCATCGCGAACAGAGAAATAGCCAACCGGTCCAAAACAAAATAA
>PLAR00347|000001_ERICI_RS02370|
ATGAAGCGTTACACCAATATGGATGACAAAGCAACGCCCACTTCATGGAAAGATATAAGAAGATGGCGTAAAGAACGGCGTTCCAAAATAAAAGATATGTCGTATGTGGTGGAGCAGGCTCCGGTTAAGGCAATCTCATACTTGCGACATAATCAAACAGAAACAACGCTGACCTGGATAGGCCACTCCACTTTTCTGCTGCAAATGAACGGTTTACATATTTTGACTGACCCTGTTTGGGCCAGGACAATGGGAGTTGCCTCCCGTTTAACTGAACCCGGACTTGCTATCCGTGAGCTGCCCCCCATTGATGTAGTATTGCTGTCCCATTCCCATTATGATCATTTACATATAGGGTCCTTACGAAAACTTCCCGGAAATCCCAAATTGCTTGTTCCTGAAGGATTGGCCAAAAAATTAAAAAGGAAAGGCCTCCAAAATGTAGAAGAGTACGGGTGGTGGGAACATACGGAGATTCAGGAAGTCCAGTTTCATTTTGTTCCGGCCCAGCACTGGACAAGACGGACGCTGCTGGACACGAATACATCCCATTGGGGAGGATGGATAATCCAGAAGGGAGAGAACGGGCAGGGAGACACCATTTATTTTGCCGGTGACAGCGGATATTTCCATGCCTTTCAGCAAATTGGCAGTCAGTTTGATATCCAGTATGCGTTGATGCCCATTGGTGCATATGAACCGGAATGGATTATGTCCACTCAGCACGTTAGTCCTGAAGAAGCGATACAGGCGTTTTTGGATGTGCGGGGGCGGGTATTCATTCCCATGCATTATGGAGCCTTCCGGCTTGCGGACGATACGGTGAAAGAAGCCCTGGACCGGTTAACGGCTGAATGGGGGCGCAGGGAGATGAAGAAAAAATATGGGCTGCGTATTCTGAAACTGGGTGAAACTCTAAGGCATACGGTAGAACAGAAGGGTAAGAACGGAACCCGTACAGAAGGGGAAAAAAACGGACAGATTGAATGA
>PLAR00348|000001_ERICI_RS02375|
ATGAAAATTGTTTCAATCGAACCCACCCCAAGCCCAAACTCAATGAAACTCAATCTGGATACTGCTCTTCCTAAGGGCAAAATGTATTCCTTCACAAGGGAAGAACGAAATTCTGCCCCGGGCTATATTCGCCGGCTTCTAGATATTCCTGATGTAAAAAGCGTCTTCCAGGTCACCGATTTTATCGCACTGGACCGGACACCAAAGGGGGATTGGAAGCAGATCCTGGCCGCGGCCCGGGAAGTTTTCGGCGAATCCGGGGTATCAGTTGAAGATGCAGCCGCTCAGGATAGCGGATATGGCGAAGTAACCGTAAAGCTGCAGGTATTCCGCGGTATTCCAATCCAGGTTCGCGTAAATAATGATGCGGAAGAGAAACGGGCTTCAATGCCGCAGCGATTCTCAGATGCCACTATGAAGGCGACTGCCTCCTCCCCGCTTCTTCTGAAAGAACGGAAGCTGGAAGACCTTGGCGTACGCTACGGAGAGCTTGACGAAGTGCTAAACGAGGTAATTCAAGAAGTAGACGCCTCATTAGATGATGACCTGCTGGCCAAACTTGTAGAACAAGCCTCCAGCGCCACTTATGAGGCATCCCAGTCTCAGGAAGTCATTAAGGCGGCCAAGCTGTCAAACGAGGAAATTGCCGGGCAGTTAAAGGACGCTGATTGGAAAAAGCGATACGCGGCCTTGCAGAGCGTTGAACCTTCTCTCGAAACGCTGCCTCTCCTCATAGAGGCCCTTAATGATGAGAATACATCCATCCGGCGCCTTGCCACCGTATTTCTGGGTGACATTAAAGAGCCTGAAGTACTGCCTCATCTGTACCGTACGCTTGAAGACCGTACTGCGGCCGTCCGCCGAACCGCCGGCGATACGCTATCGGATATCGGTAATCCCGCCGCGATTCCGGCCATGATTAAAGCGCTTAAGGATAAGAACAAACTGGTCCGCTGGCGTGCTGCCCGTTTCCTGTACGAAGTCGGGGATGAAAGTGCCGTGCCGGCTTTGAAGGAAGCTGCTGGCGACCCTGAATTTGAAGTCAGCCTGCAGGTTCAGATTGCTCTTGAACGTATTGAAGGCGGACATGAGGCGGAGGGAACGGTCTGGCAGCAAATGACCCGCCGTAACGATTAA
>PLAR00349|000001_ERICI_RS02385|gmk
ATGGAATGGAAAGGAAAAGAAATGATTTTTGTATTCACCGGCCCTCATGGTGCAGGACGCAAGACGGTTGCCGAGATGGCGGGAGATACGCTCGGTATAAAGAAGGTGCTCTCTTATACCACCAGGCCTCCGAAGAAAACTGAAGTTGACGGTCAGGATTATCATTTCGTCTCCCGGGAAAAGTTCTTGGAAGATCAGCATCTCGGGAAGTTTGTGGAAGTACGTGGAATCAACGGTCATTTATACGGCATGCAAGGTGCAGATGTAGAGCTTATGCTGCAGTCAGCAGGAAGCATTTATCTTATCCTGGACCGTTATGGATCGGATACACTGAAGAAAATTTACGGTGACAAACTGGTACGTATTTTCATTTATGCAGACCGAAATCACGTAATTGAACGCTTAGCCAAAAGCGGTGACTCGGAAGAAATGATCACACGATACATGGCGCATTACGAGGATGAGATGGCCTATAAGCCCCAGTGTGAATACAGCTTTGAAAATATTGACCTTGCCCATACTATTTTTGATTTAACAAAAGCGCTTGATCGTTACTTGGAGCGAAACTTGCTCGAATTAGACTGA
>PLAR00350|000001_ERICI_RS02390|"coxB,ctaC"
ATGAGTCGATGGAAAATGTTAAAGCGTCTGATCCCCCTATTTGCGGTGATGACGTTCCTCTTATCGGGTTGCGGTGACCCGACCATGTCCGCTTTGAAGCCGAAAGGACCCGTTGCTCAAGAACAATACTATTTGATGCTGATCAGTATTTCGATCATGGTTCTTGTTATCGTTGTGGTGTTCGCGCTTTATTTGTACGTCATTATACGATTCCGCAAACGCAAAGGACAAGAGGATATCATTCCTAAACAGGTGGAAGGTAACCACATCCTAGAAATTGTCTGGACAGTAATACCGATCGTTCTCCTTATTATTCTTGCTGTTCCTACCATCAATTACACATTCAAACATTCCGCTAACAACTTAGACAACAAAGATGCTATTCAAGTTAAAGTGACAGCCAGCCAGTTCTGGTGGAAATTCGAATATCCTGAATTGGGGATCAAAACGGCACAGGATCTTGTCATCCCGGTCGGAAAGAAAATCGCTTTTGAAATCGTTTCAAATGACGTGGTGCATTCCTTCTGGATACCGTCTCTCGGCGGTAAAATAGATGCCAACCCCAGCGATTTGAAAACAGTATATACGCTGCAAGCCGATGAAGCAGGCGTTTACAAAGGGAAGTGTGCGGAACTTTGCGGACCGTCCCATGCGCTGATGGACTTTAAAGTAGATGCCAGGTCGGAGGAAGACTTCAACGCTTGGGTACAGAAGATGAAAACTCCGGTGGCTACCGTTGCTGCGGACGCCCAAAAAGGGGAAGAAATCTTCAAAAGCAAATGCTTGTCATGCCACGCGGTGGAAGCGGATAAGGACGGTATGGGACCTAACCTGAAAGGGTTTGCAGACCGCCAAATGGTAGCAGGAGTGCTTGAACATAACGAAAAGAACTTAAAAGATTGGATCAAAGACCCCGTTACTGAGAAAATGGGCACCAAAATGCCGACTATTCCTCTTCAGGATCAAGAGATTGATGAGCTCGTGAAATACTTGAATACACTTAAGTAA
>PLAR00351|000001_ERICI_RS02400|caaD
ATGAGCGGTTCAAATGAAGTCTCTTCTCAGAGCAGACGCCATAAGCATGAAGGCCCAAGAAACCATATCATCTCCTACATCATTTCGTTGTTGCTTACTATGCTGGCTTTTGCGGCTGTCCTTTACGGCGGGTTAGATAAAACCTTTCTCTACCTGTTTCTGTTGCTTCTGGGTGTTGTTCAAGTGATTTTCCAGCTTGTTTACTGGATGCATATGAAAGAGAAAGGTCATGTGCTTCCTATTATCAGCCTTATCTTCGGTGTTGTTGTAATGCTGACTGCAGTGGCCGCTGCTGTATTATGGACTTGGATATAA
>PLAR00352|000001_ERICI_RS02405|
ATGGGTGGCAACACCGTCAGTATATTTCAGCTATGGAGTCCGGCTGTCCTGGTTACCGCCATTGCTGCTGGCTGGTTGTATACAAAGATAACGGGATCATGGAGTGAAAAGTTTCGCGATGCTGAACCCGTTCCGGTCAATATGAAGCGAAATTTTTATTTGGGGCTGATCTTGTTTTTTGTTTCGGAGGGGACGCCTCTAGGTTATTTGGGGCACAATTACATGTTCAGTGCGCATATGACGCAAATGTCCCTGAACTATTTGATCATTCCTCCGCTTATTTTGACAGGTCTGCCGGCTTGGGTGATCCGGCCTATCATTGAAATGAAGGGAATCAGAGGGTGCATGAAACTGTTTACTCACCCGATTGTCGCGGTACTGCTGTTTAATCTTTTCTTCTCGTTTTATCATATCCCGTTCATCATGAATACCTTGATGGCGAATGACCTGCTTCTGTTCTTGTATCATACATTGCTTGTGGTCACTTCCTTTACGATGTGGTTTCCGGTATTTTGCCCGGTTCCGGAATGGGACCGAATCACGTCGTTGCAGAAGATCGCATTTGTGGCGGTCAATGGGGTTCTGCTGACGCCTGCCTGTGCGCTGATTATTTTCGCCCAGACGCCTCTGTATGAGATGTACCTGAATGTAATTGTACCTTTCCCGTATCTGTCTTTACTCGATGATCAGCAGCTGGGCGGTGTGATTATGAAGATTATGCAGGAGATTACGTATGGTATTGCCATTGGCATTATTTTCTTTAAATGGTTCCGTACAGAGCGTTCCAAGAATCCGGATCTGCAGATGGATGCTCCGATGGAGCCTCAGGAAAACAATTCCCTTCAACCCTCAGCTTTTTTAAAATAG
>PLAR00353|000001_ERICI_RS02415|btuD
ATGACAACAGCATTATTGGCAGATGGAATCAGCAAACAATACGGAAGTACCACAGCCGTGAATCATTTGGAACTCCAGGTGAAACGGGGTGAAATCTTTGGCCTGCTCGGAGGTAACGGTGCGGGTAAAACGACGACGATGCGGATGGTGCTAGGATTAATCTATCCCGATGGAGGCCGAATTGTATGGGACGGGAAGGAACGCCATCCCCGGCTTAGCAAGCTGATGGGTTACCTGCCCGAGGAACGGGGACTTTATCCCAAAGTAAGGGTAAGTGAGCAGTTAATCTACCTGACCCAGCTTAGAGGTCTGAAAGCGAAAGAGGCAGACCGCAACTTGAAAAAATGGCTGGAACGTTTCGGTGTACCGGAATATTACGACAAGCGTGTAGAAGAGCTGTCAAAAGGGAACCAGCAAAAAATCCAGTTTATCGCGTCTATTATTCATGATCCCCAAATCCTGCTGATGGATGAACCGTTCAGCGGATTAGATCCTGTTAATGTGGAACTGCTCAAGGATACGGTGAAAGAGCTGAGAAACGAGGGCAAGTCCATTCTGTTCTCCAGTCACCGCATGGATCACGTGGAGGAACTGTGTGAAAACATTTGTATTTTGCATAAATCTAATACCGTCCTAAAGGGAAACCTCAAACAAATTAAGCAGACATTCCCGAAAGAGAAAGTTGTTCTGGAAACAACCGGTCAAGTAACAGGTTTGGAGCAGCTTTCAGGTGTAGAGCAAGTTGGCTGTGACAATGGGCGTTATATGATCCGCATTAAAGACGAGGGAGCAGCCCCGGGGATTCTTGAACATGCTATGAAGCAGGCGATTATCCACCGTTTTCAGGTAATGGAGCCGACGCTCAACGAAATCTTCATCCAAAAGGTAGGTGTCAGCCATGAATGA
>PLAR00354|000001_ERICI_RS02420|yhaP
ATGAATGAGATTATGACGATTATCAAATTCACTATTTCAAGCCGTTTCCGCATGAAGTCCTTCAAAGTCATGACATTGTTGTTTGTCATTTTAATTACCATCGGAGCTAATGTTCCTTATCTGATTAAACAATTTTCATCTGGAAGTGATAAGGCTACAGAGGTGGGGATTGTAGCGGATGAAGCGAAATTAGGAGAAAAGTTAACCCCAATCCTGACTAAATATCCCGGTGAAGTCAAGTTCGTTCCTGTACAGGGAGGAGAAGAGAAAGCCAAGTCTCTATTGAAGCATAAAGAGCTTGAAGGGTATCTTGTTCTAAAAGACGGAAACAGTGCAGATTTTCCCGATGTAATCTATAAAGACCAGAGAACCACGCCGGATACGAGTATGAAGCTTAAGCTTCATACCATTTTACAGACGGTCAAAAGCAACTATATTCTTAGCGAAGCGGGACTGACAGAGAGCCAGCTGAACGCTATTCAATCTCCGGTTCATATCGAGACAGAGCAGGTCAATGCATCCGATCAAGAAGCAGGGAAGACTCAGGGCGAGCAGGCCATTGCCTATATTTTTGTATATGCCATTAACTTCCTGCTTTATATGAGTATACTTGGTTACGGACAAATGGTCGCTACTGAGATTACAGCCGAGAAAAGTTCCCGTGTCATGGAAATTCTCATTACCAGTGTGTCCCCGCTTAAACAAATGTTCGGTAAGATCTTTGGAATATGTATACTGGGACTGGTTCAGATCTTATTATGCGTGATAACGGTATTTGCTAACCTGATGCTGCCTTGGAACAGGGAGTTGCTATCCGGTTTGAACCTTAGTTTCAGAGATCTGCCAATCGATCTGATTATCTATTTCGTTATTTTCTATCTGGCTGGCTTTTTTATCTACGCAACCATGTATGCGGCTGTCGGCTCCATGGTTAGCCGTACGGAGGAATTGGGCCAGGCGGTTATGCCTGTGATGTTCCTGGTGATTATCTCGTTCTTCATAGCTTCATTTGGTATGCAGAATCCGAATTCAACTTTGGTAACGGTAATGTCCTTTATTCCTTTCTTCTCACCGCTGATCATGTTCCTGAGAATTGGGCTCAGTGATCCCGCCTTGTGGGAAATCCTCATATCAATTGGCATCATGTTCGCGTCCATCGGGATTCTTGCCTGGTTATCCGCAAAAATTTATCGTGCCGGAGTCCTGATGTACGGCAAGCGCCCGTCCTTTAAAGAATTACGCAAAGCGATGAAGTCGTTTAATGCATGA
>PLAR00355|000001_ERICI_RS02425|
ATGAAAACAATTTTGGAAAAAGAAGAAGAGTTTTTACATCCGCTAGAGGATAATTTAGAGACGTTACTGAATAATATAGCTTTTCTCCAAAAACAAATTAAAGGCCGTAATTATCTTAATCCCAAATTTGCTTCAGAGCCATTTCTTTACAAAGAGGATTTGGCAAAGAGCCATGTACCCGAAAAGGGGAAAAGTACGGAAGAAGTCTTTAAGACACTTTCTGAAATGTTCGAAGGAAGCATTCGCCCGCAGTCTCCGTATGCCCTTTTTAATATGGTACCGTCCCCGTTGTTAGATACAGTAGCTGCAGCGGCAATGACGCAACTATATAATATAAATAGTCTAATGGATGCTTTTGGCGGAAAAGCTATATTGTTTGAACAGCGCATAGCAAGGGCTGTTGGCCGTCTAGTAGGCTGGGAGCAATCATACGGGGTTTCTTGTAATGGCGGAAAGCTAACCCTTTTTTATGCTATAAAATCAGCAATTGCTAAGATTGCCCCTGACTCCGGACGCGAGGGGGTTCCCAAAGATCTCGTTGTTATAACCAATGAGGGGGCGCATTATTGTGTTGAACACGTTTGTTCCATACTTGGGTTAGGGGCGAATCAATGTATCCGGATTGGAAGCAAAGAAGATTGGAGTATGGATGTAACTGAGTTAAAGCAGGTTATGCTGAAGCAATTAGCCCAAGGTAAACGCATTGCAGCCATCGTCTGCTGTGGCGGAACGACCATTAACTTTGCTTGTGATGATGCCAATGAAGTTTATGAATGTGTAGAACAGATCTTTGAAGAAACGGAACAAACGTACTTTCCATATTTTCATCTGGATAGTGTTATCGGCTGGTTATGGTTTCATTTTATGGGATTAAGTGAAATAGAGTGGGAACAACGGATTGTAAACCCTGAAATTCGTTTTAAAATCAAACGCGCGGCAGAAAAAATGAAAGGGGTTTCCCGCTTTGATTCATTTGGCGTAGATATGCATAAAAATGGCTTATGCCCCTATGCAACAAGCTTCTTTATTTCAAAAACAGAAGAATGTTTTAACCGCCTGAATGAAGGTACATATACTTATAGAGAAAAAGATTTTGAGTTTGGGAATTTTCGCGCATACCGATATACGATTGAAAACTCCCGGCCGGCCACAGGCATTGCTGCTGCATGGGTGGCAATGAACCGATTGGGGAAAAGAGGATTTCAAGAGTATTTAATCCGGCTGCATACACTAAGCTTACTGTTTAAAAAAGAACTTCAAACTATAAGCGGAGTGTCTGTTATCAATACCGTTTCACTTGGATGGGAAATAGTGTTCACCATTTCATTCAACCGGATTCAATTAGACACTTTTTATGATGAGTCTGACGAGATTGCCAAAGCGTTCATTCAATATTGCTGGAATGAAACTAACAAAGGGCGGGAGATCCCACTAATTAGCATTGTACCGGAGTATAAAGTATGCCCGGGGGATAGATTGAAAACGGCTTTCTTGCTATATCCGATGTCCCTATTTTCAGAGGAAAAAGTAGAGGAAATTGTACGGGCATTAGCATCCTGTATCTATGAATTTGAAATGAAAGTGGTAGAGAGGGAAACTCCAATCAGTGATGCACCTTTGGAAAAACCAATCCGCTGA
>PLAR00356|000001_ERICI_RS02430|bmr3
ATGTTCCGGAAACGGCTGTTTGCCGCCAGCAATATCGTCGGTTTCCTTACCGGTGGAGCCTTTATTGTCGCGACCATTTACATCCCCATCTTCATACAGGGCGTGATGGGCGGTTCCGCTACAAATTCAGGACTGCTTCTGCTTCCAATGATGCTTGGTACGACGGTAGCCGCACAAATGGGCGGATTTCTTTCGAGTAAAATGAGCTACCGCAATATTATGCTGATTTTCGGTGTGATCTTCATCGGCGGAATATTCCTTTTGACCACCTTAACACCGGAATCAACCCGTACTACCGTTACTCTGTACATGATTGTTACCGGCCTAGGAATCGGGGCATCCTTCTCCGTACTCGGAATGTCCGCTATTCATAGTTTCGATGCAACCCAGCGGGGATCTGCGAGCTCTACCATGGCCTTCCTGCGGTCTCTAGGCATGGCGATCGGGATAACGGTCTATGGTATTATTCAACGAAACGGCATGACAAGTAAAATCAACGATACCTTTGCCAGTATGGGATGTGCGCCGCAGGGCATGACGTCTGACGACCCGCGCGCAATCTTATCCGAACAGGCACGGGCCAGCATTCCCGGACCGGTCCTGGACAAAATAACGTCTGCCCTCTCCTCTTCCATTGTCCAGACTTTCGTATGGGCACTTATTCCTGCCGTACTGGCCCTGCTGTTTACGTTTATGATGGGTAAGGAACGTATGGCTTTGCCTGGAAAAAGCGGGAAACCGGATCATGCAGCTGCTATCAAGACTGGTAAACCTGAGATTACCCTGAACGAAAAATAA
>PLAR00357|000001_ERICI_RS02435|
TTGGAACGAAATGATCGGGTCGGCAGCTATCTGGCAGCCGATCCCAGGGTTGATTTTATTTCATGGAAAGAAAAAGATTGGATTTATGCTGTTCAAGGGCAAACAGCAAAAGAGCTCAGGTTTAAAACAAATGGAGATTTAACCGATCCTTATAGGCAGAAGTGGGCAGTAGAGGGGAACTTAGGGGTATTGGATTTAAACACTGATCCATCTAAGGGATCATTGGGTTACGGACAATACCCGGATGCATTACAGCGTTTATCGGGTGCTTTAAATTCTCACCAGGGGGAATTTTTGGTTGTAACCGCAAAGCCGGGGTATGAACTGGCAGACAGAAGTTCACCGAAACACAAAGGCGGTGGAGGCCACGGTTCTATCCGTCAACAAGAGTCGCTGATCCCCTTAATCATATGCGGAACAGATCAAAAGCCGCAGTATTTACGAATTATTGATTTAAAACCTTTTATATTGAAGCTTTTGAAATAG
>PLAR00358|000001_ERICI_RS02445|patB
ATGCAATACGATTTTGATCAGCTTATCCATCGAAAGCAAACAGCTTCAAAAAAGTGGGACGGACTCAAAGAGGTGTTTGGTGAAAGCGATCTGCTGCCAATGTGGGTTGCCGATATGGATTTTAAATCCCCTTTGCCTGTTATTGAAAAAATGATTCAGCGGGCCAACCATGGAATCTTCGGCTATAACCTCAGACCCGATTCCTATTACGATACTATCGTCCAATGGATGTCAGACAAGCATCAATGGTCCATCCGGAGAGACTGGATCTGCTACAGCCCCGGAGTTATGACGGCAATCAGTCTAATTATCTCCCATTTCTCTGAACCCTGGGATTCCATTCTTATTCAGCCTCCTGTGTATGCTCCTTTTTCACAAGTTATTAAGAGAAACAACCGCAAGCTGGTGACCAGTCCATTGCGATATGACAACGGCCGCTACCTGATAGATTTTGATGATCTGCAAAAGAAACTGGATAAGGGAGTTAAAATCTTCCTTCTTTGCAGTCCGCATAATCCTGTTGGGCGGGTTTGGACCAAAGATGAGCTTAAACAAGTTGGCGAAATGTGTCTGAAAAGAAATGTCCTGGTCATTTCTGATGAAATCCACGCCGATCTTGTTTATCCCGGCAACAGCCATACTCCTTTTGGTTCAATTTCAAAGGAATTTTCCGGCCGTTCTTTTGTATGCACATCACCGAGCAAAACGTTCAATTTGCCCGGGATTCAAACTGCGAATATTATCATCCCGGATCGGGATTTGCGGGAGAAATTTGAAACTGCTGCCGGCAACTATTATCTCGAAGCCAGCAATACGTTTGGAGTGGTTGCAACAGAAGCTGCCTATAGGGAAGGGGCTGAGTGGCTGGAACAATGTCTTGCCTATGTGAAACAAAACCTGGAATTCCTTAAGGATTATATAAATCAACACATTCCGGAGATCCGGGTAACCGAATCAGAAGGAACCTACCTGGCTTGGCTGGATTGCCGCGGATTACATATAGACGGTAAAAACCTCGAAAATTTGATGATCCGGCAGGCTAAAGTAGCAGTAGTATCCGGATATACATTCGGGTCTGAGAGAGAAGGGTTTATCCGGATTAACCTGGCTGCCCCACGGGCTCTTTTGAAAGAGGGATTGGATAGAATAAACAGGGCAATCAAGGAAAAATGCTGCTGA
>PLAR00359|000001_ERICI_RS02450|pgdA
ATGAAAAAAATCCTTTTGTTCGCCGTAATGATGGCTTTCTGCTGTACAATCGTATACGGTGCACCCTTGGAAACCGGTACAACCCAGCCTGCAGCACCAATGCCCGCTCTTGAAGGGGGGCATGCCAAAGAGCGTACACCGCCGAGTCCGTTGACGCTTGAAGAGCTGCATAAAAAATACCCGACGTATTTCCGTGTAAGCGGGTCTCCCGATAAACGGGAAGTGGCCTTAACATTTGATGACGTACCGGATCCCCGGTACACTTCCAAAATCTTGGATATACTGAAACAATATGACGTGAAGGCAACCTTTTTTGTAGTGGGTAACCGTGCCAAGCAGTACCCGAATCTTGTGAAAAGAATGGTAAATGAAGGGCATCTCGTCGGAAATCACTCGTATGATCATCCCAATTTCGTGAAACTGTCCGATGCGGCTTTCCATGATCAGGTCAAAAAAACACAGGCGGTCCTGAAATCACTTATCGGTTATGAACCTGCCTTGATTCGCCCTCCTTATGGCAATGTGACAGAGGAGCAGGTAAAATGGCTGGCCAGCCAAAAGATGTATATCATCTTCTGGAATGTGGATTCCCTGGACTGGAAAGGGCTCACAGCCGACCAAATTGTAACCAATGTCCTGGGCCATGCAAGGCCGGGTTCTATTATTCTTCAACATGGCGGGGGAGGCGTCGGGGAGGACCTCTCGGGGTCAGTCGAGGCTCTGCCCAGAATCATTGAAGGTTTCCGCAAGGAAGGAATTAAAATGACGACCGTGCCTGATCTGCTGGACATACCTGCGAAGAAATAA
>PLAR00360|000001_ERICI_RS02455|
ATGAATCAACAAACAAGACTTCAGGCTTTATCGGCTTTTCTGAAAGCTCAACGGGCCAAACTTACTCCCCAATCCGTCGGATTGCCAGCCGGAACCCGGCGCCGGACTCCCGGGCTTCGGAGGGAGGAAGTTGCCCAGCTGGCTGGAGTAAGTGCAACATGGTATACCTGGCTGGAGCAGGGCCGGGATATCCGGGTATCCGCATCCGTCCTGGATAATGTGGCATCCGCCTTACAATTAACGCTGGATGAACGTAAATATTTGTATGCCCTTGCCCTTGAAACGGGGGCAGGGATTACCCATCCCAGAGAAGAACAGCCCGAAATTAGCCCGTCTTTGCAAAGAATCCTGCAAGAGTTGAGGTTCTGTCCCACTATCATCTCCGATAGGAAGTGCCAGATTGTCGGATGGAATCAGGCCGCCTCTCAGGTCTTTTTGGACTTTCAACAAATTCCACCTGAGCAACGGAACATGATTCGGCTTTTGTTTACACGGAAAGAATTCAGGAGATTAGCGGTAAATTGGGAGGATTTTGTCGAAGGGTTCCTGGCCATTTTTCGCGCTTACTACGGCCAATATGTTGAAGACGAATGGTATGAACAATTCCTTAAGGAAATGAAAGAGCAGCATCGGGATTTCACACAGCTTTGGGAACAAAGCCGGGTCAGTTCAGCCCCGGAAGTGGTCATCGAATTCCGCCACGCCAGGGCCGGCAAGATGCAGTTCCATCTTACTTCCTTACAGGTACAGGGAAATGCCGATTTACGATGCAGCATTTATACGCCGGACCCGGATTCACCGACGGAAACGAAACTGCGCCAGCTTCTGGGGTAG
>PLAR00361|000001_ERICI_RS02460|fabF
ATGGAAAGAGTTGTGATAACGGGAATGGGGGTTGTTTCTCCCCTGGGAAATGATGCGGATACGTTCTGGAACGGACTGATTCAAAGAAAATCCGGGATCACTCTAATTGATACATTTGATCCTTCGGAATACAAAACGAAAATAGCCGGCCTTGTCCGGGATTTTGATCCGGATGCCCGGTTTGGACGCAAGGAGGCAAGACGAATGGACCGGTTCTGCCAGTTTGCTCTGGCAGCTGCCGAAGAGGCTATGGAGGATTCGGGTCTTATGCCCGGCCAGGCGGACCCGGAACGGATGGGCGTCTATGTAGGTTCAGGGATTGGAGGCATCCAAACTTTGCTTCAGCAGTATAATATGCTGCAAGAGCGGGGACCGGGACGTGTAAGTCCGACACTGGTCCCGATGATGATCTCCAACATGGCCGCAGCCATGATCAGTATCCGGTATGGAGCATTAGGCCCTGCCTTATCACCCGTTACCGCTTGCTCTATCGGCAATACGGCCATCGGGGAGGCTTTCCGACTGATCCGGTCCGGCGGAGCGGATGTCATGTTAGTAGGCGGCGCTGAAGCGGCCATTACCGGGATTTCCCTGGCCAGCTTCGGCAATGCCATCGCTCTATCCACCCGCAATGAAGATCCTGCCGGAGCCAGCCGGCCGTTCGATGCGGGACGAGACGGTTTTGTCATGGCTGAAGGGGCCGGTATACTGGTGCTCGAATCCCTTTCCCATGCTCTGAGGCGGAATGCCAGAATCTATACGGAGGTGATCGGCTATGGTGCCAGTTCCGACGCTTATCACATGGTAGCCACCCTGACGGAAGGTACAGGAGCATATCAAGCCATGAAATCGGCCCTTCGGGAAGCGGACATTTCCCCTGAAGATGTGGATGTCATAAGTGCCCATGCTACAAGCACGGAAATTGGGGACCGTTCGGAAACGGCCGCAATCAAAAAACTGTTCGGAGAACAGGCCAGCCGCATTCCCGTTACCGCGAATAAATCCATGACCGGCCATATGTTGGGAGCTGCGGGAGGAGTGGAAGCTATCGCTTTGGCCAGAAGCCTGAAGGAAGGAATCATTCCCCCGACAATAAACCAGGAACAGGCGGACCCGGCTTGTGACCTGGACTATGTCGCGAATGAAGCACGCAAGGCCAAGCTAAAAATCGGCATATCCAATTCGTTCGGTTTTGGCGGACATAATGCCGTCATTGTTTTAAAAGCTTTTGGTGATTGA
>PLAR00362|000001_ERICI_RS02465|maa
ATGAGAACAGAGAAGGATAAAATGTTAAATGGCGAACTTTACTTTGCCTCGGATCCTGAACTTGCCGAAGAAAGAAAGCGTGCAAGGAAGTTAATAAGGCTGTTTAATCAATCCGTGGAAACGGATGAGGAGATCCGTACTGCTCTACTCCGGGAATTATTCGGCTCGGTAGGCAAAAGAATAAACATAGAACCGTCGTTCCGCTGTGATTACGGATATAACATTCATGTAGGAGACGACTTTTATGAGAATTTTGATTGTGTCATCCTGGATGTCTGCAAAGTAAGCATTGGAAATCATTGTTTTATGGCGCCGGGTGTACATATCTATACGGCTACACATCCTCTGGAGGCAGAGGTACGAAACACCGGGGCCGAGTCCGGAAAGCCCGTAACAATCGGGAATAGTGTATGGATTGGCGGCCGAGCCGTCATTAATCCGGGAGTTACCATAGGCGATAATGTAGTTGTGGCTTCCGGAGCTGTTGTAACCAAAGACGTACCCGATAATGTGGTGGTAGGAGCAAATCCGGCACGTATTCTTAAATCGCTGGAGAGAAATCCATCATAA
>PLAR00363|000001_ERICI_RS02470|
ATGTTGAATGATCTTTTTGAAGATTTCTATATGAAACTTACGATGAGTTTTTATAAAAATGCATCTCAAAACCAAACTGTAGACATTGAAAATATAAGTGCCGTAGAAATGTCATGTCTCGAAGTTGTTTATTTTCTAAAAAATCCTACCTATAGCGAACTCGCAGAGTTTCTTAATATATCACAGCCGAACGCAACTTATAGAATTAACAAGTTGATTAAAAAAGGATACCTTGAAAAATTCAATGACAAAAAGGATAAACGTGTATATTACCTTCAAGTAACAGATAAATTTATGAAGTATTACTGTCTTAATGATAATTATATTAATAATGTAATAGCAAACTTGAAGAAAAGATGTACTGCTGATGAATTACAGCAATTTGAAAAGATGTTGAAAATACTAACCAAAGAAGTTATGGAGTGA
>PLAR00364|000001_ERICI_RS02480|
ATGCTATTTTATTTATTGCGTGGGGATTTTGGAGACCGTAAAACAGCCTTGAGAATTAGAAATGAACATATTGAGGTAGATAAATTAGGAGAAACGACTGATAGGCCATTTGATAGTGAAGTCAATTTATTTATTATAAGTCCAGAACTTCGTGGTATGGGGTATGGAAAAAAATTGATGGACCGATATATAGAATTCTGTAAAGAAAATGAACTTCATAGTACATTTTTATGGACAGATATCGGATGTTCTTATAACTTTTATGAAAAATACGGTTTCAAACTATATAAACAATTTTTCCATGATTGTTTAACCGAAAGTAATAAAAAACAACCTAATGGAATGATCTATTATTTAGAGATTGAATAG
>PLAR00365|000001_ERICI_RS02485|tusA
ATGTCAATTGATTACACATTAGATCTAAGAGGGGAATCTTGTCCGTATCCGGTAATCTATACATTGGAAACATTACGCGATATGAAAAAGGGCGAACTGCTTCAAATCATCGCCGACTGCCCGGCAGCCTTCCGAAACGTGCCGGAAGAAGTAGTCAAACACGGATATACCCTCGCTCAAGAACCCGTCAAAAAGGGACAGGAACTTTTCTTTTATATCATCGCTTGA
>PLAR00366|000001_ERICI_RS02490|
ATGAAACACACGTTTGGCAGTATGTTCAACAATGATTGGAGCCCTTATACCGCGATGGGTATCGCAGGCATCCTAAGTGCCTTATACTTCGGAATAACAGGAACCGTATGGGCAGTAACCGGGGAGTTCACCCGTCTCGGGGGTCATATTTTACAGATGTTTGGAGTAGACATTTCCGGTTGGGGTTATTTTAATCTGATCCATATGAATGGAACTACATTCGGCAGAACGAACGGCTGGATTGTATGGGGAATGTTTATCGGTGCCTTGATCATGGTGTTGTTCAGCAATAACTTTAAAATCAGAATTCCCAAGCAAAAACGCCGCTTATTGCAAGGCCTTATCGGCGGGATCATCGCAGGCATCGGCGCCCGTTTGGCTTTAGGTTGCAACCTGGCCGCCTTCTTCACAGGAGTTCCCCAGTTTTCCCTGCATTCCTGGATATTTATTATCGCTACCGCAATCGGGACTTATCTGGGCACTAAAATGGTAAATACAAAATGGTGGAAGGGTAAGCCCGCCTTGCAAAAAGGAAATACAGCAACCCCGGATGCCAAGACGAGAAAGATCCAACCCTACGTAGGGGGGATCATCGCTTTATTATATACAGGTCTGATCGTTTACTTCTTCATCTCCGGACAAAAGATGTTGGGGGTAGCTGCCGTATTTGGAACCGCCTTTGGTATTTTGATTGAGCGGGGGCAAATTTGTTTTACATCTGCTTTCCGCGATCTATGGATCAGCGGCCGGGCTACCATGACGAAAGCAATCACCGCCGGTATGGCCATCAGTTCAGTGGCAACACTGGTTATCATCTTGATGTACGGCCTGGAACCGATCACTAAAGTTGCCGCTCCAAGCACTTTCATTGGCGGTGTGCTTTTTGGAATCGGGATCGTACTGGCCGGCGGCTGTGAGACCGGTATGATGTACCGGTTGATGGAGGGGCAGATTGTCTTTTTGCCTGTATTTATCGGCAACATCATCGGTGCCACTGGCCTGGCTTATGCCTGGGATCATCTGGGTGTCTATAACCTGCTTGTGAAAAGCGGCGGGGCTAAATTAAATCTGATCACACTCATGGGACCTGCCGGCGCCCTCCTGGCCACGCTTGTTCTTCTGGGTATCGGATTCGCTATCGCCGTCTACTGGCAAAAAAATTACCGCTTCGGGGTTGGGTTCAAGAAAGGAGACTATAACCATGTCAATTGA
>PLAR00367|000001_ERICI_RS02495|
ATGTTCTGTAAAAAAATAATTAAGGTGGTTGTAAATTTGGTTGTTTCTTCCACTATAGAAGATAAAAGATACAATAAAAGGGAGGTGAGTATTTTTATGTATAAGAAAGAAGGGGATAGAAGTTATAAGAAAGAACCTGAGCTCAAGGAATATTATGTTCATCCTATTCTTCGGACTTTTTTAGAAAATAGCGGTAACTATCAATTGTTAACTGACGCATTGAAGAAACCGTCTTTGCAAACCAAAGAACTTGTCGATCAGGCTTTTAAAGAGTTTTATTCGGAGATGCGTCTGGTAAAGTATATTTCTTCCTTAATCCATTACAGTTCCATTGACTTTGATAGGAAACAGCGGAAAATTCGCAGTAAGGCTCAGCTGATTCTCGACCAGCCTCTATCAGAGGATAAAGAGAATACGGCAATCAAAGACCTGATACCCGCTGCGAACTCCGAACCTTCGTCATTGCTAGAGGAGGATTGCAATACTCTCGAAGATTTGGCTACAACATCAGCCTTATATAACTCAATCCGATCTCTAACGGAAAAGGAAAGATCCGTATTAACATGGCATTTTATACACGGGCTGACGGATACGGAAATTGCCAGGAAAACCGGCGTATCACAACAAGCCGTTACCAAAACGAAAAGGAATGCATTAAAAAAGTTGAAGCGGCAGCTTCAAGCCATGTAA
>PLAR00368|000001_ERICI_RS02500|
ATGGAGACATTCATTACCCTTGTTAAGGAAGCAAAACAAAATAACCGGCATGCTATGCAGTTAATTATCAACCGATTTAAGCCTAAGCTGGACAGTTCACTGACTCAAACATCATCACAGGAACGGGAAGATTTGAAGCAAGAGGTAAGTTTACGAATTATTGAAGCCATATACCGCTATGATTTAAACTCCACACCTGGATTTTGGGAATTTTATGAGAGTGTTCAGAGCAAAGTTAACAAGGAAAAATGA
>PLAR00369|000001_ERICI_RS02505|
ATGAAAGAAAGAGTACGTGCAGAACGGATACTTATAGAGAAAAGTAAAAGGGGCAGAAGAGGTTCCTTCCAGGCCCATTTGAATCTGGTCAGCCGTTTGGAGGGACGGGAAAATTGGAAAAATGCCGTCCGGTATTTAAATGGTTTTGTAAATTTGCTAGAGAATCATAAAAAAACAAACTGTATCGGATAA
>PLAR00369|000001_ERICI_RS02505|
ATGAAAGAAAGAGTACGTGCAGAACGGATACTTATAGAGAAAAGTAAAAGGGGCAGAAGAGGTTCCTTCCAGGCCCATTTGAATCTGGTCAGCCGTTTGGAGGGACGGGAAAATTGGAAAAATGCCGTCCGGTATTTAAATGGTTTTGTAAATTTGCTAGAGAATCATAAAAAAAACAAACTGATATCGGATAAGGCCTATCAGCTTGTTAAGATTAAAGCGGAGTACTTGATTAGACAGTGGAGATAG
>PLAR00370|000001_ERICI_RS02510|
ATGAGCAAAATGGAATACTATCTGAAAAATCTCTTTGCCGTAATATGCGGAAGTCTGTCGGGACTTTATGGAAATTGGAACATTCTCTTTCAGGTTTTATTGATCTTTGTCATTGTTGATTATATAACGGGTATACTGGCCTCCGGCATTCAAGGAAAGCTAAGAAGCAGTATCGGTTTTAAGGGGATTAGCAAGAAGATATTCATGTTTTTGCTTATTGCCGTTTCTCATCAAACCGATAAGGTCTTGGGTTATGTCCATTATTTTCAACATACCGTAACTTTCTTTTATATGGCTAACGAACTGCTAAGTATTATTGAAAATGGAGTGATACTGGGAGTTCCCATTCCCGGGGTTATAAAGCAGGCAATCTTCAAATTGAAGGAAAAAGGGGGGTGGGGACAAACGGACTAG
>PLAR00371|000001_ERICI_RS02515|yndB
ATGGAAAACAACTCAAATAACACATTACCGGATATTCGGAAGACGTTGGTATTGAATGCATCGATACAGAAAGTATGGGATGCCGTCGCAACTGCGGAAGGAATTGCCGCATGGTTTATGCCGAATGATTTTCAGCCTGTTGAAGGCCATGAATTTCATTTGAACGCAGGCCCGTACGGCATGTCGCCGTGCAAAGTGACGGTTATTGACCCGCCTAACAAACTATCTTTTAACTGGGGCAAGGATTGGACCCTTACGTTCGAATTGGTTGATCAGGACGGCAAGACGGAGTTTACACTCATCCATGGCGGTTGGGATGCCGATAAAGTTACGGAATTCGGGCAGTCCCATACCATTATCTGCGGGAATATGGCAGAAGGATGGGAAGGACTCAAGCACAAGCTCGCTGCCTATGTCGAGGCTTAA
>PLAR00372|000001_ERICI_RS02520|
ATGGCAGCTACGCCAAAGCACGATGTATTCCAGGCTATTGCCGACCCTACGCGACGTCAGCTGCTGAAGCTGCTTGGTGAACAGGAAATGTCTGTCACCGTCATCAGCAGACACTTTCCGATGAGCCGCACCGCCGTGTCCAAACATTTGCGCGTTCTGGCAGATGCCGGACTTGTCAAGGACCGGAAAGTCGGCAGGGAAACACGGTACCGCCTTGAGCCGGAACCACTGCTTGAATTGAAGAGGTGGCTCTCATATTATGAACAATATTGGGATAATAAACTGTCCGTCCTCAAACATCTGGTAGAATCGGATGAGCCGAGCAGCGAGGCTTCGCTCCCCCGGTTTGAAGTCATCGAAAGGAAGGAATAA
>PLAR00373|000001_ERICI_RS02525|
TTGCAGCTATTTACAGCAAAAGTCATTGATATCATTAAGTTAATACCAGAGGGAAAAGTCATGACGTATGGGCAAATTGCAGCTTTGGCCGGAAGCCCCCGAGGAGCCAGGCAAGTAGTAAGAATTCTGCATTCGATGAGCAGTAAGTACCAGCTTCCCTGGCACAGAGTTATCAATTCATTAGGTGAGATATCCATCAAAGATGATGAATTGAGCGCTTTGCAGAAAGCTTTTCTTGAAGGGGAAGGGATAGAAGTAAAAGAAGATAACCGTATAGATTTAGAAACCTACCAGTTTCATCCGGAGCGGATTTAG
>PLAR00374|000001_ERICI_RS02530|
ATGCTCGAGGGCGATATGGAGATGATTCAATTAACCTATGATGTAGGGCTCGGAGGAAAGAATTCCAATAAAAGTTCTGTATACTTTGGATCTTCCACTAAGGAGTTAATAGCCTTCGTAATGCATTCTGTCTTTCTAAGATCGGGCGGCGAATTAAATAAGATTCCATCCTGGTTTTGGAAATACGTCGTGGTAAAAACTCTCTGCAAGGTAGTTATCATAATAGTATCCTTCTGGTAA
>PLAR00375|000001_ERICI_RS02535|
ATGTCCGTTGATATACCATTGTCCCTAATTAGCAAGCGAAGAATACAGCAGCTGCATGAGGATGATTTTAAACTTAGAAGAGAAATTGAGTTTCACGAAGAGAGAATTGAAGAACATCAGAACATAATTAAAAAGATCAGAGAGAATCTGGAATATAACCGGATCGAAAGAGAATTTTATAAGGAATTGTCCGGCCGGGATAACGAAAAACACCCCAAAGTTTCGGCCCCGCATAACAATATAGGTGATGGTCAGAAAAGGAAGAGACGAAAAAGAAAATTGTCTGAAAAGAAGCTTGCCTTAAAGAAAGCCCTCACAAGCATTTTTGCCGAGAAAGAATGTTTGAATATAAGAGAAATTATGGAGAAATTAAAGCCGCACGGAATAGAATGGGCAACTTACCAGCTTGCTTTTCAAGAATTAACTCAAAGCGGCTTTCTTATCCGGCAAGAACGGGGTATGTATAAATTTAACGAAGAACAATAA
>PLAR00376|000001_ERICI_RS02540|
ATGTCTGTTGAAATACCTATATCCCTAATTAGTATTCGGAGAATACAGCAGCTGAATGAGGAAGATTTTGAGCTTAGGAGAGAAATTGAATTTCACGAAGAAAAGATTGAAGAGCACCAGAATAAACTTAAAAAGATTAGAGAGAACCTGGAATATAACCGGGTAGAGAGAGAACTCCATAAGAAATTGGCTAATCGTGAAAGTGATGAGCTTCCCCGGGCCTTCGTTCCGTATAGGGAAACCAATCAAAGAAGTGAAAGACCTAAGCAAAACAGGAATTTATCGGAAAAGAAGTTAGCCCTAAAAAAGGCGCTTGAAAGCGTTTTTACAGGGGATGAATGCTTGAATATCAGAGAAATCATGGAGAAACTGAAATCTCACGGAATAGAGTGGAGAACTTATCCGCTCGCCTTTCAGGAATTAACCAAAAGCGGTTTTCTGATAAGACAGGATCGAGGCATGTATGGGCTAAACAGGGAATAA
>PLAR00377|000001_ERICI_RS02545|
TTGTCCGGTTTTTTATGGAAAAGAAATATCTGGCAGTTTATCGCCTTGCTTTATGTAGTATCTGCAGGGGTTTTGTTTGCCCTGGATCACTTACAGGGAGGAGGTTCCCGGTTTTTCCCTATCGCTTTGCCCATCGCTACCCTGGCTATTCTGCCGCTTGCGTTGTTGATGTGCGGGGGAGAACTGGCGGTTCCAAAGCCGCTGAAAGACAGACGGTCGGGCAAATTCCGTAAAGCCTTTGGGTAA
>PLAR00378|000001_ERICI_RS02550|iolW
ATGACGATTCAAGTAGGCATTATCGGATATGGTTTGTCCGGCTCAGTATTTCATGCCCCGTTTATACATAGTATGGAAGGATTTGATCTGAAAGCGGTGGTCTCTTCCAAACCTGAGAAGGTTCACAAGGATTTCCCTGAAGTCGAGGTTGTACCCGGGTTAGAAGATCTGATTCAGAAGGAGGAAATCCGCCTGATTATTGTGACCACCCCTACGTACACCCACTATGACTATGTGAAACAAGCATTGAAAGCTGGAAAACATGTGGTAGTAGAGAAGCCGTTTACAGTGACATCATCCGAGGCGGAAGAACTTATCCAACTGGCCAAAGCGCAAAGAGTAGTGCTAACGGTGTACCAGAACCGGCGCTGGGATGGAGATTTTCTGACGGTAAAACGTCTCGTTGAATCTGGGGAGTTGGGCAAGATCGCCCTGTTTGAATCCCGGTTTGACCGTTTCCGCCCGCAGGTACAAAATCGCTGGAAGGAGCAGGATGTAGGAGGCTCCGGGATTTTGTATGATCTGGGTGCGCATCTGGTGGACCAGGCTGTGCAGTTGTTCGGAATGCCGGAGGCAGTGTTTGCCGACTTGGCCAGACAGCGTAAGGGAGCTGAGGCTACGGATTATTTTCAGATCACGCTGTTTTACGGGACCATGCGGGTAATGTTGAGTGCCGGTTCGCTGGTACGCCAGCCTGGACCGCGTTTTGAGATACACGGTGACCGGGGAAGCTATACCAAATATGGCCTGGATCCCCAGGAAGGAGCTTTGCGCGAAGGCATGCAGCCTGGACAAAAGGGTTGGGGAGAAGAACCCCAAACGGATTACGGGACACTTGTATACGAAGTGAACGGTCTACCTGCCGAAAGCCGGATACAGACGAAAAGAGGCCGATATGAGGCCTTTTATGAAAATCTTCGTTCTGCCATTGAGCAGGGCGTAAAACCGCCTGTAGACCCCTCCGACTCCAAACGTGTTATCCGGCTGATTGAATGCGCAATGCTCAGCAGTCAGGAACAAAAAGTGTTTCGGATAAACTAA
>PLAR00379|000001_ERICI_RS02560|qacR
ATGAAAAAACGCAAAAGAGAAGGAGAGCAGACCAAACAGCGGATTGCAGACAAGGCGAAGGAATTGTTCTCCCAGAAAGGGTATGCTGCAACTTCAATGGAGGAAATAACAGAAGCCGCGCAAACGAGCAAGGGAAACATTTATTATCATTTTAAGAGTAAGGAAAATTTATTCCTGTACCTTTTAGAGCAATCTATGATGGATTGGATTGAGAAGTGGAATATGAAATCCACTGCCTATTCTTCAGCCAAAGAAAAGCTGTATGGTATTGCCGAACATACCGCATTGGACTTTGCCGGCCCCTTAATCAAAGCGCTGGAAGAATTTGCAGGAAGCCAGCTTGCCGATAAGCTATTGCTTGAAAAGGCCAATGAAATTGGCATGCTTCCGCTGCATTCATTCCGCAGCGTCATTGAGGAAGGGATGGCATCCGGGGAGTTCAAGCAGGGAAATGTGGATGAGATGACTCTTATTCTTACCGGCTTTATGGCTGGAGTGGGGAGTTATTATCATGATTTAACCCAGGAAGAACTATTGGCGCTTTATAAGAAAAGTGTCGATATTATGCTTTATGGGATGGCAGCTTCTTAG
>PLAR00380|000001_ERICI_RS02565|
ATGAACAGCTTACTTAAAAACAAAGTATTTCTTCGTGTGATGCTTTCCGACATTTTACAGAATATGGGTATATGGATCCGGAACATCGCACTGCTTTTTTTCATCATGGAGCATACAAACCATAATCCGGTGATGGTTTCTATGCTTACTGTAATAGAATACGCTCCCATTTTCCTGTTCTCGTTTATTGGAGGGGCACTTGCCGACCGCTGGAACCCGAAAAAAACGATGGTCTGGGGAGATTTCCTCAGTGCAGCCTCCGTAGCGGTTATCCTTCTTCTCGTTTGGATGGGATACTGGCAGGCTGTCTTTCTTGCCACTTTTGTCTCGGCTATAGTTTCACAGTTCTCCCAGCCTTGCTCTTCTAAAATTTTCAAACGCTTTGTTCCCGAGGAACAAGTGGGTACTGCTATTGGCCTGGTGCAAAGCCTGTTCTCACTCTTCTTTATTGTGGGTCCGGTCATCGGAACTTTTATTTACGTGCAGCTTGGTATTTTCCCTTCTTTAATCTGCTTGATCGTGATCTTTATCTTGTCAGGTTGTGTGCTGATAGGATTGCCTGAAACAGAGAAGGAGGATGAAGAACCATCCAATTTTACCGAGGAGATCAAAAAGGGTTTTTCGTATGTCAAAGGAAATTCGAATCTGGTTGCGATCTGTTTGATGTTTATGGTAATCGGTTTATCAGGAGGTCTCATTCAACCGTTGGATGTGTTTATTGTTACTGAAAGGCTTGGTTTAGATAAAGAACATCTCCAGTGGTTCAGTGCCCTTGCCGGGGTGGGGATGCTGATTGGAGGGATCGTAGTTTCTTCTTTAGCCGGGCGTCTTAACGTGAGAACTACATTAATGGCGGTTTTTTTGTTTGACGCAAGTGCAATCGTGATCGAGGCTCTTTCCACTACGGTATGGATTACTGCCCCCCTTCGGTTTTTAACCGGCTTTTTCCTTGCATTCACTCAGGTGATGCTCAGCATGTTTATGATTACCAATGTGGAAGAGAAATATATTGGCCGTGTGAACGGGCTGATTTCTCCAATTATGACGGGATTTCTGCTGATCGGTACCCTTTTCTCGGGACCTTTCATGGCATCTTTTTCCTTGGTCTTGGTATTCACTATCTCTGCCATCATTCTGCTCCTGGCCTTGTTCCCATTGTCAAGGCTGAAGGTAAATCTGGGAAAGAAGGCCGCCCAGTCCAATCAGGCAAAAGCTTGA
>PLAR00381|000001_ERICI_RS02570|thrB
ATGGATGTGCATATGCACTCTATTCAGGATGAAATTATGGAAACGCTCTCTGCTATACTGTCTTTGCAGGTGCTGGACGCGGTTCCCATCCATAGGGGATGGTTGAACTTAAAGTGGAAGGTAATAACAGATGAAGGGGTCATGTTCGTCAAACAATATAGTGCAGAGCGGTGCCAGAATATTGACTTGTCCGAGATTTACCTGACACTCCGCTTTCAGGAGTTCCTTCACCACAGCGGCATTCCCTGTCCTCTTCCTATAGCCAAATCAGGGAATCTTCTGCATCAGACTCCGGGAGGACAGAGGTTTGTCGTCATGCCGTTCTGTCCGGGGGAAATGGTCAAGCCGGGCAAGCTGAACGAGCATCAGGCCCATCATTTGGGGCGAATGACCGGTAAAATGCACCGTTTGCTGAACGAGGGGCCATCCGCTCATCGTCACGAACTGTTCTGGATACCGCCTTCTATAAGTGAGCAGTTGCAAGTATGGCAGAAGGCCAAGGACCAGGCGGAACGGTCCGGAAGTCCCGGTGTATTGCAAAAGCTGGAAAAGCGGAGACATCTTATTGAAAGAATGAATGTACAAGAATTCGAAGAAGCACGCACGGGATGGACCCATCAGGATTTATGGGTGGATAATCTGCTTTTCTATCCCAGAGAGCTTTCTTCTATTTTGGATTTTGACCGTCTGCGATACAGCTATCCTGAACTGGACGTAGCAAGGTCCGTGTTGTCCGGCATGCTGGAGGGAGAAACCCTGCACATTAACAGGGTATCGGCTTTCCTTGACGGATACAGAGAAGAGATTCCTTTCGCACCAGGGGAAATAGCTCGCTCTCTGCGACTGATATGGTGGCTGGAATCCCCTTATTGGCTTACAGAGAATATGGAAAATTTCGGCACCTTTCCGCACCGTTTTTCCGAAGAAATGTCCTGGCTGATGGATCACTGGGACGAACTGGATGAGAGGTTGGGACAAGCTTAG
>PLAR00382|000001_ERICI_RS02575|
ATGTGGGTATTGTACGCTTTTGGTGCAGCGGTGCTGTTCGGACTCAGAGGAGTTTTGTACCAATGGACTTCCAGCAGACCGATTCCACGGGATTTGATGTTGTTTGCCGTGTATGTATGCGGTGCGATAATATCCATTCTGCTGACAGCCGTTAACGGGCAAACTTATACGATGGCTGCATTGCTTGGATGTGTGATGGGGCTGCTCTCTTATATATCTAACTCAGCGATGTACAAAGGGTTTGCTACCGGGAAAGCTTCTCTCGTAGCCCTGCTTACAGGACTTTCGCCTGTAGTCGTGGTACTTTTTGCTTTCGGCCTTTGGGGCGAAACATTGACCGTTGGTCAAATTATAGCTTTTCTGATTATTTTGTCCGGAATGATCATGATTCGTTACTCAGGGGATTTATCCCTGTCCAATATGAGAGGTGCCCAGTGGGGGCTTCTGGCTATGCTTGGCTTTGCTTTTACGGATATTACCTCCAAGCAGTCCATGTTATGGGGCGGACAGACTTTACCTATTCTGGTCGGGATGTATGTAACCGGGGCGGTCTTGTTCGGATGCACGTGGATTATTGGTATTTTGAGAAACAAAAGGGACATGCATGAAGCTCACTCTGTCGCTCATGAAATAGCGGCAACGTTAGAACAACCTGTGTGGCCTGCGTCCAAAACAGTAGCCTGGGGATTGTTCGTCGGTTTGACCAATATTTTTGGAATGGTTTTTCTGCTCAAGGCCTATGAAACCGGAATAACTGGCCTTGTTTCGGCCATTGAAGCCAGCAATGTACTGCTTGTGATCTTTTATGCCAGACTGTTCCTGAAAGAAAAGTTTTCCAGGATGGAAGTTTTCGGGATCACTTTTACCATTGCCGGGCTTATGCTGATCCGATTAATTGGCTAA
>PLAR00383|000001_ERICI_RS02580|
ATGGCATCCTGCTTTTGGAAACGGAACAAATGGGCAGCGGCAGCGGCCATAATAATAGCGGCAACTCTTTGCTTTATCCTTATTCCATCTACCGTGGAAAGTGAGCCTTCCAGAGAAACCGAACTGCTCTGGAATACTGCCTCAGGTATGATGAAGGAGACCCCGGAAATTACGATGACTTTCGGAACTGTTTATACAGGAATCATCAACAGGAAAGAACTTGAGCAGTTGGGGAACCGGTTAGCGGGACAATTCGGCATAACCCGGAGTTCTTTACTAGAAGAATCCGGACATGCCATATACGAGGGAAAAACCACTTTACCCGGGGGAGCCCCGCTGATTCTGCGCTTAGCAGAAATGGATTCCGGGGATGCTTATATGCTAATCTCCCTTCCGTTCCATTCCGAAACAGATCTGATCCAGATTAAAGAAGCTCAACAACGGGTGGAAAAACAGCTTAACTCACAGGGGATATCCCCGGAATGGCGTATAATGCTTCGCGGCGAAATCACTCCCGGGCTTCGGGGAGAAACTATCCGGACGGACGGAAATCTTGACCAGTCCAAAGCAGAATCCGTTTTGGCCCAAGTGGCCGCATCCTTGTCTGCATCACGGCTGGAAGCTTACGAAAACGGTCAATCAAGAAATGTTACTCTCCATTCTCCCTACATAGAAACGAAGATCCAAAGCGGAGACAATACGGTGAATGTACAGGCGGCCGTTCATCAGCACACTGAAACCGGAGCATGGACCCTAACGCTTGCAACTCCGGTTATCACATCTGATTTTTAG
>PLAR00384|000001_ERICI_RS02585|
GTGACGTTTGCCTGTTTAGTTGAAATCCATCTGCCTGTTTTGGATGTAGCCATTTCAGCGGAATGGTATCAGAAATACTTCGGTATGAAGGTAATTCATCAGGAGGAGCAAAAGGTGAAGCTGGCCATGCAGGAAGGAACCCTGCTTTCGCTGGAGCAAGCCATGGAATTGAATCATTATGTGGAATGTCCGTTCAATGTGAACGTATATGAAGCGGTGGAAGTCTACGAGAGATTGAAAAGGGGCGGGGTGAAGATATACGAAGAACCGGGACCCTTCCATCATATGACCTGTTTCAAAGTGGCTGATCCAAACGGATATCCCATTGGAGTAGTCAGCTGGCGGGAGGAAGGATACGAAAATATTCCAATTATTCGTCTGGGAGGTGCGTTTCTGCCGGTCAGCAGTCTCGGCAAAGCCCTGGATTGGTACGAGCGCTGTCTTGGAATCACCCGCCGGTATGAATTTACAATCCGCGTGCCCGGTTACGCTGAGGCGTTTCAGGCGGCTACGCTTGGCAATATTAACTTAACCCTGGTTGAAATACCATCAGCTGTTTCTCTGCAGGGCAGACCTTTCTCTATTGGAACGACGAACCCTAAGGGCCAATACAAACAGCTTCGCGCCAAAGGGGTCATGGTCAGCAGTTACGAGGATTGCGGAGGAAAAAGCTCTTTCCAATTCCTGGATCCGGATGAACATGAAATCGGCGTAGTCGGGATTTTACAGTAG
>PLAR00385|000001_ERICI_RS02590|
ATGAGCCGTATGGACAAGAACAAACGGCCGATCATGGATCAAATTGAACAGTTTCTCGGGCAGCCGCTTCCGGAATTCATTGATCAGCTGGCCAGAATCGAATCTGCTGTCGAAGGTGTTCTAAAACAGGTGCTGCCGGACTTCCAAGGCGGGAAAGAGACCCGGGAAGTACGTTCAAAGAAAAGCAAACCGTTAAGCACATCAAAAGGGCCTCCTTCTGCGGAAACCTTTGAGACGCATACCCATGTATATGCACGCATACGTCTTCACCGGCGGGAAGATCCGAAATCTTTGCAAGTGCTTGTCAGGTCTGATCATGTGAAAATCATCGGTTTGCTGTATGAGCCGGAGATGATCATTTCATTCCCCAGCATAGTGGCACCTAAAACTGCCAAGGCCAAAGTGAGAGACGGGTTTCTGCAAATAGAGGCGCGTAAACGTAAAGCGAAAGATTCTTATTATGAAACATTTATTGAGTTGTAA
>PLAR00386|000001_ERICI_RS02595|
ATGAAAAAAACATCATGGTCCAAAAAAGTTCTTGTAGCAGGCATTGCTTTGACAGTTACCTTTTCCGGAGGGCTTCTTGCTGAGCTTCCAAAAGCAAGTGCGGCCGCATCTGATAAATCTGCTTCTACTTCCGCAGCCGCAACTGCAGATAAAATTATCAAGCTTGGCAAAAAATATATGGGGACCCCTTATAAATTCGGGGCCAAAGCAGGACAAACCAGAAATTTTGACTGTTCTTCTTTCGTTCAATATGTGTACAAGCAAAACGGAATCACCTTGAAACGTGCTTCCAAAGATCAGGCAAAACAAGGTAAGTTTGTAGACAGAAAAGACCTTCAAAAAGGCGATCTGATCTTCTTTGGGCCTTCAAAAGGCAGTAAACGTAAAGGTAAAGTCACTCACGTAGCCATCTATGCGGGAGACAACAAAATCCTTCATACTTACGGCAAACCGGGCGTAACTTACTCCAAGCTGGAAGGCAACTGGTCCAAACGTTATGTAACCGCACGCCGCGTACTGTAA
>PLAR00387|000001_ERICI_RS02600|arlS
GTGAGTCTTAAGCTCCGCCTGTCCCTCCTTCAAACGGCCATGGTCTGTCTGATTCTGCTCGTGGTTCATGCCTTTATCTACTTCTTTTTCATCAAAATTTCCAGTGAAACCGAAAAACAGGATATCGAACAAAAAGGGACAACTCTACTTAGTCAAGACATAAACTCCATTTTCGCAGAACTGCGGCTTCCCCAGGATCTCACTAAACCAGTGCTTACCTCCAACGAGATGATTCGGATCATAAAACCGGATCATACCGTAGTGGACTCCATTCAAAACGAGCCTGACCTTCTGAACCATCCTTCTATCTACCATGCGATAAGCCACCCTGTTTCCCAACTGATTAACGGAGAAAACGGATTCGAGATGTATGTACAGTTTCCCATAGAAAAACAGGGTGCTCAGGCCGCCGTACTTGAAATTGGACGGAAGCTGGATTCCCTGAATAAAAATCTGGATATCCTGTTCTCTATTATGGTGTATTCAACTGCTGTAGCCTTTATTTTATCCATTGGGGTGGGCTACTTATATACCCGAATGCTTTTCCGTCCCATCACACATTTGGTCCGCACGATGGAAAGTATTCAAAAAAGCGGTACTTTCCGGCGTCTAGAGGTCTCTCTTTCTTCTAAAGATGATGAACTGGCGCAATTGACCAGAACGTTCAACAGTATGATAGAACGTCTGGAGCAAACGTTTGACAGACAAAAACAGTTCCTTGCAGACGCTTCCCATGAACTTAGAACCCCCCTGACGATAATTGAAAGTTATGCCCGCCTGCTGAAACGCTGGGCTCATAATGACCCTAAAATCAGGAAAGAAGCGACCGAAGCCATTTTGAGTGAAGCCGTCCGTTTGAAAGAACTGACCAACAATCTGCTTATAGGCATTGATTCGGATGAAGAAGAACGAAAGCGCTTTGTGGAGGTGGATCTTCTGCCCCTGATTCATTCCACGATTTCTTCATTAAGCTTTACTTTTCATAGGAATATTGAATTAAGGGGGATCCCCGAGGAAAAAGCGATCCTCATCGAGGCTAATCCTGAGAAGATCAGACAGCTGCTTATTATCGTCCTGGACAATGCCATCAAATACAGCCAAAAAGAAATTATATTTGAAGTTCTGACTGGAGAACGTCACATTATGCTCCGGGTAAAGGACCAGGGAATCGGAATTGCCAAGGAAGATCTCCCCCATTTATTCGACCGTTTCTACCGGACCGATAAAGCCCGAAGCCGCAAAAGCGGAGGTTCCGGACTCGGGCTCGCTATAGCCGAAAATATCGTCAAGCTGCATGCCGGCTCGATCCGTATCGATAGTGTTTTGCACAAAGGGACAACGGTGACCATCAAGCTTCCGTACAAGGGAAAACGTGGATAA
>PLAR00388|000001_ERICI_RS02605|arlR
GTGAGCCGTATTTTACTGGTAGAGGATGAACATAAAATTGCACGGGTATTGCAGCTCGAACTGCAGTATGAAGGATATGAGGTCCAAACTGCGGAAGATGGCCGCACAGGACTTGAACTGGCTTTACAAGAGAAATGGGACTTGATCTTGCTTGATATTATGCTCCCGGAACTGAGCGGACTGGAAGTTCTTCGCAGGCTCCGCCAGAATAACCCGACGGTTCCCGTTATTCTCCTTACTGCCCGGGATGCCGTTCCCGACAGGGTCAGCGGACTCGATCAGGGGGCTAATGATTATGTAACGAAGCCTTTTGCTATCGAAGAACTATTGGCTCGTATCCGCAACTTGTTAAGAATTACGGAACAGCAGAACCAACCTGAAAATGAACAGACCCTTCATGTCGACGACTTGGATATGAATCTGAAAAGCCGCGAAGTTCGCAGGAATGGCCAGTGGGTTGAACTTACACCCAAAGAGTTCGACCTGCTTCAATATTTGATGGAACATAAAGGGGAGGTTAGAACACGTGAGGACATCATCTCCGACGTATGGGGTTACGATTTCGTAGGAGATACGAATATTGTTGACGTATACATCCGTTATCTTCGCCAAAAAATAGAAAAAGGATTTAAAGGAAAACTCATCCATACCATCAGAGGTATTGGTTATTTGCTGAAAGGAAGTGAGGACTGTGAGTCTTAA
>PLAR00389|000001_ERICI_RS02620|bcrC
ATGAATTTAAACACCGAGTTGTTTTATGTGGTGAATGACTGGGCCGGGCAGTTTGCCTGGCTGGATAATCTTATGATTTTCTTTACTCATACCATCACATATATTTTCCCGTTAATTCTCGTGCTGTTATGGGTTTCCGGACAAAAGGAGCTGAAAAAGGCAAGCCTTTACGCGCTATTTTCTTTTGTTTTGGCTATCCTTATTTCAAAGATTATTGGCATGTTTTATTTTCATCCCCGTCCATTCGTGGAGCATCTGGGTACTCAACTGGTGGACCATGCGCCGGATAGTTCTTTCCCAAGTGATCATTCCACGGCGGCCTTTTCTATTTCATTCGCTATCTACTGGGTGAGGAAGCGTTCCGGGGGGTACATGCTGGGACTCGCTGCCTTTACTGCCCTCTCCCGGGTTTTTATCGGCGTGCATTTTCCGGCAGATATCATCGCCGGAGCCATCATCGGTCTCCTGACCAGTCTGATTATTTATAAATCCAGACATCGTCTTGAACCTTTGGTTCAGCTACCCATTAGCCTGTATGACCGACTATTGTCGAAGGTCAAGCCCCGAAATAATAAAACAAGCCTTCCTAAATAA
>PLAR00390|000001_ERICI_RS02640|
ATGTGGCTGACGGGGTTACTGCTGCTTCAGGTTGTGGAAAAGCCCAGCCGTATCCGCAAAAGGCCCTGGCTGTTCCGTTCCTCCCAAAGGCTGTTCCGTAAACGGACACCTGCGAATGGACTGACAGAGGCTTTGATTAAACAAACATTCCGCAATCAGAGAGAAAGACTATCGTACGTTCAATTTATTATGATAAGTAGCATAGGAGCGGGGCTTGCTCCTGAGACAATCCGGATAATAGTATGGGTAGCGATTGCCTGCCTATTGACGTTGTGGGTCAAAATGAATGTAAAGGAGGGCCTTCAAGCTCCGTTTCTACGGCTGTTCTTTTTAGAAGATTGGGATAAAATTCAAGCCGTCCGTAAATCGGTTTTTTGGATTTCTTCTGTTCTCTTCGCCCCGATCAGTCTGGCAGCCGAAGTTGCATCTTTCGGATGGGCCGGGATTGTATTGGGTCCTTTGGCCGGGGCAGCGGCCGCATTCATTGCTTCGCAACTTTTCACCACCTGGTAA
>PLAR00391|000001_ERICI_RS02645|
ATGAGCAGTGCCCCGGTTTTCTTTTCATTTCAAAGCAAGGAATCAGTCAGGATGGCTTATGATACGCTGGCCGAGCTTGGATATCAACCGCATTTAGAAGAAACGGAAACATCAACACTTCATATCCATGTGGATGATCAGGATTTGAGCTCAGCGCTGCAAATCGTTCAGGCTCATGGCGGAGAGATGGTTGAGCGGTCAGGGGAAATAAACGAACCGGAGGCTTATGAGCGGGCTTACCATGTGGATGAAATACGGATTCCCGCTCATCTGGTGAATGAAGATATTCCGGATGCGGAAGCCCCGCATTTTGACCCTTCGGAGGACGATTACGACCATTTTTCAGGCGGTATTCATATTTGA
>PLAR00392|000001_ERICI_RS02655|cpdA
ATGAAACGAACGAAATTAATACTTGGTTTACTTGGGATGCTGGGTTTGCTGATTGCAACAGGTTCATTTTCTATAGCCGGTTCTACCGGTGTTTTCTCGGACGACAAGGAGATTCGATCTCATGAAGCCCTCTCCCAGGAACCCAAGCTGCTTACTTTTCAAGTATTGAGTGATCTACATATTGAAAAGGGTGATAAAAAAAGTCACCGGCTGCTGCGGAATGCTCTGGAAGATTATCATAAACATGTGCCGGACAGCAAGCTGATGGTTCTTAACGGTGATTTGACGGGAGGTATGGAGCAGGATTATGAAGCCTTGTCCGGGATTTTATCCGCTTCCCCCCACCCTCCATTACATGCGGTCATGGGAAATCATGACTATTACCAGATTTGGCGTCAACCGGGCGGATCGTGGAATCCGAAACAGCTTAACCCGAACTGGTCCTCCGAAAAGGCGAAAAAACTGTTTCTGAAGTATTTCCCTTATAAACAAGTGTACCACGAAACCTGGATTAACGGTTTCCAGTTTATTTTTCTTGGTTCCGAATCTTACCGGGACGACCATCCCGAGACATTTGAGAACGCTTATTTATCAAATATTCAACTGGCCTGGCTGGAAAAGCGTCTAAAGCCGAGAACCCGGGAAAAGAAAGACTCCCGAAAACCGGTTTTTGTTTTTCTTCATCAGCCCCTTCCTTTTACACTGGAAGGGACGGATAAAGAATTGGGGATTACTCAGCACAAACAACTAAGGGCGATATTGGATCGGCATCCCGAAGTGGTCTTTATATCAGGACATACCCATTATGATGCGGCGCAAACGAAGCAGTTTGTCCGCGATACTTTCATGATGGCAGGCTGCGGGTCGGTACGCCTTACTTACGGTGCCGACAATGAGCCGATCCATCCTGTCCGGAGCCAAAGCCTAACCATTGATGTTACGGATAAAGAAGTGATCTTCCGGGTAAGGGATCATACGAGGAAGGAGTGGGCAGGGCAGCCTTTTGTTTATAAGTACAAATAG
>PLAR00393|000001_ERICI_RS02660|
ATGAATCTCTGGAAAAGGGTCATACAAAGAAAGTTATCACTAGCCTATTTTCTTATCAGTCTGCTTTTCATAGTGGCAGGGTTCTGGTTTGCCATTCCCAGGTTAAAGGGGTTAGGTATTACATGGACACTCATTTCCGTTGTTATGGGTATTTATTACGGATTGGATTTATTCACTAAAAGGGGAGTCTTCCGGGCCGCTGAAACTGTTGACAGAGAAGCAAAACGTCATTCTAAATCACAAACTTTATCTTCTATGATGGATAAAATCACAGCTTGGCTTCACGGTTTAAAAAACCGGCTTACTTCTCCCAAAGTAAACAGCAGGGAAAACGAACGCGAGGTAAGAGCTCAAGCTGAAACCAACCGGGATAGTCATGAAACTGTTTCTCAATCCCGGAACCCTTATTTCCAAGAAGATGATGACTTAACAACAAGAACCAACGACCAGCTGCAGAAGGCCCAAGACCAGGCAGCTTCTTCCAGAGAGGAGACCTCGGAAGGTTTCATAATCCCGGACAGCCAGACAGCCATTCCTATGCCGCCTGCAGGAGGTTTTCATGATGAACGTGTGCAGGACAGTTTTGAGATCCGCCTCCGGAGTTTAGAGCACCTGCGCCGGGATGGGCTTATATCGGAAGAGGAATACCAGGAGAAACGCAAGCAAATTTTAGAGGATAAATGGTAA
>PLAR00394|000001_ERICI_RS02665|
ATGAAGAAAAACAGCGGAATGGCTTTGGTACTTATTCTTTTTGGAGTATGGATGTTACTTAGCAAGCTGGGAATTCACTTAAGTCCGATCATGGGGTACCTGGTGCCGATTGCAATGGTAATTATCGGGTACATCGGGATTAAAAACGGCAGTGTGATGGGATGGATTGTTGCCCTGCTCGGAGTATTCGTACTACTTGGCAAATTAACAACTATCTTCATTATCATCTTCGCGGTTGTACTGATCGGTATAGGTTTTTCCATGCTGAAGAAACCGAGTAATCCTTATTAA
>PLAR00395|000001_ERICI_RS02670|liaH
ATGAGCATAATGAAAAGAATCCGCGATATAACTGTAGCCTCCTTCAATGAAATGCTGGAAAAAGCGGAAAACCCGGTCCGGATGATTGATCAGTATCTATACGCCAAAAGAGAACAGCTGTACCAGGCCGACCGGCTTTATCAGCAATGCCAGAACCACTCTTCTTCCTTAAGACAACAGTATCTGGCTGCACTGGAACTCAAGGAAAAGCGGGAACATCAAGCTGAACTCGCACTGAAAGCCGGAGAAGAAGACATTGCCAGAGTGATTCTTCAAGAAAAAATGCAGGCGGAAGAAAAAAGTGAACAATATCGGGAACTATACGAGCAGGCCCAGCAGTCACTTCAGGATTTGGAAGAAGACCTCCATGTAATGCGCCGGGATTATCAAGAAGTTGCGGATAAACGTACTTACTACGTATCCCGGATGGAATCAGCTATGCTGCAGCGCCGGATAAACCAACAATTCGGGCACTCAGGAGATTTTGGTCCCTCCTCCCGCATGTTTTACCGGATGGAAGACCACGTAACCGACATGGAACTTGAAGCAAGAGCCATGCGGGATGTAAGAAGGGCTACCCAGGAAGGCATGGCGCCAAGAACTCATCATCCTGCCTTAGAACGAGAACTGGAGGCCCTTCGCAAAAAGTTAAACCAGGAAGGGTGA
>PLAR00396|000001_ERICI_RS02675|
ATGAATAAACTTTACCGATCCAGAAGGGACAAGAGGATAACCGGTCTTCTGGGAGGTCTTGCAGAAAAGTTTAATATAGATGCAACCTTACTCCGGCTGGTCGTAGCCATTGCGACTATCTTTAGTGGGGGTACCATTGTCCCTCTATATATTATAGCGAGCATTGTAATTCCCAAAGAACCACATTATCCTTACGATCCTTATGCTAATCCATACGACAGACCCGGATATGGCCCTTACGGGGAACCGTTCCAAAGAGATCCGTATCAAGGGGGAGATCAGGCGGGAAACGGCAGATACTCCCATACATGGAGGCCGGACCCTTACAGGGAGCCGTCTTATAGGCCCCGTACCGAATCATCCTATGAAATACCTAAAACAGAGCCTAAAGACAATATCGATAGCATGATGAAAGATATCGAGCGTAAAGCCATGGAAAAAGAGCTGGAGGAACTCCGTAGGAAAGTGGCGGACTTGGAAAAAAAACAAAATCAAAACTTTAACAAAGGAGATGTGTAA
>PLAR00397|000001_ERICI_RS02680|
ATGGGAGTATTTTCTAGAATAAAAGATATGACAAGAGCATCTGTAAATGAAATGCTGGATAAAGTGGAAGATCCGATTGTAATGTTGAACCAATATATCCGTGATATGGAAGAAGAAATAGCCCAAGCGGAAGTAACTGTAGCCAAACAAATTGCCAATGAGCGTAAATTAAAACAGCGTCTGGACGAATTTGCCCGCCTTGCGGCTGACAGGGAAAGCAAAGCAGCTGCTGCACTTGGGGCAGGACAAGAAGCAATGGCACGCCAAGCTCTTGAAGAAAAACTGTACTACGATGAAAAGATAGCGGAATATGCAGATTTGCACGCAAGCTCCAGAAGTCAGGCTGAAGAACTGACTCACCAACTGCATCAAATGAAAGATGAATTTTATAAAATGCGCAACAAGCGCAACGAACTTGTATCCCGAGCCCAACTCGCTAAAGCGAAGAAGCAAATGGCCCAGGTTACTTACAATGGTGTTATTGAGAGCGGGGCTGCCTCCCGCGGCTTCCACCGGATGGAAGAAAAAATCATGCAAATGGAAGTGGAAGCGGAAATGGTGCGCAAGCCTTACATTCCCGGAAGCAGCCTAGGTTCGGCTAACGGATGCGGTAGCAGCAACCAACCCCCTGTTGACCCGGCCAAACAAGCCAAACTTGAAGAACAAATGGCTTTGCTGAAAGAAAAGATGGGCGTAACCACTCCGAAAGCAGAACAAGAATAA
>PLAR00398|000001_ERICI_RS02685|
ATGGATATTTGGTCAATAGGTCCCTTTCAACTTAAAGCTGAACTGATTATTTCCCTGATCAGTGCAGCAGCCGGACTTGCAGCTATCAAGATAGTCCACCGAAAGTCCGGCTGGCACAGTGCACCGGTGACGGATTTGGTATTTAACGGACTAGTTATTATCTTCTTGTTTTGGAAATTCGGGCATGTGCTTTCTGACCCCTCCTTATTATGGGAAAATTCATCATTAGTGGTCCTGGCAAGCGGAACCGGCAAAGATATTATTCTCGGGACGCTGGTGGCAATTCTATATATTTCAGCCCAGGCGGGGAAAACTTCTCTGGATGGGGCAACATGGCTGGACTTCCTGGCTTATGGCTTGACAGCCGGGGGGAGCATGTATTTTATTCTGCATCAGGAGCCTTCCTTCGTTTTTGCATGGCCATGGGAAACGGATTCAGCGGCATTTTCCCAGCCCGTTTCCTTGTATATGGGGATATTGCTTGTTCTGCTTGGATTACGCTTCATTCTGCTGCCTCCCGGTAGGAGGGGGACGGCATTCAGCTTTCTGCTGATCTGGTTTGGGCTAAGCGGACTTATCGTAAGCCTGTTCTCACCCCAGACTATCTGGCGATGGGGCCTGAGCAGCGGACAGTTCGTTTATTTGTTTTTTCCGATTATAGGTATGATACTGGATTGGTTATTTTTTCGGATGGAGAAGAACAGATTGGAACATACTACATCCCGAAAGGAGATGAATACCATGACAGACAAAAATAACTCCAAGGCTCAGGATTTGCAAGAACAGGAGAACAAAAATAGAAAAAAGAACAGTCATACAGGCGGTGTGGATAAAAAATTAAACGGTCCTAACCGTCCTTCCACTTAA
>PLAR00399|000001_ERICI_RS02690|
ATGGCCAGACGGCGCAAAAAAAGACAACTATCGCTGGACCCGTTCGAAATTAATTTTCTTCCTGAATTTGAACATGGCCGGGGCCCGAGAGAACCGTTTGTCAACCAATACGGAGTCGTGATAGGAGATTATGAATATGCTTCTCCCCATTCTCCTCTGGAGCAATGGGATAAGCATACCGATCCGGCCGTCATGGCGGGTGACCAGTGGGTTCATCCATATAAAGATATCGGGTTTCATACTGCGGAGAACAAAGCTTATTTTGAACGAGGGATTCCCCCTCAAGGAGAAATGTTTATGCATCCTGCTGAAAATACTTCCGCTAACCTGGAACCTCCTAAATCCGGGGATTAA
>PLAR00400|000001_ERICI_RS02695|
ATGTCTTTTAATTCATATATGAGAGACATGGTTCAACCGATGAGAGATGAACTGACACGCTTGGGAATCAAGGAGCTTTTGACACCGGAAGATGTAACGAATGCATTGGAAGGTTCAAAGGGAACTCAACTTCTTGTGATTAACTCTGTATGCGGCTGTGCCGCAGGTCAATGCCGCCCGGGGGTTGCTTTGGCCCTCGAGCATTCGGTTAAGCCGGATGAACTGTACACAGTATTTGCCGGACAGGATAAAGAGGCAACGGCCAAGGCCAGGGAGTACATTGAGGGATACCCTCCATCATCTCCGTCGATCGCTTTATTTAAAGATGGCAAGCTGGTTCATTTCATTCAGCGTTATCAGGTGGAAGACCGTACCGCAGAGATGATCGCAAGCGACCTGATTGCGGCTTTTGATGAGCATTGCAAATAA
>PLAR00401|000001_ERICI_RS02700|nadE
ATGGGCATTCAGCAGGATATTATTCGTGAATTAGGGGTTAAACCCACCATTAATGTGGATGAGGAGATCAGAAAAAGAGTCGATTTTCTGAAGGAATATGTATTGAAATCCGGAGCGAACGGTTTGTTGATCGCCATTAGTGGAGGGGTTGACAGTGCGGTAGCAACTGGTCTCTGTAAGCGTGCTACAGATGAACTGAGCAAAGAAAAGGGGAAGGAGTATAAAACGGTTGGTGTTTTCCAGCCTTACGGGGTCCAGGAAGATATTGAGGATAGTTATGCAACGGCCAAAGCGTTTGGTCTGTCTCATACGATAGAGACCAATATTGAAGAAGCAGTTAATGAAATTGCCCTTGAGGTCGAACATGGTCTGAAGCCTTATGTGAACCGTCATATGAGCAAGGAAGGAAAAGGAAACATAAAAGCGCGTACCCGGATGGTCGTGCAGTATGCCATTGCCTTTGAGCTTAATCTGCTGGTAGTAGGAACGGACCATGCCTCCGAAGCTGTTACAGGCTTTTATACAAAATGGGGTGATGGCGCTGTTGATATTACTCCGCTAAGTTCACTCAACAAACGTCAGGTCCGCATGCTGGCCAGGGAGCTGGGCGTGCCGTCCAGTGTACTCGATAAAGCTCCGACCGCAGGCCTTTGGGAAGGACAAACCGATGAGAAAGAGCTTGGAATCAGTTATGAAGATAACAGCGACTATCTGGAAGGGAAACAGGTTTCACCGGAGGTACAGGAAAAACTGGAGCGTCAGTATGTGAAAACGGCTCACAAGCGGAATGCAATTCCGGGCATCTAA
>PLAR00402|000001_ERICI_RS02705|btuD
TTGGAACAGATTCCGATACTTCAAATTGAGAATGTAACCAAACAGATCAGGAGAAAAACGATTATCGACAATTTGTCTTTTGAGGTAAATAGAGGGGAGGTCTTTGGCTTTCTGGGGCCGAATGGAGCCGGGAAAACTACACTGATTCGAATGGTAGTTGGATTGATGTCCATCACTAAGGGAGATATCTATGTGGGAGGACAAAGCGTCAAAAAAGATTTTGAGAAGGCTCTCCTTCAAGTAGGAGCAATCGTGGAGAATCCGGAAATGTACAAATATTTGTCCGGTTACCGGAATCTGATTCATTATGCCCGAATGATTCCGGGAATAACACCTGAACGGATAGAAGAGGTAGTGGAGCTTGTCGGACTGAAGAACCGGATTCATGAGAAAGTGAAACGGTATTCTCTCGGTATGCGGCAGCGACTGGGAGTCGCTCAAGCCCTTCTGCACAAGCCTTCCCTGCTTATCCTGGATGAACCGACCAATGGGCTGGACCCTGCGGGAATCCGGGAGCTTCGGGATTACTTGCGAAGGTTAGCCCAGAAAGAAAATGTGGCTGTAGTAGTATCCAGTCACCTTCTTTCCGAAATGGAGCTTATGTGTGACCGTGTCGCTGTTATACAGCAAGGGAGGTTAATTAATATTCAGGATATTAGAAGTGGAAATGAGGAGCAAACCGAATGTCTGATTACGTTTGAAGTTGACCGGAAGGAATCAGCTGTACGGGTACTGGAGAAGTGGAAAAACCAGACGGGAATCAGTTTGGGTGAGCATTCGGTAACACTGGAGCTGAGCCGTGAAGAAGTTGCTGAAGCCAACACGATCCTAGTAGAGGCGGGGATCAAAGTGTATGGGATCAGACAGATAAACAAAACCTTGGAAGATAAATTTTTGGAAATGACGGGAAGTGATCAAATTGCTTAA
>PLAR00403|000001_ERICI_RS02715|acpS
ATGATTATCGGAATAGGGACGGATTTAGTGGATATTCAGCGCATCCGGACAATCTTGAAGAAAGAGTCGGGACGCAAACTGATGGAACGGATTCTTACACCGAAAGAGATAGAACTCGCCGAAGAGGGAAAAGGACAGACTGCCCAATTTACAGCGGGCCGGTTTGCTGCCAAAGAAGCCATCGTCAAAGCACTCGGCTGCGGAATTGGCGAATTGGCCGGGTTTATGGATATCGAAATTTTACCGGATGAGAAGGGAAAGCCGGTGTGTACCCTATCGGACAAGGCTAAGAAAAGACTTGGATTGGGCAGCGATGTTCGGATTCACATCAGTATTACTCATACGGATGAATTGGCAGCAGCCTATGCTGTGGTGGAAAAGCGGTCCGCTTAG
>PLAR00404|000001_ERICI_RS02720|
ATGAAAAATAGGCAACTTTTATCCCCTTTATTATGGATCTGGGGATTGGAGTGGGCGGCAGACGGGGTACTGGAATTCGCCAAAGATTGGTACTCCCTATCCTGGGTAAATCCCGTTTTGATTGGTTCTGCTGTTTTGGCTACCCTTATCATTGTTCTGCGTGGCAAAGAAGCCCTTTCACGGAAAGAAGATGGAAATTGGCTGATTGGCTTGCTCACTGTAGCGATGCTTATCGCTTCTGTTTTATTCTTGTCCTGGACTGGGGTTATGGATGACTTTTTCGTTCCTTTATTCAGCTCACTTCTGCTATCTGTGGGTCTGGTTATGTCCGGAGCCTGGTTAAACCGTTCTTTTGTTTATATCGGCCTGCTGTTGTTTCTCTTTACCGGAATTTCCGGATACTGCTACTTGGGGTACACTCCTATTATTCTTCCGGTAGCAGGGGGAAGTTGCCTTATTGCTGCCGGCTGCATGCTTCGCAGAAGCTGA
>PLAR00405|000001_ERICI_RS02730|
ATGAGAACAGGACAAAGAGGGAAAAAAACGGTCATGAGACCAAAGAAAAAACGGTTTTGGCTTAACCTCAGCTATTTCCTTTATATAATCTGGATGGTGGGTACCGTTTTTCAGTTGTTTTCAGTGTCTCAACGATTTGCATTTTTATCTTATGTCTGGCATTTCGTTTTCAGCGGATTGTTTTTGGTGCTCGGGTCCATCATTATGCCAGCCAAGCGCTTTATGATGAAAGAAGAAGTTTTTGCCGTTTTTATCCTGATTATCCCGCTCTTTTTTGCCGCTTACTATTATTTTGCAACGTAA
>PLAR00406|000001_ERICI_RS02740|
ATGCGTTGTCGATCTCACAACACCAAATTGGCTGGCAAGGAACATATTAAAGTCCAATGCGAATATAGAGGGATTGACATGCTCTTGCTCGCGACCGAAACCACTGTTCTTTCGATCGGGGTTTGTTCTCCCGTACTACCTTCAGGAATTGGCATTACGGCAATCATGGGTCTAGATCGATTGACGCCAAACATTGGTTGTCAGTACTAA
>PLAR00407|000001_ERICI_RS02745|drrA
ATGACCTCGAATTTGCCAATCATCGAAGTGAGCGGGCTAAGCAAAAGCTTTGGCAGCCGCATGGCTTTGAACAATGTAACGTTTGATGTATATCAGGGTGAAATTCTATGCTTTCTTGGCCCGAATGGGGCAGGGAAGACGACGACAATCAATATTTTGTCGACCACATTACACGGTGACCAAGGCAAAATCCATTACTGTGGTGAGCCGGTGAATCGACATACAAGCCGATATAAACGCGAGCTTGGAATCATTCCGCAAGATTTGGCGGTATATGAGGACATTTCGGCCGAGGCGAACGTTCGTTTTTTCGCTTCACTATACGGTTTGAAGGGAAAGGAGTTGGAACAAGGGACGAATGATGCACTTGAATTCGTAGGCCTAGCAGACCGTAGAAAAGATAAGCCTAAGACATTCTCCGGGGGGATGAAACGGAGGCTGAATATGGCCTGCGCCATCGCTCACCGGCCCAAACTAATTATTATGGATGAGCCCACGGTAGGAATTGACCCGCAGTCCCGCAACCATATTCTCGGGTCGATACGCAGGCTAAGGGACGAAGGGGCAACTATCATTTACACAACGCACTATATGGAAGAAGTAGAGGAAATATCTACCCGAATTTTAATTATTGATCACGGTGAGGTTATTGCATCCGGCACCAAAGAAGAATTGAAGGAACGGCTCGCTGACGAGAAGCGCTACGAAGTGGAGGTTGAAGAAACAAGCGGGCTGAATGAAATTGATCTGTTTCAGATTGACGGCATCAAGGGGGTTAACATTATTGGCAACCGGATTCATATCTCAACATTGAAAGGGATTGATAATCTGGACCAAATTATTGCAAAATTAACGTCCTCTGGACTGAAAATTTTAAATCTGACTGGTTTTTCTCCTAGTTTAGAGATGGTTTTTCTCAATCTGACCGGCCGTACACTTCGGGATTAA
>PLAR00408|000001_ERICI_RS02750|
ATGATTGATTCAGAGAAAAAAACAGGGCAGCTGTACCCATTTTTCATTATTTTGAAGCGTGATTTTATCAACCTTATCACCAATATCGGACTTATCGTGACCAATACTTTATTTCCGTTGCTTTTAATTTTAACGCTCGGTTATTTGGGAGGGGGTCTTTATGGTGGAAAGGACGTTACCGCTTACGATTATTACGGCATAACGATTCTAATTTACAATGCTTTGAACGTATCAATGACAGCTTCAAACAGTTTTATGGAGCATAGTGTGAAGCGCAGCAATCTTCGCATATTGTACGCTCCGATTCCAAAGTCATTCGTATACTTGTCCAAAACAGCAGCCTCGTTTCTTTTCACAAGCCTGTTTTCCGTTGCACTTGTGATGCTGCTGCAAATGGTATTTGGCATTCATCTTGGTGGATATAATGCGGTTTATACGACAATTGTGCTTCTGTTTTTTAATTTGTTTTCATCAGCATTAGGTATCTTATTCTGTTGCCTCTTTAAAGGTGAGGAATTGACAAACAAATTTCTTTCGACGATAAATAGCGTGTTGGCGGTACTGGGCGGTATATTTTTTCAATTAGACGGCTTTGGCGAGACAGTGAAAAACATATCATATTTATCCCCGGTCAAATGGGTGACGGAAACGCTATTACGTATCGTTTACGATGGAAATTTCAATCTGTTTCTGCCGACATTGTTGAGCTTTGCTTTAGTAACATTTCTGCTTTTATGGGGCTGTAAACGAATGTTTAAAACGGAGGACTACACATGA
>PLAR00409|000001_ERICI_RS02755|
ATGAAGACGACCTTTCGCATTTTTTGTAATCATTCCCTTCGTATGTGGAATCGTAGGAATGTCATTGTGATCACATTACTGATGACGGTTGCTTCAATGGCACTAGCAATCTACTTCACGGCCAAATCGGAAACGAAAGGAACCTTGGCGGTGGTGGAGAGCCATGGAGTGAATCTGAATCTAGATCTGGAGCAGTACCGGGTCAAATATCTGGACCAATCCCCTCCTAGATCAGAGCTTGTTAGAAATAAATATGATGCGGTGGTTACTTTTGCCAGCGATGGTTCCCATAGCATTGACACATTGAAATCAGATGAGTTCAAGGAGCAGTTGGAGCAAGCCATCCTCCATCCGGACATGCCGTTGCCTGTGAAACCCCAACGGGGGGTTGGGAGCAACATATTGGGCTACCTCACGATGTTTTTACTAATTCAAGCTTTGTTTTATTTACAGCTATTTTCGGATGATAAGAAAACCGGCACGTTCCGCCGGACTGCCGTGTCCCCTGCGGGGATCGTTCCCTATATGACAGCACAGTGTCTGTTTGGATTTATAGCTGTTTATGTGCCAACGTGGTCAGTATTATTTCTTGCGAAGGCTGTAGGAATAGATATCGGCTTTGGCCTTGGGACTTACTCGCTGCTTCTTGTCTTTCCTGCACTATTAGCGGTTTCCTTTGCCTTGTTTATGGCGGCTTGGATTGAGAACGCCGATACCGGGCTATCATTATCGTCAGGCATCATCCTTCTTAGTTCGCTACTTTCGGGCAGTTTTTACACTATTGCCAATGAGAACGGCATTATGAAGGTCTTTGTCCGTATTTTCCCGCAACAGCATTTTATATCGCTGGTCCAAGACATGGAACTAAAAGGAAGTATCGGATCATACGGGGGGTACGCACTTTATGTGCTTGCCGCATCAGTGGCCTTGGCGGCGGCAGGTTGGTTCATTTGCAGGAATCGTTTTCTCAAAGGATGGTACGGGTAA
>PLAR00410|000001_ERICI_RS02760|malT
ATGGGCGGTTTCCAACTACTTTCCGCCAAATTGAAAGCACCCGTATTGCGTAAGCAATTCGTTCCGCGTACCGAATTATACCGGAAACTTGACATGCTCTCCGACCGTAAGGTTACGGTCGTACAAGGCTTGGCAGGGAGCGGAAAAACCACGCTGATGACTTCATACATGAGGGAGCGTCCAGATCTGGGGTGGCGCTGGCTTACGCTTGACGAAACGAATAACGACGTGCGTTCTTTTTGGTATTACACCATAGAAGTTTTAAAAGAGCTGCTTGATCAAGAACCAGATCACTTGCTTACGATGTTCGAAGCGATATCCCAAAAGCCGAATTTGGATCATCTGCTCGTACTATTGGTCAATAAGCTGGAAGAGTGCGGGGCGGCGGGAACGCTGGTATTAGATAACTTTCACGTTCTCAATGATACTGCCTTGCTTCAAAGTCTGTCATTTTTCCTTAATTTTAGTCCCGAATCAATCCGACTCGTTCTTCTGACCAGAGAAACCCCAAAGTTATACTTAGGTGATTTCGCCATGTCAGGTCTATATTTGGAGATTAGCGAACGCGAACTTGCGTTTACTCAAGAAGAAGCGGATTTATTTTTGACCCAAACGCTCGGATTGAAGCTCGAACCTTCTGCTGCTGACAAGTTGTATCATTGGACTGAAGGATGGGTGGGAGGTTTGCAGCTCTCTGCTCTTGCGTTAGGTCATCGTACTCATACCTTGACGGAGCCGGTCGGAAAATTGAACAAATACATGATTAACTATTTGTCGAATGAGATCTTGCTGTCAGTATCGGAAACGGAGCAGCAGTTCATGTTGCAGACGTCCGTGCTGACGTATTTCAACGAAACAATCTGTAATCGGATGCTTGGCATTAATAATGCGGCAACAGTGATTGCGAAATTGTTAGAAAAGCATTTATTCGTGTTTACCGTGGATGAAGAAAAAGGGTTGTATCGCTATCACCAGGTATTTGGGGAATTTTTGCGGGGAAAGCTGCGGGAACGGGGCACGGATGTTATACGGTTGCTCCATTATAAAGCGGCAGAAGCTTACGAAGAAATGGACAGTTGGGAGGAGAGCCTGCAGCATTATTTGCAGGCCGAGAATTATCAAGAAGCTGTGCGTTTATTGTCGGCAAGCGGACATCGGTTTCAAAACTGGACGTACCTGCTTCAGATTCCTTTGGACGTTTTATCATGCAGCCGACCACTAATGTTCCAGCGGTTGTTTTATCATTTTTGTAATTTGGAAATTGATGACATGAGGCAAATTGTAAGTCTGATTCCAAACCAAGAGGAAGACGGTTTGTGGAGCTTATTTCAGTTTTGCTGTTTTCTGCTGGGGGATAAGACTTTTGATCTACCTGCCGGTATGGAATGGCTTAATGATTGGGAGACGATAGAGATCGATGATGTCACACGGGCCATCATTCTGGTGACGGGAGGAACCATGCTGGCACTCAAGGATGAATTCGGGATGGCCATGAATTGGTTTGATCAGGCCATGCTGCTGGAAGAATTATCGCCGAATCCCTATTTGCGTTTTTCCGTTTTGAGTAGCCGGGTTCAAGTACTGGAAACGTTGGGCGAATTAACGACCTGTTTGTCACTGTATGAAGAAATGTTTTGTCTGTGTGACAATTATCCCATGCTCGATCCGATGCGGGCTGTCACATGGATCGGACTTACCGGTATCCGGTTAAAGATGATGCAACTTGAACTGGCCGAAGAGACGATGGCTGCAACCAGACGGTTACTACCGGATGAAGAAAATCATCTGGGAAGCGGGTATTTATATAACCAAATGGAGCTTCGTGTACTTCGCCGCGATAAGGCAGGTGCGATAGAATTACTGGAACAACTGCAGACCTATCCGCTTTATCAAAGCCCGACCTATTTTACCTCCATCTTAAAATATATGCTGAGGTGCGGTTTAAGAAACATTGAGATGGAAAACGCAGTTTTAGAAAGGGTTGAAGAGCAACACGATACGGCCGCCATACGCTTAGATGATCGTTTGGTATGTGCCCGAATCAGGGCGGCAAGAGGAGAGTCGGAGCTGGCGCTGCAACATCTTGACGTTCTGCTGTCATATGCCAGAAAGCACGGAATCCGTACTGTTTTGGTTGAAGGACTGCTGTTTAAGATGTCGCTTATAACCTCCGGTTCCACCTCGTCTAATAAAGAAATACTTCACGTTCTTCGGGAAGCGGTGCATTACGGATATGAGCACGAACATCTAGCTCCTTTTTATTTAGAGATAGAGACGATTCGGCCTTATCTCAGCCTATTTCTGGTTGATCCGAATCAGGAATTAAATTCCAGAGAAAAACGGTTCGCGCAGCGAATTCAATCATTCGTGGTTGAAGTGAAGAAGGGAAGATCTTTACCACTAGCGAGTGCGGAGCAAGAAACGGCGATTCTCAGCAAGCGCGAGCTAGAGGTACTTCAGGTGTTGGCTGCTGGCCGCAGAAACAAAGAAATCGGAAAGGAGCTGTGCATTTCGTTAGCTACAGTCAAATCACATGTCATCAACATTTATTCGAAGCTTCAAGTATCGAACCGGGTCGAGGCCGTGGAGCGGGGAAGAGAGCTCCGATTGCTCCGCTAA
>PLAR00411|000001_ERICI_RS02765|sodA
ATGGCTTACCAATTACCAGCACTACCTTATGCTAACAATGCTTTGGAACCCCACATTGATGAAACTACCATGATGATCCATCACGATCGTCATCATAACACTTATGTCACTAATCTGAATGCGGCTTTGGAAGGTCACGATAACCTTTCCTCCAAATCTGTGGAAGATCTGATCAGTGATTTGAACAGCGTTCCAGAAAATATCCGTACAGCTGTCCGTAATAACGGCGGTGGGCACGCTAACCACTCCCTCTTCTGGAAATTGCTAAGCCCTAATGGCGGCGGAAAGCCTGCAGGCGCTCTGGCTCAGGCTATTGATCAGGAACTGGGCGGATTTGAGAAATTCAAAGAAGATTTTGCTAAAGCAGCAACAACCCGCTTTGGAAGCGGCTGGGCATGGCTGAGCGTAGACAAAGCAGGCAAACTGGTTGTCCACAGCACGGGTAACCAGGACAACCCGCTGATGGAAGGCTTGACTCCTGTTTTGGGTATCGACGTATGGGAACATGCTTACTACCTGAAATATCAAAACAAACGCCCTGATTACATCGCCGCATTCTGGAATGTAATTAACTGGGACGAAGCCAACAAACAATACGAAGCTGCCAAGAAATAG
>PLAR00412|000001_ERICI_RS02770|degA
ATGAAAATTAATATTTTGGATGTGGCAAAAAAAGCCGGCGTTTCCGTAGTCACGGTTTCACGTGTATTGAATAACACCCCATCGGTGCGTGAGAAAAACAGGCAGAAGGTACTTCGGGCCATTAAAGAGCTGGACTATTGTCCAAACTCGGCGGCCCGCAGCCTGGCCAGGGGAAAAACTGGCGTCATCGGGTTAACACTGACTACGCTTCAGGATTCGGTTTTTGACGGCATTGTCAAAAGCGTGAACGAGGAACTGGAAGGGCATGGCTATTTCTTGGCGCTGTCCATTCATTCCGATTTGAATAACGACCCGCCGAAAGAAAACAACTTTTTATTCCAGGAAGACAGGGTGGACGGGATTATCGCCCTATCCCCCATGGATGAGGAACACGATGTGCTGGAATTAAAAAGAAAGAAGATCCCGTTTGTACTCCTGGATAATCAAAACGAAGACCTCAATGCTTCCATGGTGAATGTGGACAATGATTTGGGCGGACGTCTGGCAACAAAACATTTAATTGAACTGGGTCACCGGAAAATAGCTCATATCAGCGGGCAGGAGCTTTTCATGAGTACGAAGGAAAGAAGAAAAGGGTATCTGAATACTATGGTGGAAGCAGGGCTTGAGCCCTGGGTAACTCCAAGCAGGGAGTTCAACATGCGGGAAGGATTCCGGATTGCCAAGGATTGGATTAGAACCGGTAATGTTCCTTCGGCAGTATTTGCTGCCGATGACTTTTTGGCTTTTGGAGTTATGGAGGCCTTTCGGGATGAAGGTTACCGTATTCCGCACGATATCTCAGTCATTGGCTACGACGATCAAAGTTTTGCGGAAGATTTCCATCCGGGACTAACAACCATCCGTCAACCGGTAGAGCAGATGGCTCAACAAGCGGTTAGACTTCTGCTCAAAATAATTGACGGGACCCTAAAGCGAAATACTTCGTCGAAATTGGAACCGGAGCTTATCATTAGGGAATCCACCGGGCGATACAGGAAAGCCTGA
>PLAR00413|000001_ERICI_RS02775|murK
GTGAGCTACTACTTAGGTTTGGATGCCGGCGGAACCAAAACATACGCTGTCATTGTTGATGAAACGGGCCGCGTTGCGGGACGGGGAAGAAGCGGTCTGGGTAATCACCAGACGAACAGGCCCCGGGCAGAGCAGAATATCCGGCTGGCGGTGGACCTGGCCCTTCAAGATGCGCAGCTGCAAAAAGTAGATATTGATTTTGCCTATTTCGGGCTGGCTGGAGCTGACCGTGAGCCGGACTTTACTATACTGAGACCGATTATTGCAGGTCTCGGGTTTTCGAAGTATGAGATTGCTTGCGATACCATTATCGCCATGCGGGCAGGTACCTCCCGGCCGTTTGGAGTGGTCGTCATTTGTGGAACCGGTACCAACTGTTCCGGCATGAACCGCCAGGGTGAAAGCTATCAATGCGGCGGGTTCAGCTACATGTTCGGGGATTATGGCGGAGGGGGGGTTCTGGCAGTCGAAGCTTTCCGGTCTGTCATCCGGGAATGGGACGGCAGAGGACGTCCTACCCTGCTGACAAAGCTGGTACTCCAGCGGTTGGGATATTCAACCACGGAGGCCATGTTTCATGATTTTCTCGACCACGGCAAGAGAGTCCCCTCGGATTTGGCTGAGCTGCTTTTTGAAGCATCGGCCCAAGGGGATGAAGTAGCCCTTGACCTGTTGCGTTACCAGGGAGAGGAATTGGGGCGTTCAGTTCAGGCGGTTGTGAGAAGGCTTAGGCTTGAACAAGAGGAGCTTGATGTGGTCCTGGCCGGAAGTGTCCTGACACGAGGACAAGGAGACTACGTAATCCGCCATATAGCCGGTATGGCTGTGGAATCGGCTCCCCGAAGCCATGTCCGCAAGCTGGATTGTGAACCTCTGGTTGGTGCGTTGTTATTGGCGATGGAACGGGATGACCGTTCAATAGAACCTGATATTCAACAGCGTTTGAAGCAAATCCAAATGGAACCCAGGGAGTGA
>PLAR00414|000001_ERICI_RS02780|licH
ATGAGGGAAAAGTTGAAAATCGTTGTTATCGGTGGAGGCTCCTCTTACACGCCGGAAATTATTGAAGGATTTATTTCACAGCATAAACATCTGCCGGTAGGAGAAATTTGGCTTGTCGATATTCCTCAGGGTGAACACAAGCTGAATATTGTCGGTAATTTGGCCAACCGGATGGTTGAAAAATCAGGTCTGCCGATTGAGGTTCATCTTACCTTAGACAGACGTGAGGCTTTGAAAGGGGCGGATTTTGTTTCCACCCAAATGCGTGTAGGTCTGCTGGAAGCAAGGATTTGGGATGAGACTATTCCGCTCAAATATGGGGTAATCGGCCAGGAGACCACCGGTCCAGGGGGAATGATGAAGGCACTGCGGACGATACCGGCCCTGATCGGGATTGCGGGGGATATGGAGGAACTTTGTCCGGATGCCTGGCTTCTTAACTTTACAAATCCCGCAGGAATGGTAACGGAAGCGGTGATGAAGTACAGTTCCATAAAAACGATAGGTCTGTGCAATGCGCCGATCGGTATGCAAAAATGGCTTATGAAAACTTATCAAGTGGCGGCAGAGAAGATCTATACGGAATTCGTCGGATTGAATCATCTTCACTGGATTACTCAAGTAAGGGTGAATGGAGAGTCCAAACTGGAAGAATTGTTAGATGATCGTGAAGGTTACTCTGCAAAAAATGTGGAACAAATGTCCTGGAACCCTGCCTTTATCCGTTCCCTTGGGGCAATTCCGTCCTATTATCTGAAATATTATTACTTAACGGATGAGATGCTGAAGGAGCAGATAGCCTCTTCCAAGGAACAGGGAACCCGTGCCCAGGTTGTAAAACAAGTAGAGGATGAGCTCTTCGAACTTTATAAGGACCCTGACTTGAAAGAAAAACCGAAACAGCTCGAAAAGCGGGGCGGCGCCTATTACTCGGAGGCGGCTGTTAATTTAATGAAGTCATTATTTAATGTTACAAAGGATATTCAGACTGTAAATGTGCGGAACGGGAAGACGCTTGATTTCCTGCCGGAGGATTCGTGTATTGAGGTAAACTGCATTATTACGGGACAGGGCCCTATTCCACTTTCGGTAAGTCATGTGCCTGAAGCCACAAAAGGATTAATCCAAGCGGTTAAATCTTATGAGATTTTAACGATAGAGGCAGCTGTAACCGGGGACAAGGGAACGGCGCTTCAGGCTTTGGCACATCATCCTCTTATCACCTCCGTCAATACGGCGGAGAAACTGTTGGATGAAATGCTGGAGCATAACAAACTTTATCTGCCCAAGTTTTTTAATTAA
>PLAR00415|000001_ERICI_RS02790|opuCA
ATGATTCGATTCGAACATGTAAGCAAAAAATATGACGACGGCTTTATAGCACTCAAAGAACTGAATTTGGAATTTGCCGCAGGCAAACTTCATGTCCTGATTGGCCCGAGCGGCTGCGGGAAATCTACCACTATGAAACTGATAAACCGCCTGATTAATCCCTCCAAAGGCAAAATTTTTATCAAGGATAAAGACATCTCTCAGATTGATCCCGTAAAATTGAGACGAAATATCGGATATGTCATCCAAAACATCGGACTGTTTCCACATATGACGATTACCAAGAATGTGGGAGTAGTTCCCCGTTTACTTAAATGGGATCATAACCGGATTGAAAAACGCGTGGATGAACTGCTCCGTTTAGTCAATCTTGACCCTGATACATACCGGAACCGCTATCCTTATGAACTCAGCGGAGGCCAACAGCAAAGAATTGGAGTCATTCGGGCCTTGGCAGCAGAGCCGGACATTATTTTGATGGATGAACCATTTAGTGCCCTTGACCCGCTCAGCAGGGAGCAATTGCAGGATGACATCATCTCCTTGCAGGAAAAGCTCAAAAAGACCATTATTTTCGTAACCCATGATATGGACGAAGCAATTAAGATAGCCGATAATATCGTGCTGATGAAAAATGGAGAGGTAGTTCAACAAGGCCGCCCGGAGGAAATTCTCCGCCATCCGGCTAATGACTTCGTCAAGAACTTTATCGGAACTAAGCGGCTTCAAATTGGTGTGCCTGATACGATTCCGGTTGTGGATGAAGTAATGGTGAATCACGTCGTAACCGCTTATCCGGGAAGGGGAATGGCTGAAGCCTTGAAGATGATGGAAAAAGGTCGTGTAGATTCTCTGGTGATTGTCAATAAAGAGAATCAGCTTATCGGCTACACGACAATCTTCCAAATTCTGAACAGATATCGGGAGGAGAACATTACACTTGGAGACATTACGAAACCGTTTAAGCATGTGGTCCGTTCGGGAACTTCCCTGGCAGATGCGGTTTACATGATGAACGAACATAATTTATCCATTTTGCCGGTTATTAAAGGGCATAATGATTTCGTAGGTCTTTTAACCAAGGGTAGTGTCGTCAAACATATGGCAGACGTATATACTCCTTCGGTAGAAGGAGGAGATGATGCATGA
>PLAR00416|000001_ERICI_RS02795|opuBB
ATGAATGTGTTTATAACCTATTGGAGTGAACGGACCGGGGATATTATGACTGCACTTGGGGAACATATCATGATTACCTTTGTTTCAGTTATACTGGGATGCCTGGTAGCCATTCCTCTTGGCATTTTCCTCGCTGGAAACCGGGTTAAATTCATTAACAGCATTGTGTTCATGATTTCTAACGTTCTTCAGACCATCCCGAGTTTGGCTTTGTTGGCCATGCTGATCCCGCTTCTTGGTGTAGGGATAAAACCGGCCATTTTTGCTCTTTTCTTATATTCGATCATGCCGATCTTGCGCAATACCTATACGGGTTTCCGCTCTGTGGACCTAAATCTGATAGAAGGGGCCCGGGGGATGGGTTACAGTACGAGACAAAGGTTGTTCCTGATCCAGCTTCCGCTTTCGTTTCCGTACATTATGTCCGGCATAAGGACCACAACGGTCTATATCATCAGCTGGGCCACATTGGCTACTTTGATTGGAGGTGGAGGCCTGGGCCAACTGATATTCTCGGGCATGGGAGTGAATAAGAACGAGATGATTGTAACCGGGGCGCTGCTGGCCGTGGTCTTGGCTTTAGTCATTGATTTTATTCTGGGACGGGTTGAAATTTTTGTCGACAATAAAGTCAAAAGCAAACCGGTGCAAGTCTGA
>PLAR00417|000001_ERICI_RS02800|opuBC
ATGAAAAAAATAATCAAACGAATGTCCCTCCTTGTGATCGTTTCTGCGCTGGTTATGACTATTACCGGGTGCGGTAAAAGTGACAGGATCATTATCGGGACTCAAACATCGTCAGAACCCAAGATTCTGGCTTCCATGTATAAACTGCTCATTGAAGATAGGACGGATCTGAAAGTTGACGTGCTTCCTGACCTGGCTTCCAGTCCGGTCGTTATTAGTGCCATGAAAAAAGGGGAGATTCAAATGGCTACCCTGTATACGGGGGAGATTTTTAATAACTATTTTCCCGTCAAAGAGACTAAAGATCGTGGAGAAGTGCTAAAACAGGCCCAGGAAGGATTTAAGGAACATTTTAATTTCAAATGGTTTGATCCGTTAGGTTTTGAAAATACGTATGCCTTTACGGTCAGGAGTGAACTGGCCAAGGAAAACAACCTGAAAACCATATCGGATGTAAAAAATATGGCTTCGAAGATGACGCTTGGAGTAGATACAACATGGCTGGAACGTGAAAATGACGGATATCCTGCTTTCACCAAATACTATGATATTCAGTTTGGGCAGACGCTTCCGATGGAAATAGCGCTTGTCTATAACGCTGTTGCCAGTAAAAAGGTGGACATCGTGCTTGCCTACTCTACTGATGCGCGTCTGAAAGAGTACAATCTGCAAACCCTGGTGGATGACAAGCAATTTTTCCCTCCTTATGACGCCTCACCGGTTATCAAACAGGAAGTGCTGGATGCTCATCCGGAAATTGCGGAGGTTATCGGTGAATTAATCGGAAAAATTGACGCAGAAACCATGATTAATCTCAACTACGAGGTAGATGTGAACAAGCGGAACGAGAAAAAAGTGGCGGAAGAGTACTTAAAGAAGATAGGTTTGCTTTAA
>PLAR00418|000001_ERICI_RS02805|opuCD
ATGCAACTATTTTGGAATTATATCCGTGAGAACTGGGTTGATTTACTCAGTCTCACTTATGACCATATTTTGATGGTCTTTATCGGGATTTTTTCTGCACTTGTCGTCGGCATTCCTCTTGGGATGCTTGCGGCAAGAAGAAAAAGGCTGGCACCGGTTATTATGACAATCGGAAACATCCTGCAAGTTTTTCCGAGCCTTGCCATGCTGGTGCTGTTAATGATCGTTTTCGGGCTTGGCTTCAAGACCGTTGTGATCGGATTGTTTCTATATTCCTTAATGCCTATTATCCGGAACACCTATGTAGGCTTAAAGCAGGTTGACCCGTCCATTACGGAAGCGGGAAGAGGAGTCGGCATGAGTTCTACCCAGCTCTTATTTAAAGTTCAGCTTCCGTTATCCCTGCCGTTTATCATGACCGGCATCCGGGTAGCGGCGGTTATTGCTATCGGTGTTGCGACGATTGCTCCTCTTGTTGGAGGAGGAGGTCTCGGACGCGAAATTTATTCCGGAATTAATATGGATAATGCGGCCAGACTGTATGCGGGTGCCGTTCCGGCAGCTCTTCTGGCCTTGATTGCAGATTTGTTATTCGGTCGCCTAGAGAAAAAGATGAAACTGGATCGTTAA
>PLAR00419|000001_ERICI_RS02810|ypeA
ATGCATGTACGTTCATTTCAACTGTCTGATTACCATTCTGTAACCGTGCTCCTGCAGAATTGTCTAAGTGAGGATTGCTTTGATGAAACGATTAAAGCGTTTGCCAAACAGCTTCATTGGGATGGGGAACTGGTGCTGGTTGCAGAGGAGCAGGAAGAAGTAATAGGCCTGATAATCGGTACAATCGATAACGATAACGGATACTACTACCGAGTGGCAGTAGAACCTTCCCACCGTCGTAAAGGAGTCGGCAAATTATTGATCGAGTCCATGAGACAGAGATTTCTCCAACGGCATGTTCACAAGATTATCGTGAATGTTGACCAGTTCAACGAACGAATTTTGCCTGTTTATGAATCTGCGGGTTACAGCGCCTCTGATTTCAGCCGGGCAAATGGGCTTTCCATACTAAAACAAGCAAGCATGTAG
>PLAR00420|000001_ERICI_RS02815|
ATGAGACATAATAGACAATCTTACGTAATCAAGAGCTTTAAGCATGACGGGGATCTACACCGGACCTGGCTGGAAAACTGGCGTGTTGCAGAAGAGTTTTTGTGCCCTCTTCACAGGGAGGAAGGTATGATTGTTCTTGTCAATAATCAGACCAAAATTCAAGAGGCTGACGGAAAAGAATGGACAAGCCGGATTCCGGGAGTCTCTTTTTTTATTCCGCGGCAATGGCATAATGTGATTGCACTAATCGAAAATACAGGCATCCGCTATTATTGTAATGTTGCTTCTCCACCGTATCTATATTATCAAACCCTTACCTATATTGATTATGACCTGGATGCGATAAAATTCCCGGGCGGAGATATACATGTCGTTGACCAAGAAGAGTACGAGCGCCACAAGTGGATGTATCGTTATACCCCGTTTGTGGAAAAAAAGATTATGAACGGCCTCCATACTCTACTGTCTAAAATAAAAAAGGGAAAACCACCTTTTCACGATGACTGGGTTTATCATTATTATGACCTGTATAAGCAAAGTCAGAATGATCAGGCTGAGAATCAGCAAGCAGGAAAGGATGAGTCGTAA
>PLAR00421|000001_ERICI_RS02820|queG
ATGACAAAGGGGCATACAAACTTAAAACGGGATTGGAGGGAATTGAAAGAGGAAATCATTCAAGCGGCTCCATCACTAGGCATAGATAAAATAGGCTTTGCTTCTGCGGATCCGTTCCTGGAGCTTAAAGAAATTTTACTGCAGCATCGGGAAAAAGGGTATGAATCCGGTTTTGAAGAACCGGATATTGACAAAAGGGTATATCCGGAGTTGAATTTTGAAGGAAAGCCGCGATCCATTATTTCGATAGCCGTTGCTTACCCATCCAAAATAAGCAATCCTCCCCGTTCTGAGCCAGGGGGTTATCGGGGGATCATTTCCCGTTCAGCTTGGGGAGAAGATTACCATCGAGTGCTTAAAGTACGGCTTGAGCGTTTGGAAGCTTTTATCCGGGAAAGGGTACCGGAAGCAAGAATGGAAAGCATGGTGGATACGGGTGCTCTGGTTGACCGGGCTGTTGCCGAACGGGCAGGTATCGGCTGGACCGGCAAAAACTGCGCCATTATAACACCCGAGTATGGTTCATGGGTATTTTTGGGCGATATGATTACAAATATCCCTTTTCCAGCCGATACATCTATTATGGACCAGTGCGGGGACTGCACGATCTGCATCGATGCATGTCCAACAGGGGCACTGGTCGGACCGGGGCAGCTGAACGCCAGCCGCTGCATTTCTTTTTTGACCCAAACCAAAGGGGTTATTGAGGATGAATTCAAGGAAAAGATCGGAAACCGTCTCTATGGATGTGACACCTGTCAAATGGTTTGTCCGCATAATAAGGGGAAAAATTGGACCTATCATCCGGAAATGCAGCCAGACCCTGAGAAGGTTAAACCGCTGCTGCAACCCCTTTTGACCATGAGCAACCGGGAATATAAGGAACAGTACGGCAGTAGTGCTTCCTCCTGGAGGGGCAAAAAGCTTATTCAACGCAATGCCATCATTGGCCTGAGCAAATTTAAAGACCGGAGTGCCGTACCTTTACTTGGTAAGCTTCTTCAGACTGACCCCCGCCCGGAAATCCGCGAAACAGCCGCCTGGGCCCTGGGGAAAATTGGAGGAGATGAAGCCGGTACCTGGATACGGGAGTTCTTGGAGAAAGAGCAGGATGAGACTGTAAGGTTTGCTCTGCAAAAAGCGGCAGACCGGTTGAGTCAGGAAGGATAA
>PLAR00422|000001_ERICI_RS02825|
ATGAAGTATGTGCATGTAGATTCCGTAGAACCGGGACAATATTTAGGCAGAACTATATTTTCCAGCAGCGGGGCGGTGATGCTTGCCGAGGGGGTACAGCTGACCGTATATATGATTACCACTCTGCGGCGAATCGGAGTCACCATGCTCTATATTCAGGATCCTTTTACGGATGATGTGGAGATTACGGACGTTGTATCGGAAGAAACCAAACGGTTTGTCATTAATCAGATGGACGAGATGTTCCAATCTATCCGTTCAGGCAAGGAATTTGGCACGAAAGCGATCAGTACGAGTGCAGATGCCTTGGTGGATGAAGTGATGAAGAATAAAGACGTACTAGTGCAGCTGACGGATATCCGGACTAAAGATAATGAGATGTATTTGCATGCACTGAATGTATGCACGATATCAGTTCTGGTGGGAATTAACATGGGAATGGGACCTGCCCAGCTTAAGGATCTGGCGATCGGGGCTCTTCTTCATGATATCGGCAAATTGGATCTCATCGCGGATGCTGCTGAAGATCCCAAGAAGCATCATGCCTGGAGGGGATTTGACCTGCTGAAGAGCAAGCGGGAATATAATCTGTTAATTGCCCATGCCGCCTTTCAGCATCACGAGTGGCTGGATGGATCAGGAAAGCCACGGGGGCTGACAGGGGATGAGATTCATATATATGCCAAGATCGTAGCTGTGGCCAATATATATGACAATCTGCTTCACCAGACAGGAGAACAAGGAACCCGGATGCTGCCTCATGAGGCTTGCGAGCATATGATGGCTCTGGCTGAGAAGCAGTTGGACCACGAAGTGCTGATTCACTTCCTGAGAACTGTATCCGTTTATCCCACCGGGACATCTGTCAAATTGTCGACCAGAGAAACCGGAGTAGTAGTGGGTCAGCACAGGGGGCTCCCCGGACGCCCTGTTGTGCGTGTTGTGAAGCAGGATGGCGGGATGCAGGACTTCGATGTAAAAGAAATTGATTTAGCCAAGCAAACTACTGTGTTTATTGAACAGGTTTTGGTATAA
>PLAR00423|000001_ERICI_RS02830|
ATGTGGAGTTACATTATTCCCATTATCACGCTGATTGTCGGGCTGATACTGGGCTTTATCATCGGGGTCTTCTATTTACGCAAGCAGCTTGAGAAAATGCAGAATGATCCTGAGATGATCCAAAAAATGGCTAGACAAATGGGCTATAACATGAATAAACAACAAATGAATAAAGTCCAGAATATGATGAAAAACAAAAAAAGAAAGTAA
>PLAR00424|000001_ERICI_RS02835|folE
ATGCCAGCTAAAGAACACAGGAATGGACAAGTAGCGGAAAACAGGGAACAGATAGAGTATCATATACGCGAAATTTTAAGGCTAATCGGTGAAGATGTGGACCGCGAAGGCCTTTTGGATACACCTGCTCGGGTTACCCGCATGTATGAAGAAATCTTCGGGGGTTACGAGGCAGACTATGAAGAAGTGCTAGGGGTCACATTCGACGAAAACCATGAGGAACTTGTTATCGTGAAAGATATTGTATACTACAGCCAGTGTGAACATCATATGGCACCTTTCTTCGGAAAAGTCCATATTGGATATATTCCGAGCGGCAAGATTGCAGGCCTCAGCAAATTTGCCCGTCTTGTTGAAGCGGTGACCCGTAAACTTCAGGTACAGGAACGCATAACATCCCAGATTGCTGACATTATCGAAGAAGTATTGAAACCCCAGGGTATCATGGTAATGGTAGACGGGGAGCATTTGTGCATGTGTTCCAGAGGAGTGAAAAAGCCAGGAAGCAAGACCGTAACTTCTGCCGTAAGGGGCATTTTCCGAACAGATGCCGCATTACGGGCCGAGTTTCTTTCCCTGATCAAAGATTGA
>PLAR00425|000001_ERICI_RS02840|
ATGCTTTTTGTATACGGCAGTTTGATGTCTATGAGAATTTTGGAAGAAATCCACTTTTGGAAAACCCAGGAGAAGGAACATACGGAAGTGATCCGTGCCCTGATTCCCAATCTGGAACCCAAATACGCAAAAGCCATGCAGGAATGGGAAGTCATATTTGAAAAAACGGAGATGTCTTCTTTGCAATGGATTGAGTGGGTATCAGTTACCAAACGCCCGACTGACCCTTATCTCCAGCAGCAGCTGAATGAAATCATTCAAGTCTCTGTTTCACAGTCCAAAGAATTTATTTCACTCCTTTTGAACATGGAACACCACAGCAAGGCTGCCCAAAGCAGCCCTTTAATCAAAACGGTGATCGAACACATAATTCGAGAGTCAGAGTATTTCCTTGGCGTAATTCAGGGGCTGCAAGCTTCAGGTCACTATCCCTATATGCCTGAAGGCCATGCACCCTATGGCGTACCGGCAGTTTCAGCCCCCCCTGCCTATCCTCTCCGTCAGCCTGCTGCGCCACAGCAGCAAGAGCCGGAAAAGAAGGAAAAGGAAGTCCGGATATCATCCTTGTCTAAAGACAGCGATGCCCCCGACCGTACCGAGCCTATGAAAAGTACAGGAGATTCAACCTGGAGCGATCCCCTTCGGGCACCGAAGCCTGTACCTATAGGAGGACACAAGCTTCCTCCCCTGCCTTATCCGTATAATGCGCTGGAGCCTTATATTGATGAGAAAACAATGCGAATTCACCACACGAAACATCATCAATCCTATGTGAACGATCTGAATAAGGCAGAAGTCATGCTGGCTAAAGAGCGGAAATCCGGTAATTTTGATCTCGTCAAGCATTGGGAACGTGAACTCGCGTTCAATGGTGCCGGACACTACCTGCATACCGTCTTCTGGAACAATATGAGCCCTAAAGGAGGAGGAAAGCCAAGAGGCCCTATTGCTGCGGAAATTGACCGTGTCTTTGGAGGATTTGAGCCGTTCAAAAAACATTTCTCAGCTGCCGCTGAAAAGGTGGAGGGCGGCGGATGGGCACTGCTGGTATGGAGCCCGCGCAGCCATCGCGTAGAGATTCTTCAGGCAGAAAAGCATCAGAATTTATCCCAATGGGACGTTATTCCTCTTCTTGTCCTGGATGTATGGGAGCATTCCTATTATTTGAAGCATCAGAGCGAACGGGCTAAATATATTGCAGACTGGTGGCACGTGGTCAATTGGGAGAATGTCAACGAACGTTATGAAAAAGCCAGCAAGCTTAAATGGATGCCCTTTTAA
>PLAR00426|000001_ERICI_RS02850|kipR
ATGGAAGAACATAAATTAACCGTCCGTTCCGTGGAACGGGCTTTAGATATATTGCTATGTTTTCGGGATTCGTCGGAGTTAACCCTTACAGAAATTTCAAATCAGGCAGGCCTGCACAAGAGTACGGTTCACCGTCTTTTGGCATCTCTTGAGGGGAAAGGTTTTCTTCTTCGCGATTCATCAGGAGATAAATACCGTCTGGGTTTTAGTGTTTGGGAGCTATCGGCCAATCTTTCGCAGGGTGATGATATAAGCATGCTCCTTCTTCCGGAGATGGAATGGCTGCGCGATCAAGTAGGGGAGACCATTTCGATCTATGTCCGTGACGGCAAAGAAAGGGTGCGGATTCAGGCTGTTCAGAGCAAGCATGCGATCCGCCGTGTTGCTCCGGTAGGGGCGAGAATGCCTCTGTATGTAGGAGCTTCCAGCAAAGTACTGGTAGCGTTTGGGGACGAAGCTCTTCAGGTTGAATTGGCTCATGATGCCCGATCTTCGGTCGGCCTTGATCCGACTGCCTTTTTGAAACAGCTGGCTGAAACCAGAGAGCAGGGCTTTGCTACCAGTATGGAAGAAAGAGAGCCTGGGGCGGCTGCTTTGTCGGCCCCCATCCTGAACCGATCCGGCAAATTGGTTGCGGCTCTTGCCATATCAGGGCCGATCAGCCGGCTGACACCGGAACAGATGCAGGCATACGCGCCGCTGCTGCTTGAATCCTCCGGAAGAATGGGCACCATGGTTCGTTAA
>PLAR00427|000001_ERICI_RS02855|
TTGGAGAATCCCGCTTCCCTTAAGGCGGTTTGGATTAGCCTGATCAGCAATTTGCTGTTGACAGCCATAAAGCTGATTGTGGGATTTTTGTTCCGCAGTCAGGTATTGATTGCTGATGGAGTGCACAATGCAGGAGATGTGATAGCATCCGCTACGGCTTATAGCTCCATGAGGATTTCGAACCGGCCTGCAGACGAGGAACACCCGTACGGCCATGGGAAAGCAGAAGTTCTCGGTTCCGGGATGGTAGCCATCATACTTGGACTGGCCGCAATTTTTATCGGATATCATGCCATTACAGCATTGTTTGAACCTCCTGGAGAAATGCATATCATCGCATTGGCTGCCGCATTGGTTTCTCTTATTTGGAAGCAAATCCTGTACATCTATACCATCCGGATCGGCAAAAGAACGAACAGTAAAGGCTTAATCGCCACTGCGTATGATCATCTTGCCGACGTATATGCCTCTTTGGCCGCTACCGTTGGTATCGGACTTGGTCTTTTAGGGGAATCTTTTCAATTTTCTTATTTGGCCTATGGGGACCCGATAGCCGGAATTATTGTTTCCTTACTGGTGCTGAAGCTTGCATATGAGATGGTACGGGAGGCCATTGATATATTGATGGAAAAAAACGTAAGTCCGGAGAAAATGGCACTTTATACTTCTGAAATCTTAAGTGTGGACAATGTCAAACGGATAGACCGGCTTCGGGCACGGGAACATGGCCATTATATTCTGATCGATGCCAGAGTAAGTGTTCCTGCTGAGTTGACCATTCAGCAGGGCCATAATATATCCCGCCTCATCAAATCCAATATTATGAACAGGCATGAGGATGTCTTGGAGGTACTTGTTCATTTGAATCCCTGGTATCCGGAAGACAGTGAAACGATACAACCTCCTGGTAAAGAGGCCAACCGGCATCATCATGTAAAAGATCTTGCTTCCGGTACGAATAGGGATATATGA
>PLAR00428|000001_ERICI_RS02860|"acnA,citB"
ATGTCCAACAAGGATATCTTTTCGATCCATAAAGAGCTTCGAGTAGGCAACAAACCGTATACTTACTACAGCCTTCCGGCCCTGCAGGAACAATTCGCAGGCATTTCCAAACTTCCGCTTTCCATTAAAGTGCTCCTGGAAGCCGCTGTCCGTCAATTTGACGGAAGAGCTATTACCAAAGAACATGTTAAACAAATTGCTGATTGGGCTGAAAACCGTGAAGACAAGGAAATACCGTTCATTCCCGCTCGCATTGTTCTACAGGACTTCACAGGAGTACCTGTAGTCGTGGATCTTGCGGCTATGCGTGATACTATGGCAAGAGGAGGCGGTGAGCCTAGCCGCATTAATCCCCTTGTTCCCGTAGACCTTGTTATCGACCACTCTGTAATGGTAGACGCTTTCGGAACTTCCGAAGCGCTGGATTACAATATGAAAGTGGAATTTGAACGGAATGAAGAGCGATACCGCTTCCTTCGCTGGGCTCAAACCGCATTTGATAATTTCCGTGCCGTTCCACCGGCAACAGGTATCGTTCACCAGGTTAACCTGGAATATTTAGCTTCCGTTGCAGCTACCAAACAAGTAGACGGTGAGACCGTCGTTTACCCGGATTCACTGGTAGGTACAGATTCCCATACCACGATGATTAACGGCCTTGGAGTTGTAGGTTGGGGTGTTGGCGGAATCGAAGCCGAAGCGGGCATGCTGGGGCAACCGCTTTATTTCGTAACTCCGGAAGTCATCGGATTCAAGCTGACCGGTTCGCTGGCGGAAGGAGCTACAGCGACGGACCTGGCACTAACTATTACCCAGATGCTTCGTAAAAAAGGGGTTGTGGGCAAATTCGTTGAATTCTACGGTTCCGGCCTGAACAATCTGAGCCTTGCCAACCGGGCCACTGTAGCCAATATGGCGCCTGAATATGGGGCAACTATCGGGTTCTTCCCTGTAGATAATGAAACCCTCCATTACTTGAGAAGCACGGGACGTTCCGAAGAACAAATCGAACTGGTAGAGGCTTATTATAAAGCACAAGGCATGTTCCGTACGGAAGATATGCCTGAGGCGGTATATTCGGACACCCTGGAGCTTGATCTCTCTACGGTTGTACCGAGCCTTGCCGGACCTAAACGTCCTCAGGACCGTGTAGAATTAACTTCGATGAAGGAGTCTTTCAACAATATTCTGCGCACCCCTATCGATAAAGGCGGCTATGGCCTTTCGGATGAAAAAATTGCCGAAGAAGTCGATGTAACTTTTGCCGACGGTACTAAAGAAAAAATGGGAACCGGAGCCGTTGTGATCGCTGCTATAACAAGCTGTACGAACACATCCAATCCTAGCGTTATGCTGGGAGCCGGGCTCTTGGCCAAGAAGGCCGTCGAGCATGGGCTGACAAAACCGGCTTACGTCAAAAGCTCCCTGACCCCGGGCTCTCTTGTCGTAACAGAATATTTGAAAAAAGCCAATCTGCTCGAACCCCTTGAGCAGTTAGGTTTTTACATTGCCGGCTATGGCTGCGCTACCTGTATCGGCAATTCCGGTCCTCTTCCTGACGAAGTTAGCAAAGCTATCGCCGATAATGATATGACAGTAGCCGCCGTACTAAGCGGTAACCGAAACTTTGAGGGCCGTGTTCATGCACAAGTCAAAGCAAATTATCTGGCTTCTCCTCCCCTTGTTGTGGCCTATGCATTGGCTGGAACGGTCAATATTGATCTGTCGAAAGATCCGATTGGCCATAATGCCAAGGGAGAGCCTGTTTATTTGAAAGACATCTGGCCGAGCAATCAGGAAATCCAGGAAGCTATTGATACGGCAACAAGCGCGGAGGCATTCCGTGAGAAATACAAAGACGTCTTCCGGGCGAACCAGCGTTGGAATGAGATTTCCGTACCTGAGGGCAGCATCTATGAATGGGATAAAAACTCCACTTACATTCAAGAGCCTCCATTCTTCCAGAATCTAAGCCCTGAACCGGGTGATATTTCTGATATCCGCGGTGCGAGAGTACTGGCCATGCTTGGGGACTCCGTTACTACGGACCATATCTCTCCAGCAGGCAATATTTCGCCGACAAGCCCTGCAGGCAAATATTTAATTGAACATGGCGTAGAGAGAAAAGACTTCAACTCCTACGGCTCACGCAGAGGAAATCATGAAGTCATGATGCGCGGTACGTTTGCCAATATCCGAATCCGTAACCAAGTGGCTCCTGGAACAGAAGGCGGTGTCACTACCTATCTGCCGACTGGTGAAGTCATGTCCATTTACGATGCATCCATGAAGTATCAGGAGAACAACCAGCCTCTTATCGTTATCGCCGGTAAAGAATACGGAACCGGAAGTTCCCGTGACTGGGCGGCTAAAGGAACTTATCTGCTTGGTGCTAAAGCCGTTTTAGCTGAAAGCTTCGAACGCATTCATCGAAGCAACCTTGTCGGAATGGGTGTTCTTCCGCTTCAATTCCAGGAAGGCCAAAGCTGGGATGCACTTGGACTGACCGGTACAGAGACATTCGATATCCTGGGTATTGATAATGACATTCAGCCAGGCCAGGAAGTGAAAATTTTGGCAACCCGCGAAGACGGTACTTCCTTCGAATTTAAGGCAATCGTCCGTCTGGACAGCATGGTGGACATTGATTACTACCGCAATGGAGGCATCCTTCAAACTGTGCTTCGCCAGATCATGTAA
>PLAR00429|000001_ERICI_RS02865|
ATGGAATGGAAACAGGCTCTTTACCGCTATGTGGATGCACACAATAAAATGATGGCTGAATATAATGCTGATGCCGCTTCCGAGTCGGTTCGGGATTCAAGCTACTTAGATAAACAGCAGGTCAGGCTGGAGCGTATGAAAGACCAAATCAAACAGAGGGGGGGCAGATCGCTCCGCCACGAGACCAGGGTTAAACTGCGTCATGTAAAACAGGGGTATGGGGTTATAGCAGCCGAGCTGGAATTTCGCAGGAGATGGATCTATACAATCGCAAAAAAGGAATATACCCAGGAAACGAGAGAAAGGGAAATAGTGACCTTGAGAGAATTTAAGGGAAGCTGGATCCTTACATCTGTACAGCCAATACAGCATGAGGGAGAAAGAAGTAGGCAGGAGTTTCATGTCCAGCATCATTCCCTTTCAAAGGATTATATGGATGCTACGGTTTATCCGTCAGAACCTTTATTAAATAAACAAATAAACACAATAGGAACTCCATTCGCACGTACAGTCCGCTATGACCGGAAAGAAGCTGCCCGTTATGCCGACCTGTGGTGGGATCAGCCAAACCCGGCTTATTTAACGTTTGAGGTGGACTGTACAAACTATGTTTCACAGTGCCTCTTTGCAGGTGGCGCGCCAATGAACTATACTGGAAAAAGAGAGTCTGGTTGGTGGTATTCCGGTATGGAAGGTTCACGGGAACTTTGGAGCTACAGTTGGGCGGTTGCCCATGCGCTTCAATCATATCTGCCGCGCGGCCGCAGGTATCTCGGGGGGACTGAAGTGAATTCAGCCGGAGAACTTCTTCCGGGGGACGTCATCTGTTATGACTGGGACGGCAACGGAAGATTTCAACATAACACGATAGTTACCGCCAAGGATAAGAATGGCATGCCGCTTGTAAATGCCCATACGGTAAGCAGTTATCACCGTTATTGGGATTACCGGGATTCATATGCCTGGACGAAGCAAACCAGATATGTTTTTATCCATATTCACGACAACTTCAACGAATGA
>PLAR00430|000001_ERICI_RS02870|ddl
ATGAACCGGAAAAAGAAAATCGGATTGATCTATGGGGGGAAGTCGGGGGAACACGAGGTATCCTTACAGACTGCATTTGCTGTTCTTCAATCCATCGATTTCTCCAAATATGACATTACCCCTTTTTATATTACGAAAAAAGGCGACTGGAAATCGGGACCTGCCTTGACGGCTCCCGTTTCCAGCAAAGAGATGCTCATGTTCGGTGATCGGGAACCTGCTGCTTTGGATGTATTCGGAGGGTTGCAGAAGCGGGAAGTAGTTATTTCTTCCGCTATAGAATCACAGCCGGAAACGTCTGTAGACGTTGTGCTGCCGCTTCTTCACGGGACTTTTGGCGAAGACGGCACCATTCAGGGGTTATTTGAGATGGCGAATATTCCTTATGCAGGTGCGGGAGTACTGGCTTCGGCAGTCGGAATGGATAAAGTAATCATGAAGAAAGTATTTGCCCAGGAAGATCTGCCCCAATGCGTTTTCCGCCATTTTACACGTAGCCAATGGCAAAAGGATCAGCCTTTCTTCCTGATGGGGCTTGAAATCTCGATAGGTTACCCTTGTTTTATCAAGCCGGCCAACCTGGGATCCAGTGTGGGGATCTCCAAAGCCCGTAACCGGGATGAGCTTATTAAAGCGGTAGAGGAAGCATTTAAGTATGACCGGAAAGTGATTATAGAAGAATTCGTTGAAGCCAGAGAGATCGAAGTAGCGGTTCTTGGAAACGAAGAGCCGGAAGTTTCAGTTCCAGGGGAGATCATTTCTTCTAAGAACAGTGATTTTTACGACTACAAAGCCAAATATCAGGATGGGAATTCTATAATGGTAATCCCTGCGGATATTCCTGAAGAAACGGCTGCCCAAATTCAGGAATTGGCCATTCGTGCTTTTAAAGCTATCGACGGGTCCGGATTATCCCGTGTTGATTTCTTCATGAGAAATTCGGACGGGCATATTTTGATTAATGAGATTAATACCATGCCTGGTTTTACTCCGTTCAGTATGTATCCCCTGCTCTGGAAAGAGTCGGGTAAGCCTTATGCACAACTGCTGGATGAACTGATCGATCTTGCTTTGGAAAGACACGCAGAGAAACAGAAACTGAAGTACAGCATGGAAAATTAA
>PLAR00431|000001_ERICI_RS02875|
ATGGTTCAGGCTTTTGTTCATGGATTTGTACTTGTCTTTACTGAACCCTCATGCTCATGCGATCCTGGATACAATCGGTGTTATCGGAACCAGTCCCTTGTATATGAAAGAGTGAACAAAGCCGTATTTTCCCTGACATGCATTGCGGTTTCCTGGCTATGGTCGCGGGTTTGGCTCTGGCTGGAATGA
>PLAR00432|000001_ERICI_RS02880|"uvdE,uvsE"
ATGATCGTCCGCTTCGGTTATGTAGCCATGTCCACCCTGGTAGCAAACGCGTCCCCCTCGAAAACAATGACAGTGGCCTATTTCAAAAAACTGTCTGACCGGGAAGCGGCTGTCCGGAAGCTGGAACGCATCGCATCGGAAAATTTACATAATACGCTCAGGCTGCTTAAGCATAATAAGGCCTATGATATTATGGTATACCGATTGTCGTCGAAACTGATTCCGCTGTTCGGCCATGAACTGTTAAAGGACTGGCGGCCCATCAAAGCTCTTCAGGAATCGTTTCAGGCTATTGGAGAATATAGCCGCAAATACGGTATGCGTTTGAGTTTCCATCCGGATCATTTCACGGTGCTGAGTACACCGCGCAAAGAAGTGCTTGAACATTCACAACAGGATTTAGGAAGGCATGTGAGCATGCTTCACGCCATGGGTTTAGGAGAGGAATCCAAATGCAATATACATATTGGCGGGATGTATGGGGATAAGCAAAAATCAGGGGAACGGTTCGTCAGGCAGTTTGGTGCATTGCCCTGGGAAATCCGCCGTCATATAACACTCGAAAATGACGACAAGACCTATACCGCGCTGGAAACACTGGAAATTGCAGAGCAGGTGGGAACTCCTATGGTGCTGGACCTCCATCACCATACAGTTAACAATCCGGGTGGGGAGTCTCCGGAAGAACTGTGGCCCCGTATTGCAAAAACGTGGGAAGGCCAACCCCTTATTCCATTTGCTCCCTCATTGTCAGCTTTTGCAGCATTGTCCGGTGAAGAAAAGGTCCCTTTGCCTCCCAAGATTCACCTGTCCAGTCCCAAAAGCGAAAAGGATGCGCTTAGCCATGCGGATTTTGTCGGGGTAGAGCCGCTGCTCCCGTTTTTGAAGGCTATTGCTCCGGCGACGCCGAGGTTGGATATAATGATTGAGGCCAAAATGAAAGATCAAGCCCTCCTGAAACTGATGGAGGATCTACAACGCGAGGGCATCCGGGCAGCCGGACAAGCGGCTGTTGAAATACCAGGATAA
>PLAR00433|000001_ERICI_RS02885|fabI
ATGAATCCATTATTGGAAGGAAAAAATATTCTGGTTATGGGCGTAGCGAATGACCGCAGCATAGCCTGGGCCATTGCCCAATCGTTGGCCTCACAGGGAGCAAGGCTGGCGTTCACCTATGAAAGCGAAAGGGTTGAGCAGCGTGTCCGCAAACTGGCGGATACTATCCCGAATTCATTGGTGCTCCCTTGCAACGTCACAGTGGATGAGGATATAGAGCATCTGGGAGAAGCCCTAAAATCTGAATTTGGCGTACTGCATGGTTTCGTACATAGTATTGCTTTTGCCAAAGGGGAAGATCTGGGAGGCATGTTCGTTGATACTTCACGGGACGGATTTGCCCTGGCCCATGATATCAGTGCATATTCCTTAACAGCTGTTGCCAAGCGGGTATATCCGCTCATGACCGAGGGCGGCAGCATCATGACGATGACCTACCTTGGTGCTGAACGCGCCCTGCCAAATTATAATGTCATGGGAGTGGCCAAAGCGGCACTCGAGGCAAGCGTACGTTATCTGGCAGTAGATCTTGGCAAGTTTGGTATCCGGGTTAACGGAATTTCCGCAGGTCCAATCCGTACCCTTGCGGCCAAAGGGATCAAGGACTTTAATACCATTTTACATTCGGTTGAAGAAAAAGCCCCGCTCCGCAAGACTACGGAAACCGCGGAAGTGGGAGATACAGCCATGTTCCTGATGAGCCATCTGTCCCGGGGGATTACCGGAGAAATAATCTACGTGGATGGCGGCTACAACATCGTGGGTGTATAA
>PLAR00434|000001_ERICI_RS02890|
ATGAAATTGCTTATAATCCTCGGTAGTGTGATTGCCCCTTTTCTAATGATTCTTTGCCAGAAAATCCGGTTTAAATTTCGTCTGTTCTTTAATGTTCTAGCCATTTTATCTGCACTTGTTTTCGGCAATATTTCATCTATCTCCATTTACGGCATCATTAAAGATCAGACGGTATTTATGACTAATATACATGGAATATTCCTGAATCCGCTTTTCTTATTAACAGGATCGTATCTGGGCATATATCTCATCTATAGGTTGGCGCTGCTGGCGTTAGACGAAACAGGATAG
>PLAR00435|000001_ERICI_RS02900|suhB
ATGAGCAAAGAGGAAGTATTCCGCGTTGGCGGAAAAAACTTCACGGCGGTTGCAGTCAATTGTGCAGCCAAAGCAGGAGAATGGATTAAAAGTAAACTTGGAGATATCCGTCACATCCATAAAAAAAGTTCCTCACGTGATCTGGTCACAGAGGTGGACAAGGGGGCAGAGACTCTTATCCGCAATCTGATCATGACCCATTTTCCCCATCACTCCTTTTTGGGAGAAGAAGGAGTAGAACCGGGACCGGAGACCTCCGCCAAAGCTCTCCGGGATTACAAAGATGCAGAGTATTTATGGATTGTGGACCCGATTGACGGTACGACCAATTATATTCACGGTTTTCCTTTTTTCTCGATTTCAATTGCACTTGCCCATAAGGGAGAAGTAATCGTGGGAGTAGTATATGATCCTTCACGGGATGAAATATTTGTCGGGGAGAAGGGAAAAGGAGCCTATGTACGGGGAGTCACTACCAAGGTTTCCGAAGAAAAGGTTTTGGATGAAAGTCTGCTGGCTACCGGATTTCCAACTGACCGGGATGTCAATCTCTCCACTAATATGGCTGCTCTAAATGCACTCGTTCCGAAAGTAAGAAATATCCGGGCAGGAGGATCGGCTGCTTTGCATCTGGCCTATGTAGCAGCCGGGCGTTTAAGCGGTTATTGGGAAGTTGGCCTGAATGTCTGGGATTTGGCAGCAGGCGTTCTGCTTGTACAAGAATCCGGCGGAAAAGTGACGGATACGGAAGGCCGTCCTTATCATTTGGGAACCCGTCATGTTGCAGCCACGAACGGGCATATTCATGACGAGCTTTTGGACATGCTGAAACGACATGAACCAGCCGGCGTTTAA
>PLAR00436|000001_ERICI_RS02905|
TTGAAGAAGGTAGCTGAAATCGGTTATGAAGGTGTCGAATTTGCAGGTTATGGGGGATTGTCTCAGGGGCTGAGAGAGGTACTGGAAGATACCGGACTCAAGTCTGTAGGCAGCCATGTCAGTCTAGAGATGCTGAGAGATTCTCTGGATGAGGTTATCGAAATGAACAAAACCATCGGAACCAGGTACGTAGTTTGCCCTTATCTCGGGGATGATTGCCGGAATACAGGACAGATGGATAAGGTTGCCGGTATTCTGACTAGAAGCGGGGAAGAGCTTGCCAAGCATGGAATCGGGTTTGGTTATCACAACCATTCATTTGAATTTGAAATCAAGGTCGGCGATGAAAGCGTAGCCATTAGCTATAAGTGGCTTCAGGACAATTATTTATAG
>PLAR00437|000001_ERICI_RS02910|bioB
ATGACGCGAACCATAACAAAAAAGACGATTTGCTGGAATGAGCTTGCGGAGAAATCGATACGCGGAGAATGCCTGACAAGGGAAGAAGGGCTTGCTGTGCTTAGGTCCAAAGACGAAGAACTTCTTGCTTTGCTCCATGCTGCTTACCGGGTCCGTTTTCATTTTTACGGAAACAAAGTTAAATTGAATCTGATTATCAACGCTAAGAGCGGCCTTTGCCCTGAGGACTGCGGATACTGCTCGCAATCTATTGTATCCAAAGCCCCTATTGCCAAATATCCTTTACTTGAAAAAGAGGTGCTTATAGAGGGGGCCAGACAGGCTTTAAAGCTTAATGTAGGTACTTATTGCATTGTGGCAAGCGGCCGGGGTCCGACAAACCGCGAACTGGGTCAGGTTATTGAGGCTGTCGAAGAGATCAAGGCGACCATGCCCCTAAAAATCTGTGCCTGTCTGGGAAGATTGTCTGACGAACAAGCTGCACGGCTGCAGGCGGCAGGTGTAGACCGTTATAATCATAACCTGAATACGAGCAGTTCCAACCATGCCCGGATTACGAGCACTCATACGTATTCGGACCGGGTAGAGACTGTAAACAATGTGAAACGTTCGGGAATGTCTCCTTGTTCAGGCGTCATTATTGGCATGAAAGAAAGCGACCAGGACGTTCTGGACATGGCTTATGCCCTTAGGGGACTGGACGTGGATTCTATTCCGGTAAATTTCCTGAATCCCATTGAAGGGACGCCGCTGGAAGGCCACTCCCAGTTGAATCCCCGCCAATGTTTGCGAACGCTGGCGCTAATCCGTCTTGTTTGTCCCACCAAGGAAATCCGGATCGCAGGGGGACGGGAAATACATTTGCGCAGTCTGCAGCCTCTTGGATTGTATGCGGCCAATTCCATTTTTATTGGGGATTACCTGACAACAAAAGGACAAGAGCAAACCAAGGACTATCAGATGTTGGAAGATATGGGATTTGAAATTGAAACTTGTGCGCTATAA
>PLAR00438|000001_ERICI_RS02915|gltB
ATGCGAAACGAAGGTCGCTTTCAGCAGCTGCTCCTGACAGAGCACGACAGCTGCGGAATTGTCTGTGTAATCGAGAAAGACGGTCACCCTTCCCGTGACAATATTCAACGTACGATTGATGCCCTGGTTAAGATGGAACACCGTTCCGGGTTTATCAATGGTGAGGGTGACGGATGCGGAATTTTGACTGATATCCCGCGCGCCCTCTGGCAATCCAAACTGGAAAAAGCCGGACTTGACGGAAAGCTGGCTTATGACGAACGGTTTTCCATTGCCCATATTTTTGTTCCGCGCCTGGGTGAACTGAGTCCTGACGAGATTCAAAACGAGGTAAGATCCCTGTTCACCTCCATGGAAGTCTCCATTCTGCTGGAACAGGAAAATGAAGTGGATAACAGCGTACTCGGCCCCAACGGCCTCAATGACGAACCCATCTTCTGGCAGATTGCCTCCCTATGCAGCAAAGCCGAAATTCACGTACCGGACCATCTGTTTGAGGTTCATATTGCCATCGAGGAGAAAGTGCCCGTTCACGTCGCCTCCTTCAGCAACGTAACAGCCGCCTACAAAGTGATGGGAGTCGCCAGCATCCTGCCAAAATATTTCAATGATACCCGTAATCCGTTATTTGCCTCCCAAGTCACGATCGGACATAACCGTTATTCTACCAATACACTCTCAAGCTTTTTCCGGGTGCAGCCTTTTTCATTGCTCGGCCATAACGGAGAGATTAATACCGTAAAAAAAATGCGCTATGAAGCGGAAATGATCGGCGTTCCCCTGGTAGAAGGCGGAAGCGATTCCCAGGATATGAACCGTACGATTGAAACCTTTATTCACCGCTTTGGGATGAGTTTATTTGAAACAATGGAACTTGTTTTCCCTCCTATTATTCATGAGATGAAATTGTTTAAACCTGAGCTGCAGGATTTGTACGTTTACTACCGTCAAATCTGGGGTCATTATGCACAGGGGCCGGCCGGCATTGTTTCCCGGTACGGGGATGAATGTATATTCAGTGTTGATGCGTTAGGGTTGCGTCCCGTCTGGATGGTAGAAACAGGGAAATCTCTGTACTTTTCCTCCGAGCAGGGGATCGTTCAAGTTGGGGAAATGGTGGCGGAACCCAAACCCATCGCCCCCGGGGAGAAGGTCGGTGTAAGGCTTCATCCTGGTGCTCCTATTGAGGTCATTCCCTATGAGCAAGTCCAGGCTCTAGTCTATGAACGGACTACATCAAGAGTCAATGTATCCGGCATGCGCCGGCACCTGGAAGGCGGAGAATTCGAAAAAGCCGAAGAAAGCATCCCGGACCTTACCATCACGGATTCCCTCTACAGCTCATTCGGTTGGGACCGGGAAGGCATTCAGATGATCGAAACCATGTCTGAAACAGGGGCGGAACCAATACGTTCTTTGGGTCATGACGGACCGCTGGCTGCTATTCACTGGGAACGCCAAAACATTCCCGATTTCATTAAGGAAAGTGTAGCGGTCGTAACAAACCCGGCCATTGACCGGGACCGGGAAACCGAACATTTCTCTACAAGAGTTGTAATGGGCCCCCGGCCTTCCATTGGAAACGTGGATGACCGCTACCGGGTCGAACTACTCACTCCCCTTCTGCTTGAGGGTTCCAATGGCCATGAAAGCCTGAGCAAGCTGGGTCAGCCCTCCCTGGAAGACTTGATTCAATCCTTTAAGGAAAAGGACCCCGGTTCCGTGAATCTGTTACCCCTTACTTTCAAAAAAGGTACTTCCATTGTAGAGGCTTTGGAACGTTTGGCTGAAGAGGCGGTACAGCTTGTTAGCGGGGGCACCTCCCTTCTGATTCTGGACGACAGCGAGTCCCATCAGAATGATAATCTGTGGCTCGACCCTCATTTGGCCGTGTCCAAGTTGGATATCGCTCTGCGCAGTCAAAAGCTCGCATTTGGAGATAACCTGCGCCGGCATGTGTCCCTGGTTCTGCGTTCTGCAGCGGTCCGTAACCTGCATGATATCATTGTAGCCTGCGGTCTCGGTGTAGATGCGGTATCACCGTATCTGCTTTTTGTCACAGCATCCGCCGAGGAAGGACCGGCTGCAGCCCATAAAGTATACTCGGCCTTAACCAAAGGAATTGAGAAAGTAATTTCGACAATAGGCACGCATGAACTGCGCGGATATACCCGCTTCTTCTCATCAATCGGCCTGAAACCGGAAATTGCCGAAGTATTGGATATTATAAATTATCTGGGCAGTAAAACAGCCGGCACAGGATTTGCCTCCCTGGAAGAGCAGGCAGAAGCCAGATATGCTGATTTTACCAATACCAAAGCAAAGGCGGCCCGTAACTTCCATTTCTTTAACCGGATGTGGAAGGCGCTCGGGGAAGCGGCATCCGGAACGGCTCCTTATGAAAACTACCGCGACAAGCTGGCGGAGGAAGAAGCCAAAAATCCGATTTCCATTCGTCATCTTGCCGCCTTTGAAGAAGGCCGGAATTCGATTGATCCGTCCCTTGTCGATATCTCGGTCGGCGACCACGATCTTCCTATGCTGATCTCCTCCATGTCATTCGGCTCCCAGAACGAGACAGCTTTCCGTGCCTATGCGGAAGCCGGGGAGCGCTTGAACATGGTAACAATGAACGGAGAAGGCGGAGAAATTAAAGACATGCTGGGCAATTACAAGAGGACCCGTGGGGCTCAGGTAGCTTCCGGACGTTTCGGGGTCAATGTTGAATTAGCCAATGCCGTGGCTTTCCTTGAAATTAAAATCGGCCAGGGGGCCAAGCCTGGAGAAGGCGGGCATTTACCGGGTTCCAAGGTTACGGCCAAAGTGGCGGCGGCCCGGAATGCCACTATCGGTTCCGATTTGATCTCGCCGTCCAACAACCATGATATTTATTCGATTGAAGACTTGGCCCAGATCATCTCCGAGCTGAAAGAAGCAAGCGGCCGGAAAGCCAAGATCATTGTGAAAGTTCCTGTCGTTCCGGGAATCGGCACTATCGCAGTAGGCGTTGCCAAAGCGGGCGCTGACGTCATCACGCTTTCCGGTTTCGATGGAGGTACAGGAGCCGCGCGTATTCATTCCTTGACTCATGTAGGATTGCTGACAGAGATCGGAACAAAACTGGCCCATGTGGCCCTAATTGAGGCAGGTCTGCGGCATAAAATTGAGATCTGGTCGGATGGCGGAATGAAATCCGGCGCCGATGTATTGAAGATGATCCTACTTGGCGCAAACCGCTGCGGATTCGGCAGTCTGGCCATGCAGGCCATAGGTTGTACTGCATGCCGGGGTTGTCATCTCGATACTTGTCATGTGGGAATCGCGACGCAAATAGACTCCTTGGAGGAAGCAGAAGAAAAAGGACTCCGCCGTTTTGTTCCCCGCAAATATGATAAAGCTGTTGACGGGCTTGTCCGCCTGTTTGGCGCCATGGGGGAAGAAATCAGGAAAATAACGGCGGATCTGGGCTTTACCCGCACACAGGATCTGGTAGGACGCTCCGATCTGTTGAAACAAGTCCGCCAATTGGACCGTTTGGATCTCAGCGATATTCTTCGTCCGGCACCGGTTGAATTCATTAATCCGGCCCAAGCGGTAGAAGAGGCTGCGGTAGCATCCTCTGACATCAAGATCGCTGCAGGTGCCGAAGGCCAGGAATTTTTCCCGGATACGCTATCCTTGGATGCCCCTATCCAGCGCATCTGGTCTAGGGTAAATGCCGAATCCCGTATTCTGGGCAGCCGATACGCCAGCCACCGGGTAAGAAACCGCTTCGATGGTTCCTACGACTTATTACCGGAAGTCTCCCTGCGGCTGGTTGACGGTTCCGTTCCGGGTAACGGTCTTGGTGCCTTCAATTCCCGCGGCCTGAACATTACCGTTCAGGGAGGTGCTGAAGACGGCGTCGGCAAAATGGCATTTGGCGGCAAAGTATCTGTACTGAAATCACCTGACCGGCATGGCAGGTTCATTAACGGCAGTGTAGGCAAATCCTTTGGGTACGGAGCCCAGAAAGGTTTATTCCTGATACAAGGGAACGCCGATACCCGCGCCTGTATCCGTTTCTCCGGGGCAGACGTTGTCTTTGGAGGAGAAGTTACCGAACCGCTCCGCGATGAACTCGGCTGCCTTGCAGGGCGTGCTAATCTTAAAGGCTTTGCCTTCGAATATATGACAAACGGCCGTGCAGTTGTACTTGGTGATCCCGGACCGTGGATTTGTGCCGGTATGACAGGCGGAGTAATCTATCAACGTATTCAGCCTGAACTTGGCTTGGACGAAGCGGCTATTCAGCGCCGTATTGCCAAAGGGGCCAAGGTCCGGATAGAAGCACTGGGTGAGAAAGGTGAACAGGACCTAAAGGAACTGCTCGGCGCTTACCGCAATGAACTTGCCGAAAGCGGCCAGAGTCAAGCCGTGGCGAAGATTGACGGACTTCTTTCTAATCTTGGTTCCAACTTTATTCGTATCGCCCCTGCCCGTCTCCAGGCAGATCAGTCTGTAGCAACAGAATAA
>PLAR00439|000001_ERICI_RS02920|hemL1
ATGCCACGTATCCAATCTGAACAGATCTATGAACAAGCCCTTCAACATATTGTGGGGGGTGTTAACAGCCCTTCCCGTTCGTTTATGGCTGTAGGCGGGGGTGCCCCGGTATTTATGAAACGCGCGGAAGGAGCGTATTTCTGGGACGTAGACGGGAACCGGTACATTGATTATCTAGCCGCCTATGGACCGATTATTACCGGGCATGCCCATCACCATGTAACGGAAGCGATCTGCAACACGGCCCGCAACGGAACCCTCTACGGGACTCCGACAGAACTTGAGATCACGTTCAGCAGGATGCTCAAAGAAGCTATTCCGTCAATGGATAAGGTACGGTTTGTCAACTCAGGTACGGAAGCTGTGATGACTACGATCCGTGTGGCCCGTGCATTCACCGGAAGAACCAAGATTATCAAGTTTGCCGGCTGTTACCACGGCCATTCCGACCTCGTGCTTGTAGCAGCAGGATCGGGACCTTCCACTCTCGGGACCCCGGACAGCGCAGGGGTACCCTCTACCATCGCCCAGGAGGTTATCACGGTATCGTTCAATGACGTGGCGGCATTAAAAGCAGCCTTGGAACGTTGGGGTGAAGACGTGGCTGCCGTCATGGTCGAACCCATCGTCGGCAACTTTGGCATGGTCATGCCGAAACCCGGCTTCCTCGAAGGCCTGTGTAAAGCCGCCAGGGAGAACGGCTCTCTCGTCATCTATGACGAGGTTATCACGGGCTTCCGTTTCCATTACGGAGCTGCTCAAAACTATAGTAGCCTCGGTAACCGCGAGGCCATCGAACCAGACCTTACAGCCCTGGGCAAAATCATCGGCGGAGGACTGCCGATTGGAGCTTATGGCGGCCGTAAGGAGATTATGGAGCAGGTCGCCCCACTGGGACCTGCTTACCAGGCCGGCACGATGGCGGGAAATCCAGCTTCCATCTCAGCCGGCATCGCCTGCCTGGAAGTGCTGCGGCAGCCTGGTACCTATGAAAAGATGGACCGTCTTGCTGCTGTCCTGACGAGTGGACTGGCTGAATCCGCCAGGCGCCATGGCATACCGCTCACCATCAACCGTATTGCAGGTGCTTTCTCCACTCATTTCTGCAGCCATCCGGTAACGAATTATGAAGAAGCTCAGGATACAGACAGCGAACAGTTCGCCAAGTTCTTCCGTCTTATGCTGGATCAGGGTATTAACCTCGCTCCGTCCAAGTATGAAGCATGGTTTCTGACAACGGCTCACACCGAGGAAGATATATCGGCGACCTTGGAAGCCGGAGAAAAAGCTTTTACCGAAATGGCCCGTGCCTAA
>PLAR00440|000001_ERICI_RS02925|lytR
ATGTTGTTGATGGGCCTCTTTATCCTTGGTTCCGCAAGTTTGTACTCTTATAACTTATACTCGGCAGCAAGCGCATTCTCCAAAAATAAATTTGCCGGTGACGATGAGTATTCTCCTCCAGCCTGGGAAGGAAAAGAAAGAGTCAATATTCTGCTGCTGGGCGGAGACTCCCGCGGACAAAAGGAAGAGGACCAAACGAATCAGCGCTCCGATTCCATGATGATAGCATCCATTGACCCTGTAACTAAAAAAGCTTCCCTTCTATCCGTTTTGCGTGATACCTATGTAGATATTCCAGGGAAGAATCGGCAGGACCGGATTAACGCGGCCTTTGCAGCCGGAGGTCCGAAACTGGCGATGAAAACCGTCAGCGAACTACTGAACATCCCGATTCAGTACTATATATATACGGACTTTAAAGGCTTCATTAATGTAGTGGATTCTATTGGCGGCATAGATCTGGATGTCGAAAAAGATATGGATTATACAGACTCGGGCGACGGCCATGAATTTGATATTCATCTGAAAAAAGGCATGCAGCATATGGACGGGAAAACGGCTCTCCAATATGTCCGCTTCCGCCACGTTGCCCAGTCTGACTTTGCCCGTTCCGAACGGCAACGCAAGTTCCTGACGGAAATCGCTAAAAAAATGCAGACGACAAGCTCTTTAAAGAAACTGCCTGATATTGTCCGGGACATAGAGCCGTACATTGATACGAATCTGAATATTATGGATATGATCAAGCTTGCTACTCTAGGTTTTCAAGTCCAGACTTCCGATCTGCCAACCACACAGATTCCTCCAAATGAACTGCTTGTGGAGAAACGGATTAATGGAGCCCAGGTTTTGACTACTGATAAGATCAAACTAAGAAAATATGTGCGCGATTTTATGAACGGCACTGCAGATTCCGGCTCATCCTCCAAGGATGCCGGCAGCAGTTCCGGCAATACAAATAAAACCGGTACAGGCGGAAACAAGTCGAATACGAAGAAATAA
>PLAR00441|000001_ERICI_RS02930|bcp
ATGAGTCACGTCCAAATCGGACAGCTTGTTCCTGATTTTACTTTACCTTCCTCTGAGGGCGGGATGCGCTCTTTGCATGACTTTCAAGGAAGCAAGCTGGTCATTTATTTTTATCCCAAAGATATGACGCCGGGATGTACACAGGAATCCTGCGATTTCCGGGATTTTAACGGCGAGTTTGCCAAATTGAATACGAAGGTAATCGGGATAAGCCCGGACGATCTGAAAAAACATGGTAAATTTATTGAGAAGCATGAGCTTCCTTTTCCTCTTTTATCGGACGAGGATCATACCGTCAGCGAGATGTTCGGAGTATGGGTACTGAAGAAAATGTACGGACGCGAGTATATGGGCATTGAGCGCTCAACTTTTTTGCTGGACGAGAATGGAAAACTTATGAAGGAATGGCGGAAAGTAAAAGTTAACGGACATGTGGAGGAAGTGCTGCAAGCCGTTAAAGAGGCGGAATAA
>PLAR00442|000001_ERICI_RS02935|
ATGATAGCATTTGTTCGAAAACAATCCGCCGCTTATATTCTGAAGTGGTTATTACTAATTGTTGTTGTATCTGCATTTGTTCTTTCTGTTAACCCGGAACAGGTTTACGCAGTCCAGGCCCCGTCCCCCGAACCGGACCCCGAAAAAACTTATGCAGAACTTGCTTCCGGCCATCTTTCTCTGCCTGATAAAGCTTTTACAGCCCCGGAAGACCCCACCGTATACTTGACCTTTGATGACGGTCCAAGCCAATATACCGGTAAAGTATTAGATATTTTGCATAAGGAAGGCATTCCGGCAACTTTTTTCGTTCTGGGCAAGCAGGTAGAAAACCATCCCGAAACAGTAAAGCGAATAGTCCGGGAAGGCCATTCTCTTGGAAACCATAGTTACAGTCATATGTACAAGCATATTTATTCAAGTTTTGAAGCCTTCTATAAGGAAGTCGAGCAAACGGACAATGCCATTTTCCAGGCTGCCGGATTTCGTACACGTTTGCTTCGGGCTCCGGGAGGGACAGCAAGTAACTTTGATCCCTTCTACTTTTATTTTATGGAGCAAGCAGGCTATACCGTTTTTGATTGGGATGTAGACAGCCAGGACTCCAAGCGGGCCCATATTCCCGCCTCTACTATTATCAGTTCAGTAAAGAAGGCCCCACTTAAACATGAGATGAGTATTTTGTTTCATGACGGAGCAGGACATGAGGAAACAGTTAAAGCCCTTCCTTCCATAATTGCTTATTTTAAACAGCAGGGATACCGTTTCGCCTCACTCAGCGATCAGGTTAAGCCAGCCCAATTTACGGTCGGCAGAGCAGATAGATGGGACCGGAAGCCCATTTCCAGAAAAAAATTCAATCAACTTTTGAGCCAAATTAAGACGAACACCGTTCTTACTAAGCCTTCGGTGAAAAAAGGGGAAGTCATAAGCGATTCTAGTCCTTCCATTCCCCTTCATTTGACTGTAGCCAAAAAGACGGTCGAGCTTCCGGCTAAGGATTATGCCATCCGTTATGGAAAAGTTGAATTGCCGCTTCAGCTGTATATAGAAAACATGGGAGGTAAAGTCACTTGGGATGAATCCAAGCAAACGGCCCATGTCCGGTATGGGATGATTAATCTTTATTATGACTCCCGGAATTATGTAATCCGTACCAATTATCTAGGAAAAAAACAGGCTAAGTATTGGCTTCCCGGCTTTAGGATTGTTGACGGCATCATGAGAGTACAGATGGATCAGATTAGCCGTCTGATTCAATCCGAATCAGGTACATTGCTTACAGAAGGCGGTTACCGATCCCTTTGGACCGGTCCCCCGCTTTTATTTTTACCTTATTATATAGCCCGCGTGTAA
>PLAR00443|000001_ERICI_RS02945|slyA
ATGGAAGAGAATGCTACAGTTTCTCGGTTAATGCAGGCATTTGTCCAATTTAACAGGGCAAGCTGGCATAGCCACTCGGTGGAGGGAAGTAAGCGGAGTGAGATGATGCTGATGTTCTGTTTGCGCCGCGGAGTCGAGCCAGGCAGCAGCGGGATGATGGTTTCCGAGATAAGCCATATACTTCGGGTGACTTCCCCAACTGTTACTCAGCTCATAAAAGGTTTGGAAAATAAAGGTCTGGTAGAACGGAATATGGATAAGACTGACCGAAGAGCGGTCAGAGTGAAGCTGACGGAGCAAGGGATGGAAGTTACCCGGAAGGCCAGAGAAAAGTTCGCCAATAACTTTAAAGAGCTGGTAGATTATTTGGGGGAAGAGGATAGTGAACAGCTTGCTGTTCTTCTGAATAAAGTGTTCAATTTTTTTGATGAAAAAAATGCAAGGCGTAATTCTACACAATTCCGCGGAGATGATGAATGA
>PLAR00444|000001_ERICI_RS02955|
ATGAGTGAGCACAAACGAGACCAGGCCCGAAGACATGGCGGTCCTATGGGCGGAGGACCGATGGCCGGAATGGCCATGCCCGGTGAAAAAGCGAAAGATTTCAAAGGTACCTTAGGGCGTTTGGCCGGATATTTGAAGCCCCGCAAGTTTCAACTGATTGCCGTGTTCGCCATGGCGGTCCTGAGTACGCTATTCAGTATTGTGAGTCCGAAGATTTTGGGCAAGGCAACAACTAAAATTTTTGAAGGTATTATGGGCATAGTACAGAAAATACCGGGAGCTCACATTGATTATACGTATATTGTACAAATTTTATTGGTATTGGCCGGACTTTATTTGATTAGTGCCATGTTCAGCTATTTTCAACAATTCATTATGGCCGGCGTATCACAAAAAATTGTGTATGATATGAGAAAACAGGTTAACGAAAAGCTCGGCAGACTGCCGTTGAAATACTTTGACTCCCGGACACACGGGGAAATACTCAGCCGGGTTACAAATGATGTGGACAATATCAGTACCACTTTGCAACAAAGTTTAACGCAGCTAATAACAGCCGTAATCACGCTGATTGGGGTTATCGTTATGATGCTGACCATCAGTCCGCTCATGACGCTAATTTGTATCCTGACTCTCCCGCTCAGCTTTTTGGTAATCAAAAAGATTGCTTTCCGTTCCCAGATTTACTTCAAGGATCAGCAGAGTTCCCTGGGAGAATTAAATGGGCACGTGGAAGAGATGTACACCGGCCATAAAATTGTTAAAGCATTTGGCCATGAACAAAAGTCGCTGGCTAAATTTAATGAGGTCAACGAAAAATTGTACCAATCCGGGCGGAAAGCTCAATTCGTGTCGGGTTTAATCATGCCTTTGATGAACTTTATCAGCAATATCGGCTATGTGCTTATTTGTGTAGTCGGCGGGGTACTGGTGACCAAAAAAAGTATCGAGATCGGGGATATTCAGGCGTTTATCCAATATGCCAGACAATTCTCCCAGCCGATCACGCAAACGGCAAATATCGCCAACATCATTCAATCTACGATTGCCTCGGCAGAACGTGTTTTTGGGGTACTGGATGAAGAAGAGGAAGTGCCTGAAACAGTTAAAGCCAAAGAACTGGTTTCGCCAAGAGGGGATGTCACCTTTGAGCATGTGAAGTTTGGCTACAAGGGAGATGTCACGTTAATTAACGACATGAATATAGAGGTAAAACAAGGACAGACTATCGCCATTGTCGGGCCAACGGGTGCGGGGAAAACCACCCTGATCAACCTGCTTATGCGTTTCTATGAGGTAAACAGCGGGCGGATCACGATCGATGGAATGAATATTACGGAGATGCCGAGGGGCAGTTTGCGCAGCCTTTTCGGTATGGTCCTTCAAGATACTTGGCTGTTTAACGGTACAATACGGGACAACATTGCTTACGGACGCAAGGGAGCTACCGAAGAACAGATCGTCCAGGCAGCCCGGGCAGCTCATGCCGACCACTTTATCCGTACACTGCCTGACGGTTATGATACTATCCTGAACGAAGAAGCCTCTAACATTTCCCAGGGACAAAAGCAGCTGCTTACTATAGCCCGGGCTATTTTGGCAGACCCTGCAATCCTGATTCTCGATGAGGCGACAAGCAGTGTGGATACATGTACAGAGGTCCACATTCAAAAAGCCATGAACCGCCTCATGCAGGGCAGAACCAGCTTTGTGATTGCCCATCGTCTGTCTACAATTAAAGATGCGGATCTTATTCTGGTTATGAATCACGGCGATGTTATTGAGAAAGGAAATCACGAAGAGCTTCTCGCACAAGGAGGCTTTTATGCCGACCTTTATAACAGCCAGTTCGCAGAGGCAAGTATAACGACAGAAGCCGTGTAG
>PLAR00445|000001_ERICI_RS02960|
ATGCATGTTTGGTTTCAGTCCTGGCAAGCTGCTGATACCTCACCCGGCACGTTGTTTTTTTATTTTGTCCTTTATGCGCTTGCCGGCTGGCTGCTGGAGAATACATACAGCTTTTTTACAGCGGGGCATTTTTGGAAGGAAGGTTTTCTTAAAGGGCCTTTCAAACCTATGTATGGCTTTGCTCCGGTTATTCTGGTGGTTCTGGCTCAGCTTGATCTCCCGTTGCCTGTTCTTCTGCTGGCCTGTCTGACCATTCCTTCCTTGATTGAATATGTAAGCGGGTGGATGCTGCAAACGTATTTTCATAAACGTTGGTGGGATTATTCTGAGTATCGTTGGCAGATCCACGGCCACGTTTGTCTGCCTTTTTCCGTATGCTGGTTTGCTCTTTCTTTGTTTTGTCTGTATGCTATCCATCCTTATATCCGGCTTGTATACGGGTGGCTTGAACCCGCATGGCGTTTTTCCTGGACTCTGTTTCTGATATACTTCCTGATGGACCTGGGTTGGACTGTATGGACGAAACGCAGAGAGCTGTCATCAGATAACCAGGAAGGTGAGCTTTCCTGA
>PLAR00446|000001_ERICI_RS02965|guaA
ATGAATAAACCGAATGAAATTATTGTCGTCTTAGATTTTGGAGGCCAGTATAACCAGCTGATCGCGCGCAGAATCCGTGACCTGGGTGTTTATAGTGAACTTATGCCGTATAACACGCCTATCGAGAAGATCAAAGATCTAAACCCTAAAGGAATCGTGTTTTCCGGCGGGCCTAATAGCGTGTACGGGGAAGATTCTCCGCTTGTAGACCCTGCCATATATGATCTGGGCATTCCTATCTTGGGAATTTGCTACGGCATGCAGTTAATCGCCCATCAGCTCAAAGGGAAAGTTCAAAGAGCGGGAAAAAGAGAGTACGGGAAATCCGAAATTGCTTTTACACCTGAAAGCCTTCTGGCAAAAGGCCTCGGCAGCAAGCAAGTTGTTTGGATGAGTCATGGCGACCATGTTGTCGGATTGCCGGAAGGGTTTGTAATTGAGGCAAGCACGGAACATGCTCCGATCGCAGCTATGAGCCACCCGCACAAACAAATTGTTGCCGTTCAGTTCCATCCTGAAGTGCGCCATTCGGTATACGGGAATGATATGATCAAAAACTTCATTTTTGAGATGTGCCAATGCCATGGCGAATGGACGATGGAATCGTTTATCGAAGATACAATTAAAGACATTCGTGAACAAGTCGGAGACCGCAAAGTTCTTTGTGCTTTAAGCGGCGGTGTAGATTCTTCCGTCGTGGCTGTTCTGATTCACAAAGCGATTGGGGATCAGCTGACTTGCATGTTTATCGACCACGGCCTGCTTCGTAAAGATGAAGCCGAAGGCGTAATGGAAACTTTCGTAGGTAAATTCGACATGAAAGTCATCAAGATTGACGCACGCGACCGTTTCCTGGGCAAACTTGCCGGTGTGGAGGATCCCGAACAAAAACGGAAAATTATCGGAAACGAGTTCATCTACGTATTTGAGGAAGAATCTGCACATATCGGTGAATTTGATTTCCTGGCCCAGGGTACCTTGTATACGGACATTGTTGAAAGTGGTACAGATACCGCGCAAACAATTAAATCCCATCATAATGTGGGCGGACTGCCTGAAGGCATGAGATTCGAACTGATCGAGCCGTTAAAAGCTCTGTTTAAGGATGAAGTTCGAAAAGTAGGGGAAGAATGCGGTCTTCCAAGAGAAATCGTATGGCGCCAGCCTTTCCCTGGACCTGGTCTAGCCATTCGCGTATTGGGTGAAGTTACCGAAGAGAAACTTCACATTGTTCGTGAATCTGATGCGATTCTTCGTGAAGAAATTGCCAAGGCAGGCCTGGACAGCGAAATCTGGCAGTACTTCACTGCACTGCCTAATATGAAAAGCGTCGGAGTTATGGGAGATGCCAGAACCTATTCCTATACCGTAGGAATCCGGGCAGTAACCTCCATCGACGGAATGACAGCCGATTGGGCACGCATCCCTTATGATGTGCTGGAGAAAATCTCTGTCCGCATTGTGAATGAGGTAGAGAACGTAAACCGTGTTGTGTATGATATTACATCTAAACCACCTGCCACTATTGAGTGGGAATAG
>PLAR00447|000001_ERICI_RS02970|
ATGATTGAAAATTTCGGACAGAATGTTGCTCGATTAAGAAAGAAAAAAGGAATGTCACAGGAGGAATTGGCAGAAAAATTAGATGTGAAAAAACAAACTATTTCGAACATTGAACGTGGAGTGCGCTATCCAACTTTTGAGAATTTAGAAAAAATCGCACAACTATTCATCTAA
>PLAR00448|000001_ERICI_RS02990|
ATGAATGTAGTTTTGGTAACTTTCGTTGTCTTATTACTCCTTTTTTTACTTTTCTTTTTTTATAAAACGGATCCCAGAAGAATGATGAAGGGTTTTCTGTTTAACTTACTTTTTATTTTAATCATTGGATTATATATCTATCTATCTTTTGCTTTGGATGAGCCATTTTTAAAAATCATTGCATTTATCCCTCTTTCTTTATTTATTTTTGCGAGTATTTTTGGGTTATTTGTATTAATAGTAGGTTTACTAATTAATGGCAGAAACATATTGAAGAGGGAAGGAAGGCGATTTTCAAATTCCTTATCATTTCTTTTAGGTATAGTTCTTCTTGTTTATTGGATCATTTCTCTAATGAATCCAACGGAATTGATCTCTGATGATTGGAAAATCTTATTTACTGGTGTGTCAGCTATTTTATTATATATGTTTATGGATATAGCAAATTTTTTAACGGCTTCTATTCTTTATCAATTTAATAAGCCTAAATACAATCAAGATTTTGTTATTGTTCATGGCAGTGGTTTGATTCATGATAAGGTACCTCCATTATTAGCCAGTAGAATTGATAAAGCGATTGAATTTTACTGGATGCAAAGCAAAGTGGCATCTCCACCAAAATTAATTTTTTCTGGCGGAAAAGGGAGTGATGAGAATGTATCGGAAGCGGAAGCTATGCAAATATATGCGATTGAAAAAGGAATCCCTATAGAGGATACAATTCAAGAAAATCAATCCAGGAGTACGTATGAAAATTTATTATACTCAAAGAGAATAATGGAATCAATAAATGGCGAGAAATATAATAGCATTTTTGTTTCAAATAATTTTCATATTTTTCGAGCCGGGATGTATGCAAGACAATTGGGACTAGATAGCCATTGTATTGGGTCGAAAACGGTTTTTTATTATTGGCTTAACGCGATGATTCGTGAATATATTGCCATTTTTGTAATGCAGCGCAAACGGCATTTTTTTGTAATAGGAGGCATTTTAGGGTTATTTATATTGCTGTTTCTCATAACAGTATATATTGAATCCATTTTAAATTAG
>PLAR00449|000001_ERICI_RS02995|pbuO
ATGGACCGGTATTTCAAACTCAGGGAACATGGAACCACCGTTCGCACTGAAATTATGGCCGGATTGACGACTTTTATGGCAATGGCTTATATCCTCGCCGTCAATCCCGATATCTTAAGTAACTTTAAATCTGGTGCAACAGGCGGAGACTGGACGGCTATTTTCCTTGCTACCGCTCTTGCCTCGGGGATTATGACAATTGCAATGGGATTGTTCGTCAACTTCCCGGTTGCTTTAGCTCCGGGAATGGGACTTAACGCTTATTTCGCTACTGTCATTTTGTCCTCCCAGGGTCAGTTTACTTTCTCCATGGCTTTGACTGCTGTTTTTATTTCTGGTGTGATTTTCATTTTATTGACGGTAACGAAAGTGCGCCAGATGATGCTGGTTGCTATCCCGGATAGTTTAAAACATGCTATTACGGTGGGAATCGGGTTATTCGTTACTATTGTCGGAGTTAAAAACAGCGGGCTTCTGACCATTGCGGTTGAAAGTCAAAAAGACATTCCGGCGCATACTTATACAGACGTGACATCTGTTGAAACGGTTATGCACATCGGAAATTTCCAAGATCCTCAGGTACTTCTGGTCTTAATCGGAATTCTGATTATTTCAGCACTGACGGTACTGAAAGTAAGAGGAGGTATCTTGTTCGGGATTCTTCTTACCACAGTTATTGGATATTTCATGGGTATTGTAGATCCGAGTATTTTGACAAGTGATCAAGTTACTTGGATTCCGGACCTGACTAAACTTCATATGGCCAATTTCGATTTTGCCGAAATCATACATGCAGGAATTATCAGCGTAATTGCTACTTTTACATTCGTTGAATTGTTCGACACATTTGGTACTCTGGTTGGAACGGCGAATCGTGCCGGATTTATGAAGAATAAAGAAGAAGGCAATAAAAAAGTCGGAAAAGCAATGCTGGTTGACGCGGTTGGTGTCAGTGCAGGGGCATTGGCGGGTACAAGTACAATGACCGCATTTGTCGAAAGCTCTGCAGGAGTTGCCGCGGGCGGGCGTACCGGGCTTACTTCTATAACTACAGGAGTATGTTTCCTTCTCGCTATTTTCCTTGCGCCGCTGGCTATGCTGATCCCGGGAGCCGCCACTTCGGCAGCTTTGATCGTTGTTGGCGTTCTGATGATGCAATCTGTTGTTGACATTGACTTTCAGGATTTTGTTTATGCTATCCCTGCTTTTCTTACTATTGTATTAATGCCTTTTACTTATAACATTGCAAACGGAATTTCCTTTGGCATTGTTACCTACGTATTCCTCGCCCTGATTGCCCGTACGACAGGACAAAAGAAATACGAAATACACTGGTTGATGTGGATTTTAGCCATATTAATCCTGGCCAGGTATTTATTTATGGGAGCGACTTAA
>PLAR00450|000001_ERICI_RS03000|
ATGGTAAAACTTATCATTTTAGATAAACGTGTTATGTATATACTAGTCCCAGTACTTAGGCATTGGGGCTTTTTCTTTCATATAATACCGGAATCATTCTCTAACGCCGGATCACCCGTGAATGAAATGGAAGTAACAATCTGGGGCAGATTTATTCTTCCCGACGAAAAAAAAGCTTGCCTTCCGGACATAGGGGTGTTATATTACTATTTGTCGCCTCAAGGCGCCATGTCCGGTTCCGTTCGACACGGACAGCCAACTTTCTTCAAAAAGTTGTTGACAAAAAAAGATCGAACATGA
>PLAR00451|000001_ERICI_RS03020|degA
ATGAAATCAACCATTTATGACGTTGCCAAATCAGCTGGTGTCTCCATCGCCACTGTATCTAAAGTAATCAATCAAACCGGAAATATCAGTGAAAAAACACGGGAGCGTGTTCTTCATACCATGAAAGAACTTCAATATCAGCCAAGCGTTGTAGCTTCCGCGCTTACCGGAAAAAAAACATCCACCTTTGGGCTGCTGATCCCGGACCTCGCAAACCCGTTCTTCGCGGAGGTTGCCCGCAATCTGGAGGATCAGGCCCAAGCTTCCGGTTATAGTATCGTCATGTGCAGTACTGATAACAAGGACCGCAAAGGCCTTGAATATATCTCATTGATGCAGCGCAAGCAAATCGATGGACTTATCGTTGCCTGTCAATTTTCAGATTGGTCATTGTTCCGGGACAGTATTGCCGACGATTTTCCGGTAGTCTTGTTTTCTAAAGATATCCCATCCTTATCTATGCATACAGTTACCGTCGATGATTGTAAAGGCGGATATCAGGCCATTCAGCATCTCGCTTCCTTAAATCACATCCGCATCGGTATAGTCACGGAGGATAGTCCAAGTGGCGACTACCGTTTGCAAGGAGCAAAGCAAGCTATGAGTGATGCCGGGATTCCTGTTATTAACGATTGGATTGTAAGGGTGAATTCTTCTATTCAGGAAGCCTTTGAAGGAACATCACGCATATTTGCAATGAAAGAGCGCCCTACAGCTCTATTTGCTTGCAATGACCTGCTGGCCATAGGTGCCCTGCAAGCGGCTCAACAATCAGCACTGCGTGTTCCTGAAGATTTATCCATCATCGGATTTGACGATACGATTCTGTCCAAAATCGTGATACCCCGATTGACCACAATTTCTCAACCGATTCAAGAAATGGCAAGGGAAACGGTTCAACTACTGCTGCGCCAATCCGAAAAGCCTGATGTGCCAAAACAAAAGATTGTTTTTCACCCTCAATTGGTTCTAGGACTTTCCTCGCGGCTTTTAGAACAACAATCTTAA
>PLAR00452|000001_ERICI_RS03025|iolB
[truncated: 4,159,946 more chars]
